# Supplementary material for: Association of protein function-altering variants with cardiometabolic traits: the strong heart study
Source: Sci Rep. 2022 Jun 4;12:9317. doi: 10.1038/s41598-022-12866-2 (PMC9167281; doi:10.1038/s41598-022-12866-2)
Supplement: Supplementary file 2 — Supplementary Information 2. [file 41598_2022_12866_MOESM2_ESM.xlsx]

## Sheet: Table S1
Table S1. Phenotype description for 35 quantitative traits in the SHFS phase 4 visit (baseline visit).
Phenotype category	Phenotype definition (units)	Additional details
Anthropometrics	Weight (kg), height (m), waist circumference (cm), body mass index (kg/m2); % body fat	Standardized measures obtained in a clinical visit,% of body fat was measured by bioelectrical impedance using the Quantum II Impedance Meter and a formula validated for American Indians.
Sitting blood pressure	Systolic and diastolic blood pressures (mm Hg)	Three standardized blood pressure measures, at the brachial artery, sitting position, mean of the 2nd and 3rd measures used as phenotype; we added 15 and 10 mmHg to systolic and diastolic blood pressures, respectively, for individuals taking medications.
Glycemic-related biomarkers (12-hours fasting)	Insulin (uU/mL) and glucose (mg/dl)	Insulin and glucose only for non-diabetic individuals
Incident diabetes and impaired fasting glucose	Diabetes was defined by a fasting glucose >126 mg/dL (7.0 mmol/L) and/or use of diabetic medications; impaired fasting glucose defined by a fasting glucose between 100 mg/dL (5.6 mmol/L) to 125 mg/dL (6.9 mmol/L).	Analyses done among individuals with normal fasting glucose at baseline who had fasting glucose measures at follow-up visit.
Lipids (12-hour fasting)	Total cholesterol (mg/dl), HDL-C (mg/dl), LDL-C (mg/dl), triglycerides (mg/dl), Apolipoprotein B (mg/dL) and Apolipoprotein A1(mg/dL)	LDL-C estimated by the Friedewald formula for samples with triglycerides < 400 mg/dl; no individuals were taken statins at the time of lipid measures.
Kidney biomarkers and electrolytes	Serum creatinine (mg/dl), serum sodium (mEq/L), serum potassium (mEq/L), serum uric acid (mg/dl), serum calcium (mg/dl), serum phosphate (mg/dl), urine albumin to creatinine ratio (mg/g), estimated glomerular filtration rate (eGFR) (ml/min/1.73 m2)	eGFR estimated from serum creatinine-based CKD-EPI equation without a race component
Blood cells/hemostasis	White blood cells (10^9/L), red blood cells (10^12/L), neutrophils (%), hematocrit (%), hemoglobin (g/dL), mean cell volume (10^15 L), platelets count (10^9/L)
Liver function test	Alanine Aminotransferase (SGPT, IU/L), Asparate Aminotransferase (SGOT, IU/L), alkaline phosphatase (U/L), total bilirubin (mg/dL), total protein (mg/dl)
Aortic root diameter	Aortic root diameter (mm)	Measured at the sinuses of Valsalva with the parasternal long-axis view using phased-array echocardiographs with M-mode, 2D, pulsed, continuous, and color-flow Doppler capabilities[1].
Transthoracic echocardiogram	Left ventricular mass, cardiac ejection fraction	Left ventricular linear mass was calculated by an anatomically validated formula and normalized for body surface area; ejection fraction was calculated from left ventricular linear dimensions[2].
Subclinical atherosclerosis	Carotid artery intima medial thickening	Carotid ultrasonography, the far wall of the distal common carotid artery was measured at end diastole on multiple cycles of M-mode images. Wall thickness and diameter measurements of the left and right common carotid arteries were averaged[3].
References
[1] J.N. Bella, J.W. MacCluer, M.J. Roman, L. Almasy, K.E. North, T.K. Welty, E.T. Lee, R.R. Fabsitz, B.V. Howard, R.B. Devereux, Genetic influences on aortic root size in American Indians: the Strong Heart Study Arterioscler Thromb Vasc Biol 22 (2002) 1008-1011.
[2] R.B. Devereux, M.J. Roman, G. de Simone, M.J. O'Grady, M. Paranicas, J.L. Yeh, R.R. Fabsitz, B.V. Howard, Relations of left ventricular mass to demographic and hemodynamic variables in American Indians: the Strong Heart Study Circulation 96 (1997) 1416-1423.
[3] M.J. Roman, J.R. Kizer, L.G. Best, E.T. Lee, B.V. Howard, N.M. Shara, R.B. Devereux, Vascular biomarkers in the prediction of clinical cardiovascular disease: the Strong Heart Study Hypertension 59 (2012) 29-35.

## Sheet: Table S2
Table S2. Characteristics of cases and controls selected for custom genotyping of WES variants
Characteristics	Case (n=555)	Control (n=572)
Mean age (SD), years	53.8 (17.5)	44.4 (8.8)
Sex % women	62.3	63.8
Mean BMI (SD), kg/m2	32.4 (7.0)	31.7 (6.4)
Type 2 diabetes %	42.3	15.4
Hypertension %	57	30.2
Mean eGFR (SD), ml/min/1.73 m2	82.8 (30.4)	97.5 (15.4)
Median UACR (interquartiles), mg/g	26.1 (9.2-91.4)	6.5 (4.5-10.2)
Abbreviations: BMI, body mass index; eGFR, estimated glomerular filtration rate; n, number; UACR, urine albumin to creatinine ratio; SD, standard deviation; WES, whole exome sequencing.

## Sheet: TableS3
Table S3. Genetic variants, functional annotation and availability in public repositories (June/2019)
			Sample frequencies				dBSNP					Functional annotation
CHR	Position (hg19)	SampleAlleles	MAF	NCHROBS	MAC	referenceBase	dbSNP_at_genotyping	dbSNP_June_2019	accession	AAChange.refgene	Gene.refgene	Func_refgene	functionGVS	ExonicFunc_refgene	distanceToSplice	SIFT_score	SIFT_converted_rankscore	SIFT_pred	Polyphen2_HDIV_score	Polyphen2_HDIV_rankscore	Polyphen2_HDIV_pred	Polyphen2_HVAR_score	Polyphen2_HVAR_rankscore	Polyphen2_HVAR_pred	LRT_score	LRT_converted_rankscore	LRT_pred	MutationTaster_score	MutationTaster_converted_ranksco	MutationTaster_pred	MutationAssessor_score	MutationAssessor_score_rankscore	MutationAssessor_pred	PROVEAN_score	PROVEAN_converted_rankscore	PROVEAN_pred	VEST3_score	VEST3_rankscore	MetaLR_score	MetaLR_rankscore	MetaLR_pred	M_CAP_score	M_CAP_rankscore	M_CAP_pred	DANN_score	DANN_rankscore	Eigen_coding_or_noncoding	GERP___RS	GERP___RS_rankscore
1	1117786	A/C	0.0008873	2254	2	C	none		NM_00113004	TTLL10:NM_153254:exon6:c.C657A:p.D219E,TTLL10:NM_001130045:exon10:c.C876A:p.D292E	TTLL10	exonic	missense	nonsynonymous SNV	41	0.058	0.377	T	0.987	0.6	D	0.906	0.629	P	0.003	0.355	U	1	0.202	N	2.195	0.62	M	-3.29	0.664	D	0.585	0.614	0.029	0.125	T	0.008	0.22	T	0.985	0.416	c	-0.838	0.102
1	1562465	A/G	0.01206	2238	27	G	none	rs778699079	NM_00117068	MIB2:NM_001170688:exon10:c.G1402A:p.V468M,MIB2:NM_001170689:exon10:c.G1057A:p.V353M,MIB2:NM_001170686:exon11:c.G1585A:p.V529M,MIB2:NM_001170687:exon11:c.G1555A:p.V519M,MIB2:NM_080875:exon11:c.G1597A:p.V533M	MIB2	exonic	missense	nonsynonymous SNV	12	0.114	0.292	T	0.93	0.609	P	0.284	0.449	B	0.011	0.297	N	1	0.09	N	0.895	0.225	L	-0.32	0.158	N	0.134	0.377	0.081	0.319	T	0.022	0.448	T	0.995	0.702	c	-2.07	0.068
1	2445463	G/T	0.01198	2254	27	T	none		NM_018216.1	PANK4:NM_018216:exon12:c.A1553C:p.N518T	PANK4	exonic	missense	nonsynonymous SNV	23	0.088	0.335	T	0.109	0.246	B	0.077	0.27	B	0	0.843	D	1	0.485	D	1.32	0.331	L	-1.86	0.448	N	0.19	0.442	0.022	0.096	T	0.033	0.545	D	0.96	0.278	c	0.854	0.181
1	3425702	C/T	0.003117	2246	7	C	none	rs550889896	NM_001409.3	MEGF6:NM_001409:exon12:c.G1465A:p.D489N	MEGF6	exonic	missense	nonsynonymous SNV	64	0.617	0.053	T	0.658	0.389	P	0.093	0.286	B	0	0.504	D	1	0.09	N	0.69	0.17	N	-1.1	0.285	N	0.044	0.034	0.256	0.627	T	0.173	0.851	D	0.892	0.18	c	0.138	0.14
1	3519157	C/T	0.01384	2240	31	C	none		NM_001409.3	MEGF6:NM_001409:exon2:c.G139A:p.V47M	MEGF6	exonic	missense	nonsynonymous SNV	8	0	0.912	D	1	0.899	D	0.998	0.875	D	0.002	0.366	N	0.999	0.466	D	2.8	0.819	M	-1.71	0.406	N	0.485	0.533	0.805	0.934	D	0.108	0.785	D	0.998	0.923	c	4.44	0.53
1	6537610	A/G	0.01109	2254	25	G	none	rs754002297	NM_00104266	PLEKHG5:NM_001042664:exon2:c.C22T:p.R8C,PLEKHG5:NM_001042665:exon2:c.C22T:p.R8C,PLEKHG5:NM_001265593:exon2:c.C229T:p.R77C,PLEKHG5:NM_001265594:exon2:c.C22T:p.R8C,PLEKHG5:NM_020631:exon2:c.C22T:p.R8C,PLEKHG5:NM_001042663:exon3:c.C190T:p.R64C,PLEKHG5:NM_001265592:exon3:c.C259T:p.R87C,PLEKHG5:NM_198681:exon3:c.C253T:p.R85C	PLEKHG5	exonic	missense	nonsynonymous SNV	22	0	0.912	D	1	0.899	D	0.999	0.916	D	0	0.486	D	1	0.81	D	1.935	0.52	L	-3.66	0.726	D	0.301	0.684	0.509	0.816	D	0.474	0.948	D	0.999	0.993	c	3.6	0.402
1	7804999	A/C	0.009317	2254	21	C	none	rs548993505	NM_015215.2	CAMTA1:NM_015215:exon17:c.C4287A:p.D1429E	CAMTA1	exonic	missense	nonsynonymous SNV	84	0.24	0.177	T	0.015	0.158	B	0.012	0.149	B	0.004	0.343	N	1	0.191	N	0.65	0.162	N	-1.26	0.318	N	0.058	0.091	0.128	0.437	T	0.017	0.388	T	0.793	0.122	c	-10.9	0.002
1	9323747	A/G	0.002667	2250	6	G	none	rs369125646	NM_004285.3	H6PD:NM_001282587:exon5:c.G1228A:p.V410I,H6PD:NM_004285:exon5:c.G1195A:p.V399I	H6PD	exonic	missense	nonsynonymous SNV	180	1	0.01	T	0.001	0.067	B	0.001	0.04	B	0.079	0.21	N	1	0.191	N	-0.7	0.018	N	-0.06	0.079	N	0.172	0.208	0.7	0.897	D	0.112	0.791	D	0.474	0.038	c	-7.52	0.012
1	12091338	C/T	0.007549	2252	17	T	none		NM_021933.3	MIIP:NM_021933:exon9:c.T958C:p.W320R	MIIP	exonic	missense	nonsynonymous SNV	16	0	0.912	D	1	0.899	D	0.999	0.916	D	0.001	0.415	D	0.996	0.81	D	2.965	0.855	M	-11.78	0.995	D	0.963	0.962	0.161	0.497	T	0.077	0.728	D	0.993	0.57	c	4.56	0.555
1	12726168	C/T	0.002218	2254	5	C	none	rs763725070	NM_00101363	AADACL4:NM_001013630:exon4:c.C646T:p.R216W	AADACL4	exonic	missense	nonsynonymous SNV	197	0.024	0.477	D	0.982	0.581	D	0.763	0.547	P	0.003	0.354	N	1	0.09	N	3.255	0.901	M	-6.86	0.931	D	0.334	0.395	0.244	0.613	T	0.025	0.484	D	0.997	0.836	c	-1.74	0.076
1	12779585	C/T	0.01819	2254	41	C	none	rs376097711	NM_00110316	UNKNOWN	AADACL3	exonic	intron	unknown	109				0	0.026	B	0.002	0.063	B	0.439	0.047	N	1	0.09	N	1.13	0.29	L				0.071	0.061	0.022	0.094	T	0.003	0.075	T	0.752	0.106	c	2.39	0.284
1	17397963	A/G	0.001331	2254	3	G	none		NM_007365.2	PADI2:NM_007365:exon14:c.C1573T:p.R525X	PADI2	exonic	stop-gaine	stopgain	24										0.068	0.217	N	1	0.81	A															0.997	0.838	c	3.25	0.362
1	18618376	A/C	0.006655	2254	15	C	none	rs761315354	NM_032880.4	IGSF21:NM_032880:exon3:c.C200A:p.T67N	IGSF21	exonic	missense	nonsynonymous SNV	17	0.371	0.115	T	0.905	0.479	P	0.327	0.402	B	0	0.629	D	1	0.508	D	0.41	0.124	N	-0.91	0.245	N	0.338	0.399	0.159	0.494	T	0.042	0.606	D	0.99	0.503	c	5.01	0.663
1	20964338	A/G	0.03064	2252	69	A	none	rs780200003	NM_032409.2	PINK1:NM_032409:exon2:c.A391G:p.I131V	PINK1	exonic	missense	nonsynonymous SNV	4	1	0.01	T	0.001	0.067	B	0.002	0.063	B	0	0.513	N	0.865	0.354	D	0.57	0.153	N	0.36	0.037	N	0.111	0.12	0.182	0.53	T	0.032	0.54	D	0.688	0.085	c	1.69	0.232
1	22205547	A/G	0.001331	2254	3	A	none	rs761964111	NM_005529.5	HSPG2:NM_001291860:exon18:c.T2414C:p.M805T,HSPG2:NM_005529:exon18:c.T2411C:p.M804T	HSPG2	exonic	missense	nonsynonymous SNV	61	1	0.01	T	0	0.026	B	0	0.013	B	0.026	0.261	N	1	0.204	N	-2.74	0	N	2.86	0.002	N	0.239	0.428	0.024	0.104	T	0.004	0.105	T	0.446	0.034	c	3.45	0.384
1	22817048	C/G	0.02795	2254	63	C	none		NM_00108362	ZBTB40:NM_014870:exon2:c.C607G:p.P203A,ZBTB40:NM_001083621:exon3:c.C607G:p.P203A	ZBTB40	exonic	missense	nonsynonymous SNV	91	0.12	0.31	T	0.122	0.256	B	0.06	0.253	B	0.002	0.374	N	1	0.09	N	1.795	0.474	L	-0.83	0.589	N	0.061	0.127	0.018	0.074	T	0.016	0.372	T	0.982	0.383	c	3.46	0.386
1	24507288	C/T	0.003106	2254	7	C	none	rs768810847	NM_170743.3	IFNLR1:NM_170743:exon2:c.G115A:p.V39M,IFNLR1:NM_173064:exon2:c.G115A:p.V39M,IFNLR1:NM_173065:exon2:c.G115A:p.V39M	IFNLR1	exonic	missense	nonsynonymous SNV	57	0.101	0.303	T	0.976	0.657	D	0.174	0.497	B	0.219	0.162	N	0.999	0.465	D	1.755	0.458	L	-1.53	0.385	N	0.168	0.211	0.276	0.648	T	0.018	0.397	T	0.995	0.665	c	2.44	0.287
1	26603159	G/T	0.005324	2254	12	G	none	rs747138814	NM_022778.2	CEP85:NM_001281518:exon6:c.G332T:p.S111I,CEP85:NM_001281517:exon12:c.G1883T:p.S628I,CEP85:NM_022778:exon13:c.G2036T:p.S679I	CEP85	exonic	missense	nonsynonymous SNV	93	0.39	0.111	T	0.002	0.163	B	0.009	0.184	B	0	0.452	D	0.996	0.431	D	2.045	0.562	M	-1.42	0.35	N	0.41	0.474	0.213	0.575	T	0.018	0.398	T	0.648	0.074	c	3.64	0.407
1	32207730	G/T	0.0004437	2254	1	G	none		NM_001703.2	BAI2:NM_001294335:exon8:c.C1341A:p.S447R,BAI2:NM_001294336:exon8:c.C1341A:p.S447R	BAI2	exonic	missense	nonsynonymous SNV	77	0.033	0.721	D	1	0.899	D	0.983	0.742	D	0	0.457	D	0.578	0.323	D	1.89	0.503	L	-1.64	0.466	N	0.609	0.651	0.223	0.587	T	0.043	0.61	D	0.99	0.506	c	-5.3	0.025
1	32936902	C/G	0.02218	2254	50	G	none		NM_00114572	ZBTB8B:NM_001145720:exon2:c.G677C:p.R226P	ZBTB8B	exonic	missense	nonsynonymous SNV	315				0.337	0.316	B	0.094	0.286	B	0.227	0.16	N	1	0.195	N	1.39	0.351	L				0.18	0.219	0.012	0.048	T	0.008	0.209	T	0.776	0.115	c	1.8	0.24
1	36785124	C/T	0.005768	2254	13	C	none		NM_00116253	SH3D21:NM_024676:exon10:c.C665T:p.S222F,SH3D21:NM_001162530:exon13:c.C998T:p.S333F	SH3D21	exonic	missense	nonsynonymous SNV	14	0.004	0.784	D	0.998	0.715	D	0.971	0.708	D				1	0.226	N	1.935	0.52	L	-2.83	0.597	D	0.17	0.211	0.148	0.475	T	0.023	0.466	T	0.995	0.662	c	3.37	0.375
1	37346267	C/T	0.0004452	2246	1	C	none	rs748006414	NM_000831.3	GRIK3:NM_000831:exon3:c.G518A:p.R173Q	GRIK3	exonic	missense	nonsynonymous SNV	33	0.034	0.453	D	0.466	0.346	P	0.064	0.257	B	0	0.629	D	0.928	0.369	D	1.3	0.327	L	-1.07	0.287	N	0.419	0.476	0.407	0.756	T	0.07	0.71	D	0.999	0.976	c	4.88	0.63
1	43893344	G/T	0.009317	2254	21	G	none	rs369058885	NM_015284.3	SZT2:NM_015284:exon25:c.G3571T:p.A1191S	SZT2	exonic	missense	nonsynonymous SNV	62	0.487	0.081	T	0.792	0.427	P	0.254	0.374	B	0.039	0.242	N	1	0.197	N	0	0.065	N	-0.65	0.189	N	0.366	0.43	0.064	0.264	T	0.002	0.026	T	0.947	0.247	c	5.26	0.734
1	45297466	C/T	0.001775	2254	4	T	none		NM_00116629	PTCH2:NM_001166292:exon5:c.A529G:p.I177V,PTCH2:NM_003738:exon5:c.A529G:p.I177V	PTCH2	exonic	missense	nonsynonymous SNV	4	0.019	0.506	D	0.952	0.522	P	0.78	0.555	P	0	0.497	D	1	0.494	D	2.03	0.557	M	-0.94	0.251	N	0.356	0.499	0.844	0.948	D	0.053	0.652	D	0.999	0.952	c	4.53	0.548
1	45407193	C/G	0.0142	2254	32	C	none	rs529374377	NM_00116658	EIF2B3:NM_001166588:exon4:c.G439C:p.G147R,EIF2B3:NM_001261418:exon4:c.G439C:p.G147R,EIF2B3:NM_020365:exon4:c.G439C:p.G147R	EIF2B3	exonic	missense	nonsynonymous SNV	16	0.077	0.365	T	0.732	0.496	P	0.333	0.448	B	0	0.843	D	1	0.81	D	2.455	0.715	M	-2.09	0.476	N	0.309	0.872	0.87	0.957	D				0.999	0.963	c	5.43	0.789
1	46088507	C/G	0.001332	2252	3	C	none	rs753679392	NM_00111493	NM_001190182:exon5:c.630-1G>C,NM_001114938:exon5:c.657-1G>C	CCDC17	splici	splice-3		0													1	0.81	D															0.974	0.332	c	5.15	0.702
1	47501742	A/G	0.003996	2252	9	A	none		NM_178033.1	CYP4X1:NM_178033:exon6:c.A674G:p.H225R	CYP4X1	exonic	missense	nonsynonymous SNV	54	0.29	0.15	T	0.004	0.139	B	0.003	0.08	B	0.358	0.043	N	1	0.09	N	-0.16	0.043	N	-0.98	0.26	N	0.06	0.075	0.152	0.481	T	0.016	0.367	T	0.629	0.069	c	3.54	0.395
1	47581206	A/C	0.01154	2254	26	A	none	rs376411085	NM_178134.2	CYP4Z1:NM_178134:exon10:c.A1207C:p.T403P	CYP4Z1	exonic	missense	nonsynonymous SNV	6	0.117	0.282	T	0.998	0.715	D	0.948	0.668	D	0.245	0.036	U	1	0.09	N	2.4	0.697	M	-2.7	0.576	D	0.255	0.311	0.396	0.749	T	0.005	0.128	T	0.986	0.427	c	1.48	0.218
1	47610223	T	0.002218	2254	5	T	none		NM_00101096		CYP4A2		frameshift		3
1	52824783	C/G	0.0004448	2248	1	C	none		NM_032449.2	CC2D1B:NM_032449:exon11:c.G1173C:p.R391S	CC2D1B	exonic	missense	nonsynonymous SNV	47	0.001	0.784	D	0.999	0.764	D	0.991	0.807	D	0	0.629	D	1	0.81	D	3.515	0.931	H	-5.48	0.857	D	0.896	0.902	0.207	0.566	T	0.072	0.715	D	0.988	0.454	c	1.68	0.231
1	55518396	A/G	0.001349	2224	3	G	none	rs370501906	NM_174936.3	PCSK9:NM_174936:exon5:c.G731A:p.G244D	PCSK9	exonic	missense	nonsynonymous SNV	69	0.021	0.491	D	1	0.899	D	0.972	0.71	D	0	0.629	D	0.998	0.81	D	0.84	0.212	L	-4.38	0.771	D	0.436	0.596	0.42	0.766	T	0.078	0.73	D	0.986	0.431	c	2	0.254
1	67724417	A/G	0.02263	2254	51	G	none		NM_144701.2	IL23R:NM_144701:exon11:c.G1496A:p.S499N	IL23R	exonic	missense	nonsynonymous SNV	257	0.949	0.021	T	0.001	0.09	B	0.002	0.093	B	0.959	0.082	N	1	0.09	N	1.295	0.326	L	-0.14	0.092	N	0.005	0.028	0.023	0.097	T	0.005	0.138	T	0.912	0.199	c	0.017	0.134
1	77984327	A/G	0.002218	2254	5	A	none		NM_012093.3	AK5:NM_012093:exon11:c.A1148G:p.E383G,AK5:NM_174858:exon11:c.A1226G:p.E409G	AK5	exonic	missense	nonsynonymous SNV	79	0.002	0.721	D	0	0.026	B	0.001	0.04	B	0.003	0.358	N	1	0.588	D	1.84	0.484	L	-3.14	0.64	D	0.197	0.494	0.245	0.614	T	0.085	0.745	D	0.998	0.9	c	4.09	0.469
1	85036404	C	0.0008873	2254	2	C	none		NM_004388.2		CTBS		splice-3		0
1	85116153	C/T	0.001331	2254	3	C	none	rs773821128	NM_00116629	SSX2IP:NM_001166294:exon12:c.G1481A:p.S494N,SSX2IP:NM_001166295:exon12:c.G1481A:p.S494N,SSX2IP:NM_001166293:exon13:c.G1562A:p.S521N,SSX2IP:NM_001166417:exon14:c.G1562A:p.S521N,SSX2IP:NM_014021:exon14:c.G1562A:p.S521N	SSX2IP	exonic	missense	nonsynonymous SNV	58	0.196	0.207	T	0.045	0.204	B	0.068	0.262	B	0.977	0.081	N	1	0.09	N	0.695	0.181	N	-1.16	0.297	N	0.022	0.011	0.042	0.18	T	0.008	0.224	T	0.315	0.018	c	2.13	0.263
1	86304308	T	0.0008937	2238	2	T	none		NM_152890.5		COL24A		frameshift		13
1	86904692	A/G	0.006211	2254	14	G	none	rs752819279	NM_006536.5	CLCA2:NM_006536:exon7:c.G1106A:p.S369N	CLCA2	exonic	missense	nonsynonymous SNV	98	0.193	0.209	T	0.002	0.09	B	0.004	0.093	B	0.043	0.238	N	1	0.09	N	0.98	0.25	L	-1.05	0.275	N	0.006	0	0.002	0.008	T	0.004	0.087	T	0.766	0.111	c	-0.781	0.104
1	87045109	A/G	0.001331	2254	3	G	none	rs762204575	NM_012128.3	CLCA4:NM_012128:exon13:c.G2195A:p.R732Q	CLCA4	exonic	missense	nonsynonymous SNV	73	0.016	0.518	D	1	0.899	D	0.999	0.916	D	0	0.629	D	0.878	0.357	D	3.41	0.92	M	-3.64	0.698	D	0.803	0.792	0.118	0.416	T	0.03	0.523	D	1	1	c	5.43	0.789
1	89414950	A/G	0.003549	2254	8	G	none		NM_00100866	CCBL2:NM_001008662:exon10:c.C863T:p.A288V,CCBL2:NM_001008661:exon11:c.C965T:p.A322V	CCBL2	exonic	missense	nonsynonymous SNV	11	0.001	0.784	D	1	0.899	D	0.98	0.732	D	0	0.559	D	1	0.81	D	2.385	0.689	M	-3.54	0.686	D	0.722	0.722	0.791	0.929	D	0.301	0.909	D	0.999	0.958	c	4.26	0.497
1	94528734	G/T	0.001332	2252	3	G	none	rs765891059	NM_000350.2	ABCA4:NM_000350:exon12:c.C1694A:p.P565H	ABCA4	exonic	missense	nonsynonymous SNV	67	0.699	0.042	T	0.044	0.203	B	0.017	0.179	B	0.002	0.376	N	0.75	0.296	N	1.535	0.39	L	-3	0.623	D	0.199	0.309	0.625	0.868	D	0.115	0.795	D	0.656	0.076	c	0.785	0.177
1	99762351	A/G	0.004011	2244	9	G	none	rs766546057	NM_00116625	LPPR4:NM_001166252:exon3:c.G466A:p.G156R,LPPR4:NM_014839:exon3:c.G466A:p.G156R	LPPR4	exonic	missense	nonsynonymous SNV	58	0.147	0.249	T	0.468	0.346	P	0.058	0.25	B	0	0.629	D	1	0.548	D	1.32	0.331	L	-3.19	0.646	D	0.533	0.583	0.06	0.251	T	0.013	0.325	T	0.995	0.698	c	5.58	0.843
1	100606490	A/G	0.01383	2242	31	A	none	rs753699072	NM_019083.2	TRMT13:NM_019083:exon7:c.A584G:p.K195R	TRMT13	exonic	missense	nonsynonymous SNV	83	0.264	0.163	T	0.42	0.441	B	0.158	0.436	B	0	0.843	D	1	0.81	D	2.03	0.557	M	-1.43	0.352	N	0.67	0.68	0.064	0.264	T	0.017	0.384	T	0.998	0.923	c	5.62	0.857
1	101342412	C/T	0.01464	2254	33	T	none		NM_00103302	EXTL2:NM_001033025:exon4:c.A442G:p.M148V,EXTL2:NM_001261440:exon4:c.A439G:p.M147V,EXTL2:NM_001439:exon4:c.A442G:p.M148V,EXTL2:NM_001261441:exon5:c.A466G:p.M156V	EXTL2	exonic	missense	nonsynonymous SNV	6	0.094	0.313	T	0.947	0.564	P	0.688	0.519	P	0	0.843	D	1	0.588	D	1.915	0.514	L	-0.9	0.277	N	0.603	0.63	0.271	0.643	T	0.074	0.721	D	0.975	0.335	c	4.53	0.548
1	109824408	C/T	0.003549	2254	8	C	none		NM_00100529	PSRC1:NM_001005290:exon4:c.G352A:p.V118M,PSRC1:NM_001032291:exon4:c.G352A:p.V118M,PSRC1:NM_032636:exon4:c.G352A:p.V118M	PSRC1	exonic	missense	nonsynonymous SNV	168	0	0.912	D	1	0.899	D	0.999	0.916	D	0.003	0.357	N	0.757	0.34	D	2.19	0.618	M	-1.78	0.424	N	0.745	0.741	0.267	0.638	T	0.015	0.353	T	0.999	0.966	c	5.74	0.9
1	109912169	C/T	0.002218	2254	5	C	none		NM_00120522	SORT1:NM_002959:exon2:c.G349A:p.V117I	SORT1	exonic	utr-5	nonsynonymous SNV	18	0.232	0.182	T	0.003	0.102	B	0.021	0.181	B	0	0.443	D	0.98	0.81	D	0.565	0.153	N	-0.49	0.156	N	0.199	0.244	0.021	0.091	T	0.012	0.306	T	0.974	0.33	c	3.72	0.417
1	110282116	C/G	0.001331	2254	3	C	none		NM_000849.4	NM_000849:exon4:c.125-1G>C	GSTM3	splici	splice-3		0													1	0.81	D															0.995	0.684	c	4.86	0.625
1	111690403	A/G	0.01597	2254	36	G	none	rs774852398	NM_00100779	CEPT1:NM_001007794:exon2:c.G67A:p.G23R,CEPT1:NM_006090:exon2:c.G67A:p.G23R	CEPT1	exonic	missense	nonsynonymous SNV	140	0.003	0.682	D	0.552	0.363	P	0.032	0.208	B	0	0.629	D	0.997	0.433	D	1.5	0.38	L	-0.72	0.204	N	0.626	0.66	0.05	0.215	T	0.007	0.185	T	0.998	0.904	c	4.68	0.582
1	118596690	A/T	0.01468	2248	33	T	none	rs758408220	NM_206996.2	SPAG17:NM_206996:exon20:c.A2749T:p.I917L	SPAG17	exonic	missense	nonsynonymous SNV	27	0.761	0.035	T	0.002	0.09	B	0.006	0.112	B	0.539	0.053	N	1	0.09	N	1.245	0.315	L	-0.22	0.105	N	0.059	0.047	0.009	0.031	T	0.006	0.157	T	0.682	0.083	c	-6.63	0.016
1	119427555	C/T	0.001775	2254	4	C	none	rs373219471	NM_152380.2	TBX15:NM_152380:exon8:c.G1291A:p.A431T	TBX15	exonic	missense	nonsynonymous SNV	585	0.715	0.091	T	0.282	0.304	B	0.011	0.145	B	0.002	0.381	N	0.516	0.318	D	-0.665	0.02	N	-0.4	0.247	N	0.05	0.031	0.129	0.437	T	0.01	0.262	T	0.741	0.102	c	1	0.189
1	119927601	TG	0.05817	2252	131	T	none	rs779520607	NM_00100578	HAO2:NM_016527:exon4:c.486_486delinsTG,HAO2:NM_001005783:exon5:c.525_525delinsTG	HAO2	exonic	frameshift	frameshift substi	75
1	120279882	C/T	0.001331	2254	3	C	none	rs757082646	NM_006623.3	PHGDH:NM_006623:exon8:c.C938T:p.T313M	PHGDH	exonic	missense	nonsynonymous SNV	8	0.276	0.16	T	0.006	0.217	B	0.006	0.261	B	0.013	0.29	N	1	0.09	N	1.795	0.474	L	-0.32	0.123	N	0.077	0.219	0.213	0.574	T	0.051	0.645	D	0.955	0.264	c	3.56	0.397
1	144909933	C/T	0.0142	2254	32	T	none		NM_00100281	PDE4DIP:NM_001002811:exon13:c.A2744G:p.E915G,PDE4DIP:NM_001002812:exon17:c.A2255G:p.E752G,PDE4DIP:NM_001198834:exon17:c.A2255G:p.E752G,PDE4DIP:NM_014644:exon17:c.A2255G:p.E752G,PDE4DIP:NM_001198832:exon20:c.A2453G:p.E818G	PDE4DIP	exonic	missense	nonsynonymous SNV	28																											0.004	0.093	T			c	5.74	0.9
1	150484964	A/G	0.0004437	2254	1	G	none	rs775014504	NM_00120285	ECM1:NM_022664:exon7:c.G845A:p.R282Q,ECM1:NM_001202858:exon8:c.G1301A:p.R434Q,ECM1:NM_004425:exon8:c.G1220A:p.R407Q	ECM1	exonic	missense	nonsynonymous SNV	85	0.087	0.324	T	1	0.899	D	0.996	0.875	D	0.276	0.15	N	0.979	0.252	N	2.28	0.651	M	-2.14	0.485	N	0.085	0.103	0.371	0.731	T	0.028	0.512	D	0.999	0.931	c	2.14	0.264
1	150917623	T	0.005324	2254	12	T	none		NM_00114541		SETDB1		intron		38
1	152083048	C/T	0.00488	2254	11	C	none		NM_007113.2	TCHH:NM_007113:exon3:c.G2645A:p.R882K	TCHH	exonic	missense	nonsynonymous SNV	2507	0.057	0.379	T	0.03	0.186	B	0.008	0.127	B				1	0.09	N	0.345	0.112	N	-0.24	0.108	N	0.092	0.091	0.003	0.009	T	0.003	0.072	T	0.784	0.119	c	0.853	0.181
1	152286155	C/T	0.001775	2254	4	C	none	rs779968870	NM_002016.1	FLG:NM_002016:exon3:c.G1207A:p.G403R	FLG	exonic	missense	nonsynonymous SNV	1069	0.071	0.351	T	0.997	0.689	D	0.981	0.736	D				1	0.09	N	0.94	0.237	L	-3.09	0.634	D	0.212	0.26	0.011	0.041	T	0.001	0.014	T	0.968	0.308	c	0.027	0.134
1	152671516	A/T	0.003108	2252	7	A	none	rs776996052	NM_178428.3	LCE2A:NM_178428:exon2:c.A139T:p.S47C	LCE2A	exonic	missense	nonsynonymous SNV	159	0.066	0.361	T	0.992	0.629	D	0.757	0.545	P				1	0.201	N	2.555	0.748	M	-1.83	0.429	N	0.225	0.276	0.02	0.084	T	0.011	0.288	T	0.483	0.04	c	4.33	0.509
1	153520214	A/G	0.001775	2254	4	G	none		NM_002960.1	S100A3:NM_002960:exon3:c.C250T:p.L84F	S100A3	exonic	missense	nonsynonymous SNV	109	0.006	0.614	D	0.036	0.194	B	0.043	0.229	B	0.365	0.043	N	1	0.191	N	1.955	0.53	M	-2.04	0.468	N	0.152	0.181	0.011	0.043	T	0.008	0.22	T	0.99	0.502	c	-2.92	0.052
1	153904732	C/T	0.01242	2254	28	C	none	rs774912358	NM_014856.2	DENND4B:NM_014856:exon24:c.G3944A:p.S1315N	DENND4B	exonic	missense	nonsynonymous SNV	53	0.094	0.313	T	0	0.026	B	0.001	0.04	B	0	0.491	N	0.986	0.404	D	1.845	0.488	L	-2.36	0.521	N	0.093	0.092	0.014	0.056	T	0.005	0.143	T	0.946	0.246	c	3.27	0.364
1	155003712	TG	0.0004437	2254	1	T	none	rs751391228	NM_144622.2	NM_144622:exon5:c.740-2A>CA	DCST2	splici	splice-3		0
1	155921969	C/T	0.008574	2216	19	C	none	rs368467356	NM_00116238	ARHGEF2:NM_001162383:exon16:c.G2042A:p.R681Q,ARHGEF2:NM_001162384:exon16:c.G2039A:p.R680Q,ARHGEF2:NM_004723:exon16:c.G1958A:p.R653Q	ARHGEF2	exonic	missense	nonsynonymous SNV	58	0.68	0.044	T	0.496	0.581	P	0.09	0.439	B	0.001	0.395	N	0.945	0.267	N	1.39	0.351	L	0.77	0.024	N	0.348	0.471	0.091	0.348	T	0.021	0.439	T	0.991	0.526	c	5.39	0.775
1	156261328	C/G	0.02351	2254	53	G	none		NM_032323.2	TMEM79:NM_032323:exon4:c.G1124C:p.R375P	TMEM79	exonic	missense	nonsynonymous SNV	153	0.015	0.524	D	0.039	0.197	B	0.024	0.19	B	0.048	0.233	N	0.828	0.81	D	1.61	0.413	L	0.65	0.023	N	0.077	0.43	0.06	0.252	T	0.017	0.384	T	0.987	0.446	c	4.26	0.497
1	156497826	C/G	0.006211	2254	14	G	none	rs561559322	NM_178229.4	IQGAP3:NM_178229:exon37:c.C4700G:p.T1567R	IQGAP3	exonic	missense	nonsynonymous SNV	27	0.076	0.342	T	0.97	0.55	D	0.314	0.398	B	0.066	0.218	N	0.835	0.287	N	1.525	0.387	L	-2.24	0.501	N	0.561	0.595	0.003	0.009	T	0.014	0.338	T	0.942	0.238	c	-2.64	0.057
1	156844187	C/T	0.002662	2254	6	C	none	rs752761451	NM_00100779	NTRK1:NM_002529:exon9:c.C1190T:p.P397L	NTRK1	exonic	intron	nonsynonymous SNV	6	0.53	0.07	T	0.965	0.541	D	0.375	0.419	B	0.012	0.292	N	0.999	0.81	D	2.08	0.576	M	-1.71	0.406	N	0.598	0.624	0.174	0.517	T	0.096	0.767	D	0.787	0.12	c	4.77	0.603
1	158224939	C/T	0.00488	2254	11	C	none	rs769695209	NM_001763.2	CD1A:NM_001763:exon2:c.C124T:p.Q42X	CD1A	exonic	stop-gaine	stopgain	66										0.08	0.21	N	1	0.81	A															0.988	0.465	c	1.45	0.216
1	158368656	A/G	0.003993	2254	9	A	none		NM_00100447	OR10T2:NM_001004475:exon1:c.T601C:p.F201L	OR10T2	exonic	missense	nonsynonymous SNV	42103	0.34	0.127	T	0.739	0.41	P	0.717	0.529	P	0.001	0.437	D	1	0.09	N	0.81	0.209	L	-3.55	0.687	D	0.209	0.256	0	0.001	T	0.004	0.095	T	0.997	0.837	c	4.57	0.557
1	158639352	A	0.0008873	2254	2	A	none		NM_003126.2		SPTA1		frameshift		1
1	158943471	C/T	0.009317	2254	21	C	none		NM_152501.4	PYHIN1:NM_152501:exon8:c.C1394T:p.P465L,PYHIN1:NM_198928:exon8:c.C1367T:p.P456L	PYHIN1	exonic	missense	nonsynonymous SNV	35	0.006	0.614	D	0	0.026	B	0.001	0.04	B				1	0.09	N	0	0.065	N	0.66	0.023	N	0.158	0.189	0.004	0.013	T	0.002	0.03	T	0.87	0.163	c	0.965	0.187
1	158943534	A/G	0.009158	2184	20	A	none		NM_152501.4	PYHIN1:NM_152501:exon8:c.A1457G:p.N486S,PYHIN1:NM_198928:exon8:c.A1430G:p.N477S	PYHIN1	exonic	missense	nonsynonymous SNV	28	0	0.912	D	0.045	0.204	B	0.003	0.08	B				1	0.09	N	0	0.065	N	-0.07	0.08	N	0.076	0.067	0.003	0.009	T	0.001	0.013	T	0.891	0.18	c	-1.49	0.082
1	159409964	A	0.003106	2254	7	A	none		NM_012351.2		OR10J1		frameshift		132428
1	159828550	C/G	0.004	2250	9	C	none		NM_00101366	VSIG8:NM_001013661:exon2:c.G202C:p.D68H	VSIG8	exonic	missense	nonsynonymous SNV	27	0.002	0.721	D	0.98	0.574	D	0.833	0.58	P	0	0.629	D	1	0.498	D	2.265	0.646	M	-3.27	0.655	D	0.279	0.338	0.015	0.06	T	0.013	0.318	T	0.993	0.594	c	5.13	0.696
1	160254905	A/C	0.007098	2254	16	C	none		NM_00119364	PEX19:NM_001193644:exon1:c.G10T:p.A4S,PEX19:NM_002857:exon1:c.G10T:p.A4S	PEX19	exonic	missense	nonsynonymous SNV	61	0.183	0.217	T	0	0.026	B	0.001	0.04	B	0.227	0.16	N	0.669	0.304	N	1.445	0.365	L	-0.35	0.129	N	0.387	0.447	0.029	0.125	T	0.003	0.07	T	0.977	0.35	c	1.84	0.242
1	160276981	C/T	0.0008873	2254	2	C	none	rs767077238	NM_00109839	COPA:NM_001098398:exon14:c.G1274A:p.R425Q,COPA:NM_004371:exon14:c.G1274A:p.R425Q	COPA	exonic	missense	nonsynonymous SNV	29	0.001	0.784	D	1	0.899	D	0.988	0.764	D	0	0.843	D	1	0.81	D	3.535	0.933	H	-3.78	0.715	D	0.793	0.783	0.463	0.792	T	0.117	0.797	D	1	1	c	4.55	0.553
1	161130953	A/G	0.003552	2252	8	G	none		NM_00101444	USP21:NM_012475:exon2:c.G523A:p.E175K,USP21:NM_001014443:exon3:c.G523A:p.E175K	USP21	exonic	missense	nonsynonymous SNV	78	0.082	0.332	T	0.004	0.112	B	0.004	0.093	B	0.881	0.072	N	0.915	0.274	N	0.55	0.145	N	-0.48	0.154	N	0.297	0.357	0.023	0.096	T	0.008	0.225	T	0.992	0.555	c	4.12	0.473
1	165513631	A/G	0.006211	2254	14	A	none	rs752356470	NM_00100521	LRRC52:NM_001005214:exon1:c.A98G:p.Q33R	LRRC52	exonic	missense	nonsynonymous SNV	525	0.536	0.069	T	0	0.026	B	0.01	0.139	B	0.002	0.375	N	0.535	0.314	N	0.11	0.085	N	-0.77	0.214	N	0.101	0.106	0.437	0.777	T	0.032	0.538	D	0.775	0.115	c	2.72	0.31
1	167088637	A/G	0.00488	2254	11	G	none	rs371773446	NM_00108042	DUSP27:NM_001080426:exon4:c.G589A:p.V197M	DUSP27	exonic	missense	nonsynonymous SNV	67	0.243	0.175	T	0.203	0.281	B	0.077	0.27	B	0.002	0.385	N	0.891	0.279	N	1.26	0.32	L	0.37	0.036	N	0.179	0.284	0.054	0.23	T	0.009	0.243	T	0.991	0.523	c	5.49	0.809
1	169541576	A/G	0.005768	2254	13	G	none	rs774205060	NM_000130.4	F5:NM_000130:exon3:c.C256T:p.L86F	F5	exonic	missense	nonsynonymous SNV	6	0.003	0.682	D	1	0.899	D	0.999	0.916	D	0	0.843	D	0.998	0.81	D	3.32	0.909	M	-3.61	0.694	D	0.765	0.758	0.985	0.995	D	0.317	0.914	D	0.999	0.981	c	5.54	0.828
1	169563999	A/G	0.003106	2254	7	G	none	rs765608567	NM_003005.3	SELP:NM_003005:exon13:c.C2218T:p.L740F	SELP	exonic	missense	nonsynonymous SNV	70	0.013	0.538	D	1	0.899	D	1	0.971	D	0.015	0.283	N	1	0.207	N	3.55	0.934	H	-2.49	0.55	N	0.44	0.61	0.191	0.543	T	0.037	0.578	D	0.998	0.884	c	4.15	0.478
1	169677705	C/T	0.001775	2254	4	C	none	rs374778033	NM_000655.4	SELL:NM_000655:exon3:c.G364A:p.E122K	SELL	exonic	missense	nonsynonymous SNV	148	0.81	0.03	T	0	0.067	B	0.003	0.08	B	0.149	0.029	N	1	0.09	N	0.35	0.12	N	-0.18	0.098	N	0.045	0.025	0.006	0.022	T	0.002	0.032	T	0.896	0.184	c	-8.96	0.007
1	170521409	C/T	0.002662	2254	6	C	none	rs757240482	NM_152281.2	GORAB:NM_152281:exon5:c.C991T:p.R331C	GORAB	exonic	missense	nonsynonymous SNV	254	0.093	0.315	T	0.85	0.449	P	0.34	0.406	B	0.208	0.034	N	1	0.09	N	0	0.065	N	-1.31	0.328	N	0.161	0.199	0.05	0.212	T	0.031	0.531	D	0.908	0.194	c	0.048	0.135
1	171511262	C/G	0.006655	2254	15	C	none		NM_015172.3	PRRC2C:NM_015172:exon16:c.C4651G:p.R1551G	PRRC2C	exonic	missense	nonsynonymous SNV	107	0	0.912	D	0.991	0.622	D	0.806	0.566	P	0	0.477	D	1	0.489	D	2.845	0.829	M	-6.33	0.909	D	0.896	0.885	0.087	0.336	T	0.029	0.52	D	0.979	0.361	c	5.87	0.942
1	172437715	A/G	0.007098	2254	16	G	none	rs576612278	NM_139240.3	C1orf105:NM_001300760:exon5:c.G503A:p.G168D,C1orf105:NM_139240:exon7:c.G533A:p.G178D	C1orf105	exonic	missense	nonsynonymous SNV	127	0.02	0.524	D	0	0.026	B	0.001	0.04	B	0.142	0.029	N	1	0.09	N	0.695	0.181	N	-4.25	0.793	D	0.14	0.192	0.021	0.088	T	0.004	0.107	T	0.823	0.137	c	-1.09	0.093
1	174188336	C/T	0.004437	2254	10	C	none		NM_014857.4	RABGAP1L:NM_014857:exon2:c.C41T:p.S14F	RABGAP1L	exonic	missense	nonsynonymous SNV	74	0.015	0.538	D	0.906	0.48	P	0.36	0.414	B	0.142	0.182	N	1	0.81	D	2.295	0.656	M	-1.77	0.495	N	0.229	0.281	0.118	0.416	T	0.036	0.568	D	0.992	0.559	c	4.11	0.472
1	175046766	C/T	0.01287	2254	29	C	none	rs776834667	NM_022093.1	TNN:NM_022093:exon2:c.C212T:p.S71L	TNN	exonic	missense	nonsynonymous SNV	198	0.747	0.036	T	0.026	0.181	B	0.002	0.104	B	0.191	0.168	N	1	0.09	N	2.015	0.552	M	-1.92	0.446	N	0.432	0.553	0.051	0.218	T	0.007	0.183	T	0.837	0.144	c	4.55	0.553
1	177937100	A/G	0.001331	2254	3	G	none	rs761084995	NM_033127.2	SEC16B:NM_033127:exon2:c.C17T:p.P6L	SEC16B	exonic	missense	nonsynonymous SNV	75	0	0.912	D	1	0.899	D	0.997	0.85	D	0	0.454	D	0.994	0.422	D	1.79	0.469	L	-4.16	0.753	D	0.453	0.513	0.326	0.695	T	0.035	0.56	D	0.999	0.939	c	5.49	0.809
1	179983287	A/T	0.002664	2252	6	A	none	rs745916613	NM_014810.4	CEP350:NM_014810:exon10:c.A1699T:p.S567C	CEP350	exonic	missense	nonsynonymous SNV	306	0	0.912	D	1	0.899	D	0.998	0.875	D	0	0.629	D	1	0.588	D	2.515	0.735	M	-2.69	0.574	D	0.484	0.532	0.828	0.942	D	0.205	0.87	D	0.993	0.579	c	5.6	0.849
1	182496814	C/G	0.003549	2254	8	G	none		NM_00113766	RGSL1:NM_001137669:exon11:c.G2032C:p.V678L	RGSL1	exonic	missense	nonsynonymous SNV	94	0.026	0.469	D	0.026	0.181	B	0.022	0.184	B				1	0.09	N	1.83	0.482	L	-1.52	0.37	N	0.179	0.218				0.003	0.068	T	0.809	0.13	n	-3.52	0.044
1	183212379	A/G	0.002218	2254	5	G	none		NM_005562.2	LAMC2:NM_005562:exon23:c.G3426A:p.M1142I	LAMC2	exonic	missense	nonsynonymous SNV	98	0.053	0.388	T	0.039	0.197	B	0.035	0.214	B	0.001	0.391	N	0.7	0.334	D	2.56	0.75	M	-0.36	0.131	N	0.215	0.264	0.335	0.702	T	0.037	0.575	D	0.989	0.473	c	5.02	0.666
1	184688352	C/T	0.005324	2254	12	T	none	rs746842119	NM_025191.3	EDEM3:NM_025191:exon11:c.A1105G:p.I369V	EDEM3	exonic	missense	nonsynonymous SNV	28	0.463	0.09	T	0.232	0.29	B	0.264	0.379	B	0	0.843	D	1	0.81	D	0.3	0.102	N	-0.37	0.132	N	0.445	0.499	0.227	0.592	T	0.006	0.173	T	0.988	0.464	c	4.83	0.617
1	186314801	C/T	0.001331	2254	3	T	none		NM_003292.2	TPR:NM_003292:exon24:c.A3124G:p.S1042G	TPR	exonic	missense	nonsynonymous SNV	28	0.019	0.501	D	0.201	0.28	B	0.138	0.318	B	0.001	0.413	D	1	0.203	N	1.79	0.469	L	-2.16	0.488	N	0.082	0.075	0.054	0.23	T	0.007	0.175	T	0.997	0.789	c	4.17	0.481
1	192316454	A/G	0.002662	2254	6	A	none	rs753849308	NM_00103915	RGS21:NM_001039152:exon3:c.A23G:p.Y8C	RGS21	exonic	missense	nonsynonymous SNV	12	0.173	0.225	T	0	0.026	B	0	0.013	B	0.182	0.171	U	0.561	0.322	D	1.1	0.281	L	-0.32	0.123	N	0.311	0.372	0.077	0.307	T	0.007	0.18	T	0.99	0.491	c	6.08	0.99
1	192321249	A/G	0.006655	2254	15	G	none	rs768693721	NM_00103915	RGS21:NM_001039152:exon4:c.G161A:p.C54Y	RGS21	exonic	missense	nonsynonymous SNV	73	0	0.912	D	1	0.899	D	1	0.971	D	0.002	0.372	U	1	0.81	D	3.68	0.946	H	-10.75	0.992	D	0.973	0.974	0.372	0.731	T	0.02	0.424	T	0.998	0.896	c	5.77	0.91
1	201168480	A/G	0.01109	2254	25	G	none	rs375838031	NM_00116458	IGFN1:NM_001164586:exon6:c.G386A:p.R129Q	IGFN1	exonic	missense	nonsynonymous SNV	19	0.018	0.506	D										1	0.81	D	1.8	0.476	L	-1.41	0.348	N	0.383	0.443	0.243	0.612	T	0.035	0.565	D	0.999	0.969	c	4.3	0.504
1	201282660	C/T	0.002246	2226	5	T	none	rs774055337	NM_000299.3	PKP1:NM_000299:exon3:c.T673C:p.S225P,PKP1:NM_001005337:exon3:c.T673C:p.S225P	PKP1	exonic	missense	nonsynonymous SNV	29	0.179	0.255	T	0.775	0.564	P	0.342	0.444	B	0.01	0.3	N	0.917	0.366	D	0.805	0.203	L	-1.68	0.401	N	0.61	0.67	0.276	0.648	T	0.15	0.832	D	0.998	0.902	c	4.56	0.555
1	202274822	C/G	0.002218	2254	5	C	none		NM_00101740	LGR6:NM_001017404:exon10:c.C664G:p.H222D,LGR6:NM_001017403:exon12:c.C1081G:p.H361D,LGR6:NM_021636:exon12:c.C925G:p.H309D	LGR6	exonic	missense	nonsynonymous SNV	11	0.014	0.531	D	0.996	0.67	D	0.854	0.591	P	0	0.449	D	0.65	0.329	D	0.805	0.203	L	-5.2	0.857	D	0.674	0.723	0.117	0.412	T	0.02	0.433	T	0.991	0.518	c	2.83	0.32
1	203055005	C/G	0.0008873	2254	2	C	none	rs747929276	NM_002479.4	MYOG:NM_002479:exon1:c.G85C:p.G29R	MYOG	exonic	missense	nonsynonymous SNV	387	0.01	0.564	D	0.278	0.303	B	0.459	0.446	P	0.108	0.195	N	0.762	0.295	N	1.905	0.51	L	-1.64	0.393	N	0.486	0.534	0.525	0.823	D	0.073	0.717	D	0.998	0.927	c	4.74	0.596
1	203743490	A/G	0.03594	2254	81	A	none	rs542335047	NM_00113619	LAX1:NM_001136190:exon5:c.A830G:p.D277G,LAX1:NM_001282878:exon5:c.A650G:p.D217G,LAX1:NM_017773:exon5:c.A878G:p.D293G	LAX1	exonic	missense	nonsynonymous SNV	488	0.004	0.654	D	0.703	0.4	P	0.276	0.384	B	0.007	0.318	N	0.599	0.325	D	1.895	0.505	L	-5.27	0.841	D	0.702	0.725	0.106	0.387	T	0.01	0.259	T	0.998	0.916	c	2.93	0.329
1	207933048	A/G	0.005338	2248	12	G	none	rs374175612	NM_002389.4	CD46:NM_002389:exon4:c.G454A:p.G152S,CD46:NM_153826:exon4:c.G454A:p.G152S,CD46:NM_172350:exon4:c.G454A:p.G152S,CD46:NM_172351:exon4:c.G454A:p.G152S,CD46:NM_172352:exon4:c.G454A:p.G152S,CD46:NM_172353:exon4:c.G454A:p.G152S,CD46:NM_172359:exon4:c.G454A:p.G152S,CD46:NM_172361:exon4:c.G454A:p.G152S	CD46	exonic	missense	nonsynonymous SNV	22	0.022	0.518	D	0.988	0.899	D	0.699	0.916	P	0.979	0.078	N	1	0.09	N	1.49	0.374	L	-1.71	0.406	N	0.05	0.103	0.106	0.387	T	0.008	0.222	T	0.993	0.576	c	2.36	0.281
1	210006563	A/G	0.0102	2254	23	A	none		NM_014388.6	DIEXF:NM_014388:exon4:c.A422G:p.E141G	DIEXF	exonic	missense	nonsynonymous SNV	34	0.099	0.306	T	0	0.026	B	0	0.013	B	0.389	0.045	U	1	0.09	N	0	0.065	N	-2.88	0.605	D	0.13	0.149	0.078	0.311	T	0.003	0.057	T	0.994	0.613	c	4.55	0.553
1	215751029	A/G	0.005768	2254	13	G	none	rs774855223	NM_016121.3	KCTD3:NM_016121:exon5:c.G274A:p.V92I	KCTD3	exonic	missense	nonsynonymous SNV	17	0.128	0.269	T	0.001	0.067	B	0.004	0.162	B	0	0.843	D	1	0.588	D	1.625	0.417	L	-0.51	0.16	N	0.26	0.317	0.377	0.735	T	0.023	0.456	T	0.993	0.575	c	5.8	0.921
1	220267695	C/T	0.00488	2254	11	C	none	rs772530946	NM_018060.3	IARS2:NM_018060:exon1:c.C137T:p.S46F	IARS2	exonic	missense	nonsynonymous SNV	131				0.119	0.251	B	0.07	0.264	B	0.003	0.009	N	1	0.588	D	1.15	0.294	L				0.146	0.172	0.06	0.251	T	0.025	0.478	T	0.984	0.403	c	3.16	0.353
1	223116645	G/T	0.001331	2254	3	G	none	rs778660148	NM_032890.3	DISP1:NM_032890:exon4:c.G480T:p.Q160H	DISP1	exonic	missense	nonsynonymous SNV	30	0.007	0.599	D	0.734	0.408	P	0.385	0.422	B	0	0.843	D	0.998	0.446	D	1.445	0.365	L	-1.91	0.444	N	0.315	0.536	0.642	0.875	D	0.076	0.726	D	0.995	0.678	c	2.61	0.301
1	224477368	C/G	0.001337	2244	3	G	none	rs746255336	NM_00124314	NVL:NM_001243146:exon11:c.C826G:p.L276V,NVL:NM_001243147:exon12:c.C1120G:p.L374V,NVL:NM_206840:exon12:c.C1075G:p.L359V,NVL:NM_002533:exon13:c.C1393G:p.L465V	NVL	exonic	missense	nonsynonymous SNV	68	0.057	0.546	T	0.864	0.689	P	0.271	0.722	B	0	0.629	D	1	0.81	D	1.79	0.469	L	-2.27	0.516	N	0.417	0.614	0.218	0.581	T	0.032	0.538	D	0.992	0.537	c	4.05	0.462
1	225273309	G	0.0004476	2234	1	G	none		NM_001373.1		DNAH14		frameshift		65
1	228464940	A/G	0.003549	2254	8	G	none		NM_00109862	OBSCN:NM_001098623:exon24:c.G6680A:p.C2227Y,OBSCN:NM_052843:exon24:c.G6680A:p.C2227Y,OBSCN:NM_001271223:exon28:c.G7805A:p.C2602Y	OBSCN	exonic	missense	nonsynonymous SNV	75	0.008	0.614	D	0.998	0.899	D	0.957	0.916	D	0	0.843	D	1	0.81	D	3.57	0.936	H	-8.06	0.966	D	0.561	0.638	0.55	0.835	D	0.13	0.813	D	0.827	0.138	c	3.9	0.441
1	228470806	C/T	0.002228	2244	5	C	none		NM_00109862	OBSCN:NM_001098623:exon32:c.C8558T:p.A2853V,OBSCN:NM_052843:exon32:c.C8558T:p.A2853V,OBSCN:NM_001271223:exon37:c.C9845T:p.A3282V	OBSCN	exonic	missense	nonsynonymous SNV	88	0.339	0.298	T	0.992	0.657	D	0.86	0.594	P	0.863	0.071	N	1	0.09	N	1.66	0.426	L	-1.96	0.633	N	0.043	0.26	0.421	0.767	T	0.04	0.591	D	0.996	0.739	c	-1.12	0.093
1	228482493	A/G	0.00488	2254	11	G	none		NM_00109862	OBSCN:NM_001098623:exon43:c.G11408A:p.R3803K,OBSCN:NM_052843:exon43:c.G11408A:p.R3803K,OBSCN:NM_001271223:exon48:c.G12695A:p.R4232K	OBSCN	exonic	missense	nonsynonymous SNV	13	1	0.01	T	0.033	0.19	B	0.03	0.205	B	0.752	0.065	N	1	0.09	N	-0.15	0.043	N	-0.28	0.116	N	0.038	0.263	0.073	0.296	T	0.012	0.309	T	0.591	0.06	c	-2.92	0.052
1	235336020	A/C	0.003106	2254	7	C	none		NM_00120679	ARID4B:NM_031371:exon22:c.G3466T:p.E1156X,ARID4B:NM_001206794:exon23:c.G3724T:p.E1242X,ARID4B:NM_016374:exon23:c.G3724T:p.E1242X	ARID4B	exonic	stop-gaine	stopgain	60										0	0.843	D	1	0.81	A															0.998	0.844	c	5.63	0.861
1	236228262	C/T	0.002248	2224	5	C	none	rs753522815	NM_002508.2	NID1:NM_002508:exon1:c.G118A:p.G40R	NID1	exonic	missense	nonsynonymous SNV	108	0.288	0.158	T	0.993	0.637	D	0.687	0.518	P	0.06	0.222	N	1	0.09	N	1.465	0.37	L	-1.24	0.314	N	0.161	0.193	0.075	0.302	T	0.123	0.805	D	0.845	0.148	c	3.62	0.405
1	236758931	C/T	0.001331	2254	3	T	none		NM_018072.5	HEATR1:NM_018072:exon8:c.A999G:p.I333M	HEATR1	exonic	missense	nonsynonymous SNV	43	0.224	0.225	T	0.681	0.395	P	0.417	0.432	B	0	0.46	D	1	0.198	N	1.1	0.281	L	-0.38	0.134	N	0.113	0.123	0.062	0.259	T	0.012	0.3	T	0.989	0.48	c	-0.193	0.125
1	242016739	C/T	0.001775	2254	4	C	none	rs374873745	NM_003686.4	EXO1:NM_003686:exon4:c.C361T:p.R121W,EXO1:NM_006027:exon4:c.C361T:p.R121W,EXO1:NM_130398:exon6:c.C361T:p.R121W	EXO1	exonic	missense	nonsynonymous SNV	45	0	0.912	D	1	0.899	D	0.973	0.769	D	0	0.843	D	1	0.81	D	3.135	0.884	M	-7.21	0.953	D	0.846	0.904	0.351	0.715	T	0.103	0.778	D	0.999	0.956	c	5.44	0.793
1	244218216	C/G	0.0008873	2254	2	G	none		NM_006352.3	ZBTB18:NM_006352:exon1:c.G1113C:p.M371I,ZBTB18:NM_001278196:exon2:c.G1113C:p.M371I,ZBTB18:NM_205768:exon2:c.G1140C:p.M380I	ZBTB18	exonic	missense	nonsynonymous SNV	1127	0.921	0.023	T	0.777	0.471	P	0.477	0.452	P	0	0.843	D	1	0.81	D	0.97	0.241	L	0.02	0.068	N	0.796	0.786	0.11	0.397	T	0.01	0.268	T	0.921	0.209	c	5.83	0.93
1	248685783	C/T	0.01553	2254	35	C	none	rs747604338	NM_00101335	OR2G6:NM_001013355:exon1:c.C836T:p.T279I	OR2G6	exonic	missense	nonsynonymous SNV	420787	0.01	0.564	D	0.998	0.715	D	0.922	0.64	D	0.056	0.226	U	1	0.09	N	1.83	0.482	L	-4.56	0.786	D	0.399	0.467	0.001	0.005	T	0.001	0.005	T	0.998	0.892	c	2.9	0.327
1	248903145	C/T	0.01597	2254	36	C	none		NM_00108547	LYPD8:NM_001085474:exon1:c.G7A:p.E3K,LYPD8:NM_001291283:exon1:c.G7A:p.E3K	LYPD8	exonic	missense	nonsynonymous SNV	203425				0.218	0.285	B	0.045	0.231	B													0.185	0.226							0.608	0.064	n	-1.86	0.073
2	1457548	C/T	0.006211	2254	14	C	none		NM_000547.5	TPO:NM_175721:exon5:c.C565T:p.R189X,TPO:NM_175722:exon5:c.C565T:p.R189X,TPO:NM_000547:exon6:c.C565T:p.R189X,TPO:NM_001206744:exon6:c.C565T:p.R189X,TPO:NM_001206745:exon6:c.C565T:p.R189X,TPO:NM_175719:exon6:c.C565T:p.R189X	TPO	exonic	stop-gaine	stopgain	48										0.003	0.358	N	1	0.81	A															0.993	0.594	c	-4.71	0.03
2	1491620	G/T	0.002218	2254	5	T	none	rs762644335	NM_000547.5	TPO:NM_175722:exon8:c.T1106G:p.L369R,TPO:NM_175721:exon9:c.T1625G:p.L542R,TPO:NM_000547:exon10:c.T1625G:p.L542R,TPO:NM_001206744:exon10:c.T1625G:p.L542R	TPO	exonic	missense	nonsynonymous SNV	28	0.001	0.912	D	0.991	0.715	D	0.931	0.685	D	0.03	0.254	N	1	0.81	D	4.235	0.98	H	-4.97	0.825	D	0.84	0.83	0.657	0.881	D	0.777	0.982	D	0.998	0.844	c	4.88	0.63
2	20205992	G/T	0.005768	2254	13	T	none	rs758973914	NM_002381.4	MATN3:NM_002381:exon2:c.A303C:p.K101N	MATN3	exonic	missense	nonsynonymous SNV	80	0.008	0.586	D	1	0.899	D	0.998	0.971	D	0	0.843	D	1	0.537	D	3.225	0.897	M	-3.05	0.629	D	0.266	0.323	0.715	0.902	D	0.162	0.842	D	0.994	0.641	c	-6.56	0.017
2	25046144	C/G	0.004437	2254	10	C	none		NM_004036.3	ADCY3:NM_004036:exon17:c.G2817C:p.E939D	ADCY3	exonic	missense	nonsynonymous SNV	67	0.127	0.27	T	0.701	0.457	P	0.631	0.559	P	0	0.843	D	1	0.588	D	0.79	0.196	N	-1.51	0.368	N	0.636	0.669	0.425	0.769	T	0.032	0.543	D	0.998	0.91	c	5.55	0.832
2	26750758	C/T	0.003549	2254	8	C	none	rs754784459	NM_194248.2	OTOF:NM_001287489:exon3:c.G169A:p.D57N,OTOF:NM_194248:exon3:c.G169A:p.D57N	OTOF	exonic	missense	nonsynonymous SNV	31	0.352	0.134	T	0.053	0.211	B	0.003	0.08	B	0	0.843	D	1	0.491	D	1.95	0.526	M	-2.24	0.501	N	0.045	0.025	0.273	0.645	T	0.073	0.718	D	0.998	0.891	c	4.53	0.548
2	26951391	C/G	0.0068	2206	15	C	none	rs753377260	NM_002246.2	KCNK3:NM_002246:exon2:c.C1140G:p.S380R	KCNK3	exonic	missense	nonsynonymous SNV	857	0.003	0.682	D	0.991	0.622	D	0.83	0.578	P	0	0.513	D	0.995	0.424	D	2.645	0.776	M	-1.9	0.443	N	0.428	0.485	0.096	0.362	T	0.114	0.794	D	0.998	0.849	c	3.85	0.434
2	27260461	A/G	0.00488	2254	11	G	none	rs778299413	NM_00108359	TMEM214:NM_001083590:exon8:c.G908A:p.R303Q,TMEM214:NM_017727:exon9:c.G1043A:p.R348Q	TMEM214	exonic	missense	nonsynonymous SNV	33	0.007	0.599	D	1	0.899	D	0.937	0.662	D	0	0.843	D	1	0.548	D	2.77	0.812	M	-1.74	0.433	N	0.619	0.675	0.3	0.672	T	0.036	0.571	D	0.999	0.999	c	5.69	0.883
2	27454978	A/T	0.003549	2254	8	T	none	rs775392905	NM_004341.3	CAD:NM_004341:exon17:c.T2531A:p.I844N	CAD	exonic	missense	nonsynonymous SNV	115	0.058	0.379	T	0.367	0.322	B	0.418	0.432	B	0.291	0.148	N	1	0.192	N	1.705	0.444	L	-4.6	0.795	D	0.221	0.271	0.9	0.967	D	0.205	0.87	D	0.985	0.413	c	4.23	0.492
2	27730169	CA	0.00488	2254	11	C	none	rs573498430	NM_001486.3	GCKR:NM_001486:exon13:c.1134_1134delinsCA	GCKR	exonic	frameshift	frameshift substi	9
2	30980994	A/G	0.01863	2254	42	G	none	rs774943394	NM_144575.2	CAPN13:NM_144575:exon8:c.C784T:p.R262X	CAPN13	exonic	stop-gaine	stopgain	10										0.652	0.059	N	1	0.81	A															0.973	0.328	c	-4.8	0.029
2	36774309	A/G	0.004437	2254	10	A	none	rs755591519	NM_016441.2	CRIM1:NM_016441:exon16:c.A2929G:p.T977A	CRIM1	exonic	missense	nonsynonymous SNV	6	0.256	0.168	T	0.435	0.339	B	0.078	0.271	B	0	0.629	D	0.988	0.407	D	0.895	0.225	L	-0.9	0.242	N	0.609	0.741	0.01	0.038	T	0.014	0.341	T	0.996	0.744	c	5.8	0.921
2	37450435	A/C	0.05169	2244	116	C	none	rs370959543	NM_005760.2	CEBPZ:NM_005760:exon3:c.G1759T:p.V587L	CEBPZ	exonic	missense	nonsynonymous SNV	110	0.049	0.398	D	0.1	0.241	B	0.057	0.248	B	0	0.559	N	1	0.548	D	2.41	0.699	M	-1.85	0.433	N	0.427	0.483	0.046	0.199	T	0.013	0.324	T	0.99	0.501	c	3.93	0.445
2	38796477	CTA	0.00669	2242	15	C	none	rs752561018	NM_00114265	NM_001142650:exon11:c.1200-1G>TTTAG,NM_138394:exon10:c.1215-1G>TTTAG	HNRNPLL	splici	splice-3		0
2	42472722	C/G	0.005338	2248	12	G	none		NM_00114507	EML4:NM_001145076:exon2:c.G103C:p.E35Q,EML4:NM_019063:exon2:c.G103C:p.E35Q	EML4	exonic	missense	nonsynonymous SNV	78	0.005	0.632	D	0.999	0.899	D	0.99	0.85	D	0	0.843	D	1	0.588	D	3.09	0.877	M	-1.8	0.424	N	0.579	0.609	0.412	0.76	T	0.032	0.544	D	0.999	0.93	c	5.77	0.91
2	44554030	C/T	0.01154	2254	26	C	none		NM_00104238	PREPL:NM_001042385:exon9:c.G1381A:p.G461S,PREPL:NM_001042386:exon9:c.G1369A:p.G457S,PREPL:NM_001171613:exon10:c.G1300A:p.G434S,PREPL:NM_001171617:exon10:c.G1300A:p.G434S,PREPL:NM_006036:exon10:c.G1567A:p.G523S,PREPL:NM_001171603:exon11:c.G1567A:p.G523S,PREPL:NM_001171606:exon11:c.G1567A:p.G523S	PREPL	exonic	missense	nonsynonymous SNV	38	0.007	0.632	D	1	0.899	D	0.997	0.85	D	0	0.843	D	1	0.81	D	2.865	0.834	M	-5.09	0.845	D	0.699	0.73	0.342	0.708	T	0.052	0.648	D	0.999	0.973	c	5.76	0.907
2	48914981	C/G	0.002222	2250	5	C	none		NM_000233.3	LHCGR:NM_000233:exon11:c.G1955C:p.R652T	LHCGR	exonic	missense	nonsynonymous SNV	1008	0.001	0.784	D	0.994	0.647	D	0.983	0.742	D	0	0.843	D	1	0.81	D	3.38	0.916	M	-3.67	0.701	D	0.477	0.526	0.687	0.892	D	0.238	0.886	D	0.981	0.382	c	5.05	0.674
2	48921423	A/G	0.008429	2254	19	A	none	rs764459543	NM_000233.3	LHCGR:NM_000233:exon10:c.T887C:p.I296T	LHCGR	exonic	missense	nonsynonymous SNV	21	0.151	0.29	T	0.985	0.592	D	0.731	0.535	P	0	0.559	D	0.985	0.81	D	2.14	0.601	M	-0.58	0.344	N	0.851	0.897	0.849	0.95	D	0.371	0.928	D	0.967	0.3	c	5.39	0.775
2	54150525	G/T	0.0009091	2200	2	G	none		NM_014614.2	PSME4:NM_014614:exon15:c.C1841A:p.T614N	PSME4	exonic	missense	nonsynonymous SNV	32	0.198	0.205	T	0.684	0.396	P	0.177	0.34	B	0.003	0.354	N	0.715	0.81	D	2.19	0.618	M	-1.87	0.437	N	0.052	0.062	0.017	0.07	T	0.009	0.242	T	0.987	0.451	c	4.55	0.553
2	61391537	G	0.0008873	2254	2	G	none		NM_00114395		C2orf7		frameshift		50
2	61420045	C/G	0.005324	2254	12	G	none	rs749333056	NM_014709.3	USP34:NM_014709:exon76:c.C9579G:p.C3193W	USP34	exonic	missense	nonsynonymous SNV	10	0.167	0.327	T	0.07	0.224	B	0.083	0.277	B	0	0.843	D	1	0.81	D	1.1	0.281	L	-1.56	0.561	N	0.535	0.756	0.151	0.48	T	0.01	0.264	T	0.993	0.582	c	6.17	0.997
2	62054266	A/G	0.006655	2254	15	G	none	rs372371486	NM_00120154	FAM161A:NM_032180:exon5:c.C1811T:p.T604M,FAM161A:NM_001201543:exon6:c.C1979T:p.T660M	FAM161A	exonic	missense	nonsynonymous SNV	28	0.512	0.074	T	0	0.067	B	0	0.04	B	0.088	0.024	N	1	0.09	N	-0.625	0.021	N	-0.1	0.114	N	0.079	0.077	0.019	0.078	T	0.003	0.071	T	0.817	0.133	c	-3.88	0.039
2	62099386	C/T	0.006222	2250	14	C	none	rs771250995	NM_00125672	CCT4:NM_001256721:exon11:c.G1232A:p.R411Q,CCT4:NM_006430:exon12:c.G1322A:p.R441Q	CCT4	exonic	missense	nonsynonymous SNV	66	0.313	0.139	T	0.014	0.156	B	0.004	0.093	B	0	0.843	D	1	0.81	D	1.51	0.383	L	-0.26	0.112	N	0.716	0.815	0.277	0.649	T	0.013	0.326	T	0.998	0.845	c	5.35	0.762
2	65296783	A/G	0.001775	2254	4	G	none	rs749181539	NM_015147.2	CEP68:NM_015147:exon2:c.G205A:p.G69R	CEP68	exonic	missense	nonsynonymous SNV	153	0.005	0.654	D	0.073	0.226	B	0.043	0.229	B	0.449	0.125	N	1	0.09	N	1.445	0.365	L	-1.92	0.446	N	0.172	0.208	0.042	0.181	T	0.002	0.05	T	0.997	0.815	c	1.99	0.253
2	71212273	C/T	0.0102	2254	23	T	none		NM_00111511	ANKRD53:NM_001115116:exon6:c.T1436C:p.M479T	ANKRD53	exonic	missense	nonsynonymous SNV	533	0.007	0.599	D	0.704	0.4	P	0.236	0.368	B	0.061	0.222	N	1	0.09	N	1.61	0.413	L	-1.05	0.275	N	0.254	0.318	0.162	0.498	T	0.046	0.622	D	0.78	0.117	c	5.16	0.704
2	71825866	G/T	0.01065	2254	24	T	none	rs747606668	NM_00113045	DYSF:NM_001130976:exon32:c.T3651G:p.H1217Q,DYSF:NM_001130977:exon32:c.T3651G:p.H1217Q,DYSF:NM_001130984:exon32:c.T3654G:p.H1218Q,DYSF:NM_001130986:exon32:c.T3654G:p.H1218Q,DYSF:NM_001130455:exon33:c.T3696G:p.H1232Q,DYSF:NM_001130978:exon33:c.T3693G:p.H1231Q,DYSF:NM_001130980:exon33:c.T3744G:p.H1248Q,DYSF:NM_001130981:exon33:c.T3744G:p.H1248Q,DYSF:NM_001130983:exon33:c.T3696G:p.H1232Q,DYSF:NM_0011…	DYSF	exonic	missense	nonsynonymous SNV	10	0.419	0.154	T	0.002	0.09	B	0.012	0.149	B	0	0.46	N	0.555	0.332	D	1	0.253	L	-1.48	0.389	N	0.226	0.396	0.097	0.364	T	0.02	0.426	T	0.816	0.133	c	-11.3	0.001
2	73491474	A/G	0.02751	2254	62	G	none	rs762826333	NM_00108041	FBXO41:NM_001080410:exon5:c.C1738T:p.R580C	FBXO41	exonic	missense	nonsynonymous SNV	69	0.004	0.682	D	0.999	0.764	D	0.916	0.634	D	0.006	0.321	N	1	0.81	D	2.135	0.597	M	-1.75	0.701	N	0.736	0.759	0.244	0.613	T	0.041	0.598	D	0.999	0.988	c	4.05	0.462
2	74725089	A/G	0.003993	2254	9	G	none		NM_00100981	LBX2:NM_001009812:exon2:c.C550T:p.H184Y,LBX2:NM_001282430:exon2:c.C562T:p.H188Y	LBX2	exonic	missense	nonsynonymous SNV	357	0.004	0.654	D	0.755	0.414	P	0.466	0.448	P	0.963	0.082	N	1	0.09	N	1.59	0.404	L	-1.94	0.485	N	0.115	0.155	0.55	0.835	D	0.065	0.695	D	0.975	0.336	c	0.709	0.172
2	84652726	A/C	0.004437	2254	10	C	none	rs777671418	NM_003849.3	SUCLG1:NM_003849:exon8:c.G827T:p.G276V	SUCLG1	exonic	missense-n	nonsynonymous SNV	2	0.091	0.318	T	1	0.899	D	0.997	0.85	D	0	0.843	D	1	0.81	D	2.945	0.851	M	-5.39	0.85	D	0.871	0.859	0.555	0.837	D	0.095	0.764	D	0.997	0.799	c	6.16	0.993
2	84928402	A/G	0.001775	2254	4	A	none		NM_001370.1	DNAH6:NM_001370:exon49:c.A8000G:p.Y2667C	DNAH6	exonic	missense	nonsynonymous SNV	62	0	0.912	D	1	0.899	D	1	0.971	D				1	0.588	D	4.425	0.988	H	-8.6	0.975	D	0.923	0.915	0.43	0.772	T	0.303	0.91	D	0.998	0.886	c	5.23	0.725
2	85361179	A/G	0.0004448	2248	1	A	none	rs761554691	NM_031283.2	TCF7L1:NM_031283:exon2:c.A290G:p.K97R	TCF7L1	exonic	missense	nonsynonymous SNV	24	0.125	0.273	T	0.994	0.647	D	0.926	0.644	D	0	0.843	U	0.893	0.36	D	2.085	0.579	M	-1.53	0.372	N	0.135	0.156	0.969	0.99	D	0.954	0.997	D	0.998	0.903	c	4.25	0.495
2	88874715	A/C	0.0107	2242	24	C	none	rs777171158	NM_004836.5	EIF2AK3:NM_004836:exon13:c.G2286T:p.Q762H	EIF2AK3	exonic	missense	nonsynonymous SNV	250	0.105	0.298	T	0.8	0.43	P	0.365	0.416	B	0.138	0.184	N	0.989	0.409	D	0.805	0.203	L	-0.11	0.087	N	0.242	0.296	0.327	0.695	T	0.034	0.553	D	0.996	0.722	c	4.1	0.47
2	101910481	C/T	0.01287	2254	29	C	none	rs772808658	NM_173647.3	RNF149:NM_173647:exon3:c.G775A:p.E259K	RNF149	exonic	missense	nonsynonymous SNV	6	0.002	0.721	D	0.877	0.462	P	0.411	0.43	B	0.002	0.376	N	1	0.548	D	1.5	0.38	L	-3.13	0.639	D	0.408	0.466	0.037	0.159	T	0.015	0.351	T	0.998	0.902	c	4.84	0.62
2	105710093	A/G	0.006655	2254	15	A	none	rs762216707	NM_182640.2	MRPS9:NM_182640:exon9:c.A926G:p.D309G	MRPS9	exonic	missense	nonsynonymous SNV	4	0.351	0.122	T	1	0.899	D	0.99	0.774	D	0	0.629	D	1	0.81	D	2	0.545	M	-3.99	0.739	D	0.957	0.955	0.286	0.659	T	0.052	0.651	D	0.997	0.783	c	5.63	0.861
2	105959610	C/T	0.01819	2254	41	C	none	rs371951148	NM_024093.1	C2orf49:NM_024093:exon3:c.C572T:p.P191L,C2orf49:NM_001286537:exon4:c.C446T:p.P149L	C2orf49	exonic	missense	nonsynonymous SNV	71	0.045	0.614	D	0.011	0.184	B	0.018	0.173	B	0.001	0.407	D	1	0.588	D	2.255	0.644	M	-3.59	0.812	D	0.29	0.358	0.138	0.455	T	0.011	0.287	T	0.997	0.803	c	4.75	0.598
2	108921065	A/G	0.002662	2254	6	G	none		NM_001056.3	SULT1C2:NM_001056:exon5:c.G411A:p.M137I,SULT1C2:NM_176825:exon6:c.G444A:p.M148I	SULT1C2	exonic	missense	nonsynonymous SNV	36	0.239	0.177	T	0.292	0.346	B	0.218	0.36	B	0	0.629	D	0.96	0.381	D	1.065	0.271	L	-1.06	0.279	N	0.334	0.455	0.344	0.709	T	0.004	0.087	T	0.8	0.126	c	4.52	0.546
2	108998323	A/G	0.03292	2248	74	A	none	rs756309632	NM_006588.2	SULT1C4:NM_006588:exon2:c.A275G:p.K92R	SULT1C4	exonic	missense	nonsynonymous SNV	21	0.615	0.084	T	0.048	0.207	B	0.079	0.272	B	0.006	0.324	N	1	0.09	N	1.395	0.354	L	-0.51	0.206	N	0.092	0.092	0.242	0.61	T	0.034	0.555	D	0.696	0.087	c	-6.18	0.019
2	112786223	C/T	0.003549	2254	8	C	none	rs750606891	NM_006343.2	MERTK:NM_006343:exon19:c.C2782T:p.R928W	MERTK	exonic	missense	nonsynonymous SNV	296	0	0.912	D	1	0.899	D	0.995	0.818	D	0.003	0.351	U	0.996	0.441	D	1.87	0.498	L	-6.08	0.903	D	0.799	0.826	0.669	0.885	D	0.081	0.737	D	0.993	0.585	c	-1.11	0.093
2	127808083	C/T	0.007105	2252	16	C	none	rs772786604	NM_004305.3	BIN1:NM_139351:exon12:c.G1036A:p.D346N,BIN1:NM_139350:exon13:c.G1126A:p.D376N,BIN1:NM_004305:exon14:c.G1171A:p.D391N,BIN1:NM_139348:exon14:c.G1255A:p.D419N,BIN1:NM_139349:exon14:c.G1234A:p.D412N,BIN1:NM_139345:exon15:c.G1327A:p.D443N,BIN1:NM_139346:exon15:c.G1300A:p.D434N,BIN1:NM_139347:exon15:c.G1363A:p.D455N,BIN1:NM_139344:exon17:c.G1459A:p.D487N,BIN1:NM_139343:exon18:c.G1588A:p.D530N	BIN1	exonic	missense	nonsynonymous SNV	16	0.003	0.682	D	1	0.899	D	1	0.971	D	0	0.843	D	1	0.588	D	1.54	0.39	L	-3.18	0.761	D	0.301	0.371	0.311	0.682	T	0.166	0.846	D	0.999	0.982	c	3.67	0.411
2	131522167	A/G	0.006295	2224	14	G	none	rs369785856	NM_00110519	AMER3:NM_001105193:exon2:c.G2522A:p.G841D,AMER3:NM_001105194:exon2:c.G2522A:p.G841D,AMER3:NM_001105195:exon2:c.G2522A:p.G841D,AMER3:NM_152698:exon2:c.G2522A:p.G841D	AMER3	exonic	missense	nonsynonymous SNV	2538	0.14	0.256	T	0.001	0.067	B	0.001	0.04	B	0.924	0.085	N	1	0.09	N	0	0.065	N	-0.64	0.187	N	0.241	0.301	0.105	0.386	T	0.009	0.242	T	0.885	0.175	c	0.56	0.164
2	135920209	A/G	0.003106	2254	7	G	none		NM_00117243	RAB3GAP1:NM_001172435:exon20:c.G2374A:p.V792I,RAB3GAP1:NM_012233:exon20:c.G2374A:p.V792I	RAB3GAP1	exonic	missense	nonsynonymous SNV	13	0.173	0.263	T	0.007	0.131	B	0.007	0.121	B	0	0.513	D	0.896	0.36	D	1.355	0.339	L	0.31	0.042	N	0.211	0.259	0.069	0.283	T	0.007	0.194	T	0.979	0.36	c	6.06	0.983
2	140990891	G/T	0.0004437	2254	1	G	none		NM_018557.2	LRP1B:NM_018557:exon91:c.C13664A:p.T4555K	LRP1B	exonic	missense	nonsynonymous SNV	5	0.016	0.518	D	0.454	0.343	P	0.038	0.22	B	0.018	0.276	U	0.894	0.278	N	1.39	0.351	L	-1.53	0.372	N	0.317	0.468	0.101	0.374	T	0.008	0.217	T	0.967	0.301	c	4.81	0.613
2	152321531	A/G	0.004437	2254	10	A	none		NM_00117766	RIF1:NM_001177665:exon29:c.A5497G:p.N1833D,RIF1:NM_001177663:exon30:c.A5497G:p.N1833D,RIF1:NM_001177664:exon30:c.A5497G:p.N1833D,RIF1:NM_018151:exon30:c.A5497G:p.N1833D	RIF1	exonic	missense	nonsynonymous SNV	1104	0.017	0.512	D	0.501	0.417	P	0.039	0.279	B	0.082	0.024	N	1	0.09	N	1.495	0.376	L	-1.06	0.291	N	0.007	0.004	0.018	0.074	T	0.006	0.172	T	0.971	0.319	c	1.75	0.236
2	158412668	C/T	0.0004437	2254	1	C	none		NM_00111103	ACVR1C:NM_001111031:exon3:c.G331A:p.V111I,ACVR1C:NM_145259:exon3:c.G481A:p.V161I	ACVR1C	exonic	missense	nonsynonymous SNV	64	1	0.01	T	0.001	0.067	B	0.002	0.063	B	0.005	0.336	N	0.971	0.388	D	0.77	0.194	N	0.26	0.044	N	0.053	0.059	0.456	0.788	T	0.021	0.437	T	0.127	0.002	c	5.95	0.964
2	160087177	C/T	0.00488	2254	11	C	none	rs377422155	NM_00114590	TANC1:NM_033394:exon27:c.C5240T:p.P1747L	TANC1	exonic	utr-3	nonsynonymous SNV	1089	0.088	0.323	T	0.103	0.243	B	0.017	0.17	B	0.434	0.127	N	1	0.201	N	1.1	0.281	L	-1.2	0.305	N	0.106	0.112	0.178	0.524	T	0.028	0.51	D	0.811	0.13	c	-8.54	0.008
2	160742966	TCT	0.001337	2244	3	T	none		NM_00119875	LY75-CD302:NM_001198759:exon5:c.878_878delinsTCAGA,LY75-CD302:NM_001198760:exon5:c.878_878delinsTCAGA,LY75:NM_002349:exon5:c.878_878delinsTCAGA	LY75,LY75-CD302	exonic	frameshift	frameshift substi	36
2	162873313	A/G	0.02009	2240	45	G	none	rs769085541	NM_001935.3	DPP4:NM_001935:exon18:c.C1532T:p.S511F	DPP4	exonic	missense	nonsynonymous SNV	36	0.013	0.538	D	0.852	0.45	P	0.179	0.341	B	0.048	0.232	N	1	0.484	D	3.145	0.885	M	-2.8	0.592	D	0.548	0.584	0.081	0.32	T	0.013	0.314	T	0.989	0.485	c	4.82	0.615
2	162895648	C/T	0.001331	2254	3	T	none	rs755774723	NM_001935.3	DPP4:NM_001935:exon6:c.A413G:p.N138S	DPP4	exonic	missense	nonsynonymous SNV	7	0.502	0.077	T	0	0.026	B	0	0.013	B	0.146	0.181	N	1	0.09	N	0.02	0.08	N	-1.23	0.312	N	0.012	0.42	0.026	0.113	T	0.005	0.129	T	0.831	0.14	c	-2.79	0.055
2	168101329	C/T	0.003106	2254	7	T	none		NM_00107981	XIRP2:NM_001199144:exon7:c.T2761C:p.S921P,XIRP2:NM_152381:exon9:c.T3427C:p.S1143P	XIRP2	exonic	intron	nonsynonymous SNV	2251	0.027	0.465	D	0.981	0.609	D	0.77	0.61	P	0.008	0.31	N	1	0.81	D	2.595	0.761	M	-2.56	0.577	D	0.641	0.657	0.026	0.112	T	0.018	0.394	T	0.995	0.685	c	3.4	0.379
2	170343584	A/C	0.0004472	2236	1	C	none		NM_152384.2	BBS5:NM_152384:exon3:c.C148A:p.L50I	BBS5	exonic	missense	nonsynonymous SNV	6	0.028	0.461	D	0.993	0.637	D	0.91	0.629	D	0	0.843	D	1	0.588	D	2.36	0.681	M	-1.78	0.42	N	0.449	0.507	0.543	0.832	D	0.044	0.612	D	0.994	0.607	c	3.66	0.409
2	179393661	G/T	0.007098	2254	16	T	none		NM_00125685	TTN:NM_003319:exon188:c.A79622C:p.H26541P,TTN:NM_133432:exon189:c.A79997C:p.H26666P,TTN:NM_133437:exon189:c.A80198C:p.H26733P,TTN:NM_133378:exon309:c.A99113C:p.H33038P,TTN:NM_001256850:exon310:c.A101894C:p.H33965P,TTN:NM_001267550:exon360:c.A106817C:p.H35606P	TTN	exonic	missense	nonsynonymous SNV	286	0.097	0.312	T	0.012	0.27	B	0.011	0.255	B				0.751	0.356	D	0.55	0.145	N	-5.13	0.832	D	0.407	0.494	0.152	0.482	T	0.051	0.645	D	0.846	0.149	c	5.56	0.836
2	179399588	A/C	0.002662	2254	6	A	none		NM_00125685	TTN:NM_003319:exon186:c.T74559G:p.S24853R,TTN:NM_133432:exon187:c.T74934G:p.S24978R,TTN:NM_133437:exon187:c.T75135G:p.S25045R,TTN:NM_133378:exon307:c.T94050G:p.S31350R,TTN:NM_001256850:exon308:c.T96831G:p.S32277R,TTN:NM_001267550:exon358:c.T101754G:p.S33918R	TTN	exonic	missense	nonsynonymous SNV	989	0.007	0.599	D	0.019	0.167	B	0.013	0.184	B				0.954	0.416	D	-0.215	0.04	N	-2.5	0.556	D	0.438	0.554	0.11	0.397	T	0.029	0.521	D	0.861	0.158	c	-1.32	0.087
2	179437567	A/T	0.01242	2254	28	T	none	rs754343858	NM_00125685	TTN:NM_003319:exon154:c.A46097T:p.D15366V,TTN:NM_133432:exon155:c.A46472T:p.D15491V,TTN:NM_133437:exon155:c.A46673T:p.D15558V,TTN:NM_133378:exon275:c.A65588T:p.D21863V,TTN:NM_001256850:exon276:c.A68369T:p.D22790V,TTN:NM_001267550:exon326:c.A73292T:p.D24431V	TTN	exonic	missense	nonsynonymous SNV	3577	0.013	0.654	D	1	0.899	D	0.972	0.749	D				1	0.81	D	3.69	0.947	H	-6.45	0.923	D	0.53	0.606	0.534	0.828	D	0.038	0.582	D	0.891	0.179	c	5.91	0.952
2	179587001	C/T	0.002662	2254	6	T	none	rs372826489	NM_00125685	TTN:NM_133378:exon74:c.A18781G:p.R6261G,TTN:NM_001256850:exon75:c.A21562G:p.R7188G,TTN:NM_001267550:exon77:c.A22513G:p.R7505G	TTN	exonic	missense	nonsynonymous SNV	16	0.197	0.206	T	0.425	0.336	B	0.252	0.373	B				1	0.81	D				-3.61	0.694	D	0.409	0.615	0.318	0.687	T	0.043	0.609	D	0.904	0.191	c	2.29	0.275
2	189963479	C/T	0.02174	2254	49	C	none	rs779153546	NM_000393.3	COL5A2:NM_000393:exon5:c.G376A:p.G126S	COL5A2	exonic	missense	nonsynonymous SNV	7	0.079	0.337	T	1	0.899	D	0.996	0.832	D	0.017	0.279	N	1	0.588	D	3.83	0.957	H	-1.3	0.326	N	0.659	0.671	0.985	0.995	D	0.263	0.896	D	0.999	0.963	c	5.61	0.853
2	191235641	C/G	0.003106	2254	7	C	none		NM_00112892	INPP1:NM_002194:exon6:c.C713G:p.S238C,INPP1:NM_001128928:exon7:c.C713G:p.S238C	INPP1	exonic	missense	nonsynonymous SNV	72	0.016	0.518	D	0.98	0.574	D	0.485	0.454	P	0.538	0.116	N	1	0.09	N	2.425	0.705	M	-1.08	0.281	N	0.185	0.241	0.156	0.488	T	0.041	0.599	D	0.975	0.337	c	2.31	0.277
2	197975565	C/T	0.01154	2254	26	T	none	rs377640715	NM_00119514	ANKRD44:NM_001195144:exon9:c.A910G:p.K304E,ANKRD44:NM_153697:exon9:c.A910G:p.K304E	ANKRD44	exonic	missense	nonsynonymous SNV	4	0.136	0.26	T	0.014	0.393	B	0.036	0.364	B	0	0.629	D	1	0.48	D	0.495	0.134	N	-1.87	0.437	N	0.858	0.853	0.081	0.319	T	0.016	0.369	T	0.996	0.722	c	5.03	0.669
2	198570502	G/T	0.001775	2254	4	T	none		NM_138395.3	MARS2:NM_138395:exon1:c.T373G:p.F125V	MARS2	exonic	missense	nonsynonymous SNV	22801	0.032	0.446	D	0.786	0.425	P	0.688	0.519	P	0	0.629	D	1	0.81	D	2.53	0.74	M	-4.47	0.778	D	0.895	0.884	0.233	0.6	T	0.041	0.601	D	0.989	0.474	c	5.78	0.914
2	201354937	A	0.0008977	2228	2	A	none		NM_152387.2		KCTD18		frameshift		395
2	201736161	C/T	0.0129	2248	29	T	none		NM_032472.3	PPIL3:NM_032472:exon7:c.A455G:p.H152R,PPIL3:NM_130906:exon7:c.A443G:p.H148R	PPIL3	exonic	missense	nonsynonymous SNV	84	1	0.026	T	0	0.026	B	0	0.04	B	0	0.843	D	1	0.504	D	-1.735	0.003	N	0.48	0.031	N	0.193	0.28	0.011	0.042	T	0.002	0.044	T	0.481	0.039	c	5.94	0.962
2	202093773	AC	0.002218	2254	5	A	none	rs780723035	NM_00120654	CASP10:NM_001206542:exon8:c.1404_1404delinsAC,CASP10:NM_032974:exon10:c.1533_1533delinsAC	CASP10	exonic	frameshift	frameshift substi	118
2	203421128	C/G	0.002662	2254	6	G	none	rs775200134	NM_001204.6	BMPR2:NM_001204:exon12:c.G2740C:p.D914H	BMPR2	exonic	missense	nonsynonymous SNV	127	0.014	0.531	D	0.61	0.377	P	0.443	0.44	B	0.001	0.437	D	1	0.81	D	0.895	0.225	L	-0.2	0.102	N	0.2	0.245	0.605	0.86	D	0.029	0.514	D	0.99	0.505	c	6.17	0.997
2	203848307	CA	0.001331	2254	3	C	none	rs201520695	NM_00110458	CARF:NM_001282912:exon14:c.1874_1874delinsCA,CARF:NM_001282910:exon15:c.1910_1910delinsCA,CARF:NM_001104586:exon16:c.2138_2138delinsCA,CARF:NM_001282911:exon16:c.1910_1910delinsCA,CARF:NM_024744:exon17:c.2138_2138delinsCA	ALS2CR	exonic	frameshift	frameshift substi	79
2	203948053	G	0.0004437	2254	1	G	none		NM_00111413		NBEAL1		frameshift		113
2	204736110	A/C	0.004437	2254	10	C	none		NM_00103763	CTLA4:NM_005214:exon3:c.C467A:p.P156Q	CTLA4	exonic	intron	nonsynonymous SNV	10	0.5	0.077	T	0.979	0.571	D	0.939	0.657	D	0	0.441	D	0.999	0.81	D	1.04	0.263	L	-0.96	0.255	N	0.516	0.559	0.14	0.46	T	0.019	0.417	T	0.987	0.449	c	5.42	0.786
2	206988995	C/T	0.002662	2254	6	T	none	rs755681983	NM_00119998	NDUFS1:NM_001199982:exon16:c.A1765G:p.I589V,NDUFS1:NM_001199981:exon18:c.A1990G:p.I664V,NDUFS1:NM_001199983:exon18:c.A1927G:p.I643V,NDUFS1:NM_001199984:exon19:c.A2140G:p.I714V,NDUFS1:NM_005006:exon19:c.A2098G:p.I700V	NDUFS1	exonic	missense	nonsynonymous SNV	6	0.072	0.379	T	0.966	0.542	D	0.876	0.604	P	0	0.843	D	1	0.81	D	2.575	0.755	M	-0.69	0.202	N	0.329	0.495	0.918	0.973	D	0.085	0.745	D	0.998	0.92	c	5.35	0.762
2	208486635	C/T	0.006211	2254	14	C	none	rs774446965	NM_00112739	METTL21A:NM_001127395:exon3:c.G154A:p.V52I,METTL21A:NM_145280:exon3:c.G154A:p.V52I	METTL21A	exonic	missense	nonsynonymous SNV	7	0.092	0.316	T	0.982	0.581	D	0.509	0.461	P	0	0.843	D	1	0.81	D	1.655	0.426	L	-0.47	0.178	N	0.299	0.439	0.106	0.387	T	0.017	0.383	T	0.996	0.734	c	3.19	0.356
2	210557569	C/G	0.01467	2250	33	G	none		NM_00103953	MAP2:NM_002374:exon7:c.G675C:p.L225F	MAP2	exonic	intron	nonsynonymous SNV	221	0.089	0.321	T	0.988	0.604	D	0.837	0.582	P	0.004	0.34	N	1	0.257	N	2.125	0.592	M	-0.8	0.379	N	0.333	0.426	0.079	0.315	T	0.017	0.384	T	0.997	0.831	c	-3.33	0.046
2	210761099	A/G	0.001332	2252	3	G	none	rs553977942	NM_032504.1	UNC80:NM_032504:exon27:c.G4345A:p.A1449T,UNC80:NM_182587:exon27:c.G4330A:p.A1444T	UNC80	exonic	missense	nonsynonymous SNV	39	0.802	0.032	T	0	0.026	B	0	0.013	B	0.005	0.336	N	1	0.182	N	-0.345	0.033	N	0.35	0.038	N	0.023	0.007	0.031	0.132	T	0.005	0.115	T	0.486	0.04	c	2.25	0.272
2	215848384	C/T	0.001331	2254	3	C	none	rs777825870	NM_015657.3	ABCA12:NM_015657:exon21:c.G3415A:p.E1139K,ABCA12:NM_173076:exon29:c.G4369A:p.E1457K	ABCA12	exonic	missense	nonsynonymous SNV	14	0.116	0.284	T	0.759	0.448	P	0.16	0.366	B	0.733	0.098	N	0.962	0.383	D	0.565	0.153	N	-1.44	0.354	N	0.479	0.54	0.607	0.861	D	0.099	0.771	D	0.996	0.748	c	5.11	0.691
2	215852411	C/T	0.002662	2254	6	C	none		NM_015657.3	ABCA12:NM_015657:exon19:c.G2982A:p.M994I,ABCA12:NM_173076:exon27:c.G3936A:p.M1312I	ABCA12	exonic	missense	nonsynonymous SNV	41	0.574	0.061	T	0	0.026	B	0	0.04	B	0.984	0.079	N	0.936	0.269	N	0	0.065	N	-0.29	0.117	N	0.175	0.275	0.268	0.64	T	0.039	0.589	D	0.906	0.193	c	0.35	0.152
2	216289949	C/G	0.0008873	2254	2	G	none	rs377183939	NM_002026.2	FN1:NM_002026:exon7:c.C904G:p.P302A,FN1:NM_054034:exon7:c.C904G:p.P302A,FN1:NM_212474:exon7:c.C904G:p.P302A,FN1:NM_212476:exon7:c.C904G:p.P302A,FN1:NM_212478:exon7:c.C904G:p.P302A,FN1:NM_212482:exon7:c.C904G:p.P302A	FN1	exonic	missense	nonsynonymous SNV	60	0.143	0.371	T	0.016	0.622	B	0.008	0.699	B	0.001	0.412	N	1	0.588	D	1.87	0.498	L	-0.87	0.32	N	0.306	0.397	0.209	0.569	T	0.012	0.296	T	0.984	0.405	c	4.93	0.643
2	216964948	A/G	0.002218	2254	5	G	none	rs755426467	NM_00114231	TMEM169:NM_001142311:exon3:c.G577A:p.V193M,TMEM169:NM_001142312:exon3:c.G577A:p.V193M,TMEM169:NM_138390:exon3:c.G577A:p.V193M,TMEM169:NM_001142310:exon4:c.G577A:p.V193M	TMEM169	exonic	missense	nonsynonymous SNV	306	0.163	0.234	T	1	0.899	D	0.999	0.916	D	0	0.843	D	1	0.81	D	2.095	0.583	M	-1	0.264	N	0.836	0.838	0.378	0.736	T	0.03	0.522	D	0.999	0.951	c	4.73	0.593
2	218683150	C/T	0.01033	2226	23	C	none	rs369393471	NM_022648.4	TNS1:NM_022648:exon24:c.G3593A:p.R1198Q	TNS1	exonic	missense	nonsynonymous SNV	333	0.004	0.654	D	1	0.899	D	0.903	0.745	P	0.014	0.286	N	0.992	0.436	D	1.955	0.53	M	-1.32	0.348	N	0.631	0.649	0.811	0.936	D	0.172	0.849	D	0.999	0.998	c	4.61	0.566
2	219874089	C/T	0.005768	2254	13	T	none		NM_194302.2	CCDC108:NM_194302:exon28:c.A4546G:p.S1516G	CCDC108	exonic	missense	nonsynonymous SNV	21	0.136	0.26	T	0.96	0.533	D	0.547	0.473	P	0	0.504	D	0.956	0.263	N	2.665	0.782	M	-1.67	0.399	N	0.208	0.255	0.027	0.116	T	0.016	0.368	T	0.991	0.517	c	4.17	0.481
2	220427333	C/T	0.003549	2254	8	C	none	rs368885281	NM_00117340	OBSL1:NM_001173408:exon8:c.G2744A:p.R915H,OBSL1:NM_001173431:exon8:c.G2744A:p.R915H,OBSL1:NM_015311:exon8:c.G2744A:p.R915H	OBSL1	exonic	missense	nonsynonymous SNV	64	0.004	0.654	D	0.999	0.764	D	0.998	0.875	D				0.696	0.301	N	2.705	0.794	M	-1.49	0.364	N	0.451	0.504	0.064	0.266	T	0.012	0.302	T	0.999	0.999	c	4.62	0.568
2	227662043	A/T	0.001775	2254	4	T	none	rs763246616	NM_005544.2	IRS1:NM_005544:exon1:c.A1412T:p.K471M	IRS1	exonic	missense	nonsynonymous SNV	2339	0.008	0.586	D	0.999	0.764	D	0.995	0.818	D	0	0.497	D	0.935	0.371	D	0.55	0.145	N	-1.17	0.299	N	0.741	0.738	0.266	0.637	T	0.032	0.538	D	0.994	0.605	c	5.38	0.772
2	228416680	A/G	0.00222	2252	5	A	none		NM_00113518	AGFG1:NM_001135189:exon10:c.A1264G:p.T422A,AGFG1:NM_001135188:exon11:c.A1384G:p.T462A,AGFG1:NM_004504:exon11:c.A1384G:p.T462A,AGFG1:NM_001135187:exon12:c.A1456G:p.T486A	AGFG1	exonic	missense	nonsynonymous SNV	6	0.412	0.101	T	0.225	0.314	B	0.114	0.302	B	0	0.843	D	0.992	0.416	D	1.39	0.351	L	-1.14	0.301	N	0.32	0.432	0.036	0.154	T	0.012	0.307	T	0.995	0.693	c	5.5	0.813
2	232263491	A/G	0.002662	2254	6	G	none	rs560427683	NM_145236.2	B3GNT7:NM_145236:exon2:c.G1061A:p.R354Q	B3GNT7	exonic	missense	nonsynonymous SNV	1050	0.171	0.227	T	0.995	0.657	D	0.59	0.486	P	0	0.537	N	1	0.2	N	1.765	0.459	L	-2.07	0.473	N	0.063	0.048	0.113	0.403	T	0.017	0.382	T	0.998	0.894	c	4.18	0.483
2	233243941	G/T	0.000444	2252	1	G	none		NM_001632.3	ALPP:NM_001632:exon3:c.G225T:p.R75S	ALPP	exonic	missense	nonsynonymous SNV	32	0	0.912	D	1	0.899	D	1	0.971	D	0	0.843	D	1	0.499	D	3.45	0.924	M	-5.4	0.851	D	0.727	0.726	0.973	0.991	D	0.177	0.853	D	0.996	0.725	c	2.47	0.29
2	233406191	CA	0.0004437	2254	1	C	none	rs774279192	NM_005199.4	CHRNG:NM_005199:exon5:c.458_458delinsCA	CHRNG	exonic	frameshift	frameshift substi	48
2	233546389	A/G	0.002218	2254	5	A	none	rs777000080	NM_00124325	EFHD1:NM_001243252:exon4:c.A392G:p.Q131R,EFHD1:NM_025202:exon4:c.A680G:p.Q227R	EFHD1	exonic	missense	nonsynonymous SNV	95	1	0.01	T	0	0.026	B	0	0.063	B	0.001	0.401	N	0.829	0.349	D	-0.71	0.018	N	1.21	0.015	N	0.157	0.228	0.023	0.096	T	0.011	0.28	T	0.663	0.078	c	-1.47	0.083
2	234847782	C/G	0.000444	2252	1	G	none	rs746327259	NM_024080.4	TRPM8:NM_024080:exon5:c.G489C:p.K163N	TRPM8	exonic	missense	nonsynonymous SNV	38	0.316	0.263	T	0.02	0.67	B	0.07	0.672	B	0	0.843	D	0.786	0.81	D	1.86	0.494	L	0.21	0.158	N	0.378	0.438	0.229	0.595	T	0.044	0.614	D	0.995	0.652	c	4.73	0.593
2	238449508	C/G	0.0004488	2228	1	G	none		NM_00104246	MLPH:NM_001281474:exon9:c.G925C:p.V309L,MLPH:NM_001042467:exon10:c.G1270C:p.V424L,MLPH:NM_024101:exon11:c.G1354C:p.V452L	MLPH	exonic	missense	nonsynonymous SNV	64	0.382	0.424	T	0.124	0.453	B	0.138	0.43	B	0.845	0.07	N	1	0.09	N	1.245	0.315	L	-0.8	0.32	N	0.156	0.478	0.046	0.196	T	0.006	0.151	T	0.928	0.218	c	-1.72	0.076
2	239049498	A/G	0.004448	2248	10	G	none	rs371977870	NM_198582.3	KLHL30:NM_198582:exon2:c.G103A:p.V35I	KLHL30	exonic	missense	nonsynonymous SNV	173	0.012	0.546	D	0.207	0.282	B	0.108	0.297	B	0	0.523	D	0.7	0.334	D	1.97	0.535	M	-0.64	0.187	N	0.2	0.245	0.371	0.73	T	0.028	0.51	D	0.994	0.623	c	1.79	0.239
2	239147598	A/C	0.0008945	2236	2	C	none		NM_00114285	HES6:NM_001142853:exon4:c.G539T:p.C180F,HES6:NM_018645:exon4:c.G545T:p.C182F	HES6	exonic	missense	nonsynonymous SNV	295	0.013	0.614	D	0.963	0.537	D	0.81	0.568	P	0.688	0.102	U	0.925	0.81	D	2.495	0.729	M	-6.77	0.938	D	0.217	0.266	0.103	0.38	T	0.04	0.595	D	0.988	0.456	c	1.3	0.207
2	240982362	GGC	0.01295	2240	29	G	none		NM_00108083	PRR21:NM_001080835:exon1:c.38_38delinsCATCCACGGCC	PRR21	exonic	frameshift	frameshift substi	17719
2	242155584	A/C	0.01819	2254	41	C	none	rs766312615	NM_00100189	ANO7:NM_001001891:exon19:c.C2065A:p.Q689K	ANO7	exonic	missense	nonsynonymous SNV	70	0.399	0.105	T	0.001	0.067	B	0.005	0.104	B	0.29	0.039	N	1	0.09	N	0.835	0.211	L	-0.07	0.08	N	0.135	0.156	0.112	0.402	T	0.014	0.336	T	0.704	0.09	c	2.86	0.323
2	242157212	A/G	0.007986	2254	18	G	none	rs746159318	NM_00100189	ANO7:NM_001001891:exon20:c.G2246A:p.C749Y	ANO7	exonic	missense	nonsynonymous SNV	95	0.02	0.496	D	0.977	0.566	D	0.834	0.58	P	0.117	0.192	U	0.896	0.361	D	2.145	0.603	M	-8.14	0.967	D	0.282	0.391	0.265	0.637	T	0.325	0.916	D	0.994	0.642	c	2.84	0.321
3	1424860	GGT	0.02176	2252	49	G	none	rs775296114	NM_014461.2	CNTN6:NM_001289081:exon17:c.2185_2185delinsGGTAA,CNTN6:NM_001289080:exon18:c.2401_2401delinsGGTAA,CNTN6:NM_014461:exon18:c.2401_2401delinsGGTAA	CNTN6	exonic	frameshift	frameshift substi	0
3	13413477	C/T	0.003114	2248	7	C	none		NM_024923.2	NUP210:NM_024923:exon13:c.G1643A:p.R548H	NUP210	exonic	missense	nonsynonymous SNV	56	0.065	0.363	T	0.445	0.341	B	0.058	0.25	B	0	0.537	D	1	0.186	N	1.085	0.274	L	-1.32	0.33	N	0.121	0.135	0.018	0.077	T	0.014	0.345	T	0.993	0.599	c	3.1	0.346
3	15298419	A/C	0.004437	2254	10	A	none	rs535836377	NM_00101800	SH3BP5:NM_001018009:exon8:c.T620G:p.V207G,SH3BP5:NM_004844:exon8:c.T1091G:p.V364G	SH3BP5	exonic	missense	nonsynonymous SNV	60	0.075	0.367	T	0	0.026	B	0.001	0.04	B	0.014	0.287	N	0.995	0.251	N	1.735	0.45	L	-2.51	0.551	D	0.172	0.214	0.075	0.303	T	0.005	0.116	T	0.966	0.299	c	4.26	0.497
3	15298563	A/G	0.03993	2254	90	G	none	rs370502066	NM_00101800	SH3BP5:NM_001018009:exon8:c.C476T:p.S159L,SH3BP5:NM_004844:exon8:c.C947T:p.S316L	SH3BP5	exonic	missense	nonsynonymous SNV	58	0.002	0.721	D	0.078	0.229	B	0.011	0.145	B	0	0.559	D	1	0.588	D	2.31	0.663	M	-1.97	0.457	N	0.134	0.174	0.193	0.546	T	0.008	0.203	T	0.997	0.819	c	4.78	0.605
3	16336388	C/T	0.007098	2254	16	T	none		NM_138381.3	OXNAD1:NM_138381:exon6:c.T316C:p.S106P	OXNAD1	exonic	missense	nonsynonymous SNV	26	0.421	0.098	T	0.007	0.131	B	0.009	0.133	B	0.002	0.382	N	0.933	0.37	D	0.115	0.086	N	-0.19	0.1	N	0.11	0.331	0.017	0.072	T	0.005	0.113	T	0.965	0.296	c	1.89	0.246
3	17550014	C/G	0.0008873	2254	2	G	none	rs765918621	NM_00113438	TBC1D5:NM_014744:exon3:c.C49G:p.Q17E,TBC1D5:NM_001134381:exon4:c.C49G:p.Q17E	TBC1D5	exonic	missense	nonsynonymous SNV	49	0	0.912	D	0.004	0.131	B	0.005	0.104	B	0	0.843	D	1	0.49	D	0.55	0.145	N	-0.79	0.623	N	0.243	0.588	0.048	0.206	T	0.009	0.249	T	0.933	0.225	c	5.94	0.962
3	19921126	C	0.00488	2254	11	C	none		NM_144715.3		EFHB		frameshift		169
3	19956795	C	0.008007	2248	18	C	none		NM_144715.3		EFHB		frameshift		2
3	21706393	G/T	0.006211	2254	14	G	none		NM_024697.2	ZNF385D:NM_024697:exon2:c.C150A:p.F50L	ZNF385D	exonic	missense	nonsynonymous SNV	16	0.037	0.43	D	0	0.026	B	0.001	0.04	B	0	0.537	D	0.943	0.267	N	1.28	0.323	L	-4.75	0.802	D	0.334	0.425	0.079	0.314	T	0.006	0.169	T	0.98	0.368	c	0.637	0.168
3	27758579	AGT	0.001775	2254	4	A	none		NM_005442.2	EOMES:NM_001278182:exon6:c.2100_2100delinsACAACT,EOMES:NM_001278183:exon6:c.1215_1215delinsACAACT,EOMES:NM_005442:exon6:c.2043_2043delinsACAACT	EOMES	exonic	frameshift	frameshift substi	663
3	32754839	A/G	0.004437	2254	10	A	none	rs771625796	NM_00125674	CNOT10:NM_001256741:exon5:c.A551G:p.N184S,CNOT10:NM_001256742:exon5:c.A731G:p.N244S,CNOT10:NM_015442:exon5:c.A551G:p.N184S	CNOT10	exonic	missense	nonsynonymous SNV	23	0.5	0.077	T	0	0.026	B	0	0.063	B	0.002	0.38	N	0.944	0.81	D	0.075	0.083	N	0.19	0.05	N	0.004	0.006	0.016	0.063	T	0.011	0.285	T	0.856	0.154	c	1.68	0.231
3	36874341	A/T	0.02542	2242	57	T	none	rs753406217	NM_014831.2	TRANK1:NM_014831:exon21:c.A6601T:p.I2201F	TRANK1	exonic	missense	nonsynonymous SNV	1070	0.066	0.361	T	0.128	0.254	B	0.021	0.181	B	0.613	0.057	N	1	0.09	N	1.39	0.351	L	-1.05	0.275	N	0.047	0.029	0.043	0.186	T	0.007	0.187	T	0.922	0.209	c	-0.686	0.107
3	37366245	G/T	0.000444	2252	1	G	none	rs757068939	NM_00117271	GOLGA4:NM_002078:exon14:c.G2868T:p.M956I,GOLGA4:NM_001172713:exon15:c.G2934T:p.M978I	GOLGA4	exonic	missense	nonsynonymous SNV	1167	0.023	0.491	D	0.012	0.303	B	0.011	0.212	B	0.001	0.399	N	0.984	0.81	D	2.545	0.745	M	-1.19	0.439	N	0.284	0.343	0.059	0.248	T	0.012	0.308	T	0.983	0.393	c	4.09	0.469
3	37366397	C/T	0.003106	2254	7	C	none		NM_00117271	GOLGA4:NM_002078:exon14:c.C3020T:p.A1007V,GOLGA4:NM_001172713:exon15:c.C3086T:p.A1029V	GOLGA4	exonic	missense	nonsynonymous SNV	1319	0.002	0.721	D	0.707	0.536	P	0.278	0.464	B	0.003	0.361	N	1	0.81	D	2.61	0.766	M	-2.04	0.485	N	0.121	0.147	0.11	0.397	T	0.021	0.438	T	0.999	0.953	c	4.27	0.498
3	37367143	C/T	0.0008873	2254	2	C	none	rs752958030	NM_00117271	GOLGA4:NM_002078:exon14:c.C3766T:p.R1256C,GOLGA4:NM_001172713:exon15:c.C3832T:p.R1278C	GOLGA4	exonic	missense	nonsynonymous SNV	2065	0.154	0.242	T	0.029	0.462	B	0.005	0.366	B	0.153	0.179	N	1	0.548	D	0.205	0.094	N	-1.92	0.446	N	0.246	0.318	0.032	0.138	T	0.01	0.261	T	0.998	0.924	c	5.53	0.825
3	37845348	A/G	0.003552	2252	8	G	none	rs776130646	NM_002207.2	ITGA9:NM_002207:exon27:c.G2924A:p.R975H	ITGA9	exonic	missense	nonsynonymous SNV	35	0.004	0.654	D	0.999	0.764	D	0.835	0.58	P	0	0.843	D	1	0.81	D	1.04	0.263	L	-2.05	0.47	N	0.746	0.769	0.131	0.443	T	0.033	0.549	D	1	1	c	5.53	0.825
3	38743353	A/G	0.001332	2252	3	A	none		NM_006514.2	SCN10A:NM_001293307:exon25:c.T4340C:p.I1447T,SCN10A:NM_001293306:exon26:c.T4631C:p.I1544T,SCN10A:NM_006514:exon26:c.T4634C:p.I1545T	SCN10A	exonic	missense	nonsynonymous SNV	24	0	0.912	D	0.878	0.463	P	0.527	0.466	P	0	0.629	D	0.999	0.454	D	1.995	0.543	M	-3.08	0.633	D	0.626	0.676	0.931	0.977	D	0.44	0.942	D	0.998	0.868	c	4.81	0.613
3	39174703	C/T	0.0004437	2254	1	T	none	rs777692946	NM_00110551	TTC21A:NM_001105513:exon19:c.T2600C:p.V867A,TTC21A:NM_145755:exon20:c.T2744C:p.V915A	TTC21A	exonic	missense	nonsynonymous SNV	29	1	0.01	T	0.003	0.102	B	0	0.013	B	0.013	0.291	N	0.826	0.348	D	-3.11	0	N	3.33	0.001	N	0.147	0.174	0.01	0.035	T	0.006	0.171	T	0.143	0.003	c	3.3	0.368
3	39374607	A/C	0.002218	2254	5	C	none		NM_005201.3	CCR8:NM_005201:exon2:c.C785A:p.S262Y	CCR8	exonic	missense	nonsynonymous SNV	799	0.022	0.486	D	1	0.899	D	0.997	0.85	D	0	0.491	D	0.999	0.81	D	2.155	0.604	M	-3.22	0.649	D	0.611	0.634	0.222	0.586	T	0.014	0.338	T	0.993	0.599	c	4.76	0.6
3	42777297	A/G	0.008873	2254	20	G	none	rs777005407	NM_144719.3	CCDC13:NM_144719:exon10:c.C1273T:p.R425W	CCDC13	exonic	missense	nonsynonymous SNV	99	0.004	0.654	D	0.994	0.647	D	0.534	0.468	P	0.739	0.098	N	0.999	0.214	N	1.79	0.469	L	-3.35	0.664	D	0.221	0.283	0.074	0.298	T	0.019	0.419	T	0.999	0.949	c	0.729	0.173
3	43389628	G/T	0.01827	2244	41	G	none	rs772412582	NM_00110059	SNRK:NM_001100594:exon6:c.G1877T:p.C626F,SNRK:NM_017719:exon7:c.G1877T:p.C626F	SNRK	exonic	missense	nonsynonymous SNV	798	0.001	0.912	D	0.94	0.508	P	0.36	0.414	B	0	0.629	D	0.999	0.461	D	0.895	0.225	L	-0.9	0.242	N	0.279	0.347	0.227	0.592	T	0.194	0.864	D	0.989	0.485	c	5.06	0.677
3	44286579	A/G	0.001775	2254	4	G	none	rs866510884	NM_00114503	TOPAZ1:NM_001145030:exon2:c.G2581A:p.V861I	TOPAZ1	exonic	missense	nonsynonymous SNV	185	0.052	0.39	T	1	0.899	D	0.996	0.832	D				0.819	0.347	D	2.045	0.562	M	-0.6	0.178	N	0.329	0.39	0.077	0.309	T	0.01	0.251	T	0.999	0.933	c	5.48	0.806
3	44308603	C/G	0.02529	2254	57	C	none		NM_00114503	TOPAZ1:NM_001145030:exon6:c.C3135G:p.D1045E	TOPAZ1	exonic	missense	nonsynonymous SNV	26	0.122	0.276	T	0.028	0.184	B	0.018	0.173	B				1	0.09	N	0.85	0.213	L	-1.57	0.379	N	0.176	0.214	0.018	0.077	T	0.007	0.199	T	0.958	0.272	c	-0.402	0.117
3	44974429	G/T	0.003108	2252	7	T	none	rs558215217	NM_00113517	ZDHHC3:NM_016598:exon6:c.A664C:p.K222Q	ZDHHC3	exonic	intron	nonsynonymous SNV	31	0.377	0.113	T	0.077	0.228	B	0.042	0.227	B	0.302	0.04	N	1	0.194	N				-0.11	0.087	N	0.12	0.134	0.089	0.343	T	0.009	0.235	T	0.563	0.054	c	3.7	0.414
3	44986745	C/T	0.001775	2254	4	C	none	rs774142638	NM_00113517	ZDHHC3:NM_001135179:exon3:c.G346A:p.E116K,ZDHHC3:NM_016598:exon3:c.G346A:p.E116K	ZDHHC3	exonic	missense	nonsynonymous SNV	40	0.231	0.182	T	0.738	0.41	P	0.155	0.328	B	0	0.843	D	1	0.81	D	0.97	0.241	L	-1.87	0.437	N	0.823	0.88	0.07	0.287	T	0.025	0.478	T	0.998	0.929	c	5.74	0.9
3	46586537	A/G	0.002662	2254	6	G	none	rs769683488	NM_024512.4	LRRC2:NM_024512:exon3:c.C332T:p.T111M	LRRC2	exonic	missense-n	nonsynonymous SNV	2	0.176	0.223	T	0.606	0.376	P	0.09	0.283	B	0.139	0.183	N	0.999	0.214	N	0.49	0.133	N	-2.32	0.514	N	0.122	0.138	0.028	0.118	T				0.966	0.298	c	-7.77	0.011
3	47287734	G/T	0.001775	2254	4	G	none		NM_00113487	KIF9:NM_022342:exon13:c.C1242A:p.S414R,KIF9:NM_182902:exon13:c.C1242A:p.S414R,KIF9:NM_001134878:exon14:c.C1242A:p.S414R	KIF9	exonic	missense	nonsynonymous SNV	9	0.003	0.682	D	0.859	0.461	P	0.71	0.527	P	0	0.629	D	0.711	0.3	N	0.69	0.17	N	-2.47	0.543	N	0.121	0.327	0.116	0.411	T	0.016	0.372	T	0.998	0.85	c	4.29	0.502
3	48040284	A/G	0.005768	2254	13	G	none	rs760742452	NM_00113436	MAP4:NM_001134364:exon2:c.C67T:p.R23W,MAP4:NM_002375:exon2:c.C67T:p.R23W,MAP4:NM_030885:exon2:c.C67T:p.R23W	MAP4	exonic	missense	nonsynonymous SNV	86	0	0.912	D	1	0.899	D	0.999	0.916	D				0.988	0.244	N	2.32	0.666	M	-4.77	0.955	D	0.742	0.782	0.26	0.631	T	0.052	0.652	D	0.989	0.476	c	4.56	0.555
3	48309594	A/G	0.005324	2254	12	G	none		NM_016089.2	ZNF589:NM_016089:exon4:c.G413A:p.R138K	ZNF589	exonic	missense	nonsynonymous SNV	190	0.926	0.023	T	0.023	0.275	B	0.018	0.173	B				1	0.266	N	0.69	0.17	N	-0.22	0.105	N	0.132	0.152	0.007	0.025	T	0.001	0.003	T	0.777	0.116	c	0.302	0.15
3	48667505	C/T	0.0004437	2254	1	C	none	rs535959727	NM_00104045	SLC26A6:NM_001281733:exon10:c.G1091A:p.R364Q,SLC26A6:NM_001040454:exon11:c.G1349A:p.R450Q,SLC26A6:NM_001281732:exon11:c.G1304A:p.R435Q,SLC26A6:NM_022911:exon12:c.G1412A:p.R471Q,SLC26A6:NM_134263:exon12:c.G1412A:p.R471Q,SLC26A6:NM_134426:exon12:c.G1412A:p.R471Q	SLC26A6	exonic	missense	nonsynonymous SNV	11	0.028	0.531	D	0.88	0.464	P	0.611	0.493	P				1	0.09	N	1.53	0.389	L	-1.95	0.47	N	0.171	0.207	0.773	0.923	D				0.997	0.778	c	4.43	0.528
3	48717568	A/G	0.01961	2244	44	G	none	rs750092124	NM_016453.2	NCKIPSD:NM_016453:exon6:c.C1187T:p.A396V,NCKIPSD:NM_184231:exon6:c.C1166T:p.A389V	NCKIPSD	exonic	missense	nonsynonymous SNV	77	0.008	0.614	D	0.828	0.472	P	0.272	0.446	B	0.011	0.296	U	1	0.524	D	2.32	0.666	M	-2.7	0.576	D	0.43	0.491	0.177	0.522	T	0.051	0.644	D	0.999	0.987	c	4.88	0.63
3	49094545	C/G	0.007986	2254	18	C	none	rs765100231	NM_017730.2	QRICH1:NM_198880:exon3:c.G1088C:p.G363A,QRICH1:NM_017730:exon4:c.G1088C:p.G363A	QRICH1	exonic	missense	nonsynonymous SNV	251	0.322	0.135	T	0.071	0.224	B	0.023	0.188	B	0.005	0.335	N	0.998	0.44	D	0	0.065	N	-0.61	0.181	N	0.42	0.477	0.11	0.396	T	0.001	0.008	T	0.97	0.312	c	5.3	0.746
3	49162205	C/T	0.01863	2254	42	T	none		NM_002292.3	LAMB2:NM_002292:exon21:c.A3038G:p.H1013R	LAMB2	exonic	missense	nonsynonymous SNV	72	0.004	0.654	D	0.324	0.313	B	0.129	0.312	B	0	0.463	D	0.991	0.414	D	2.57	0.754	M	-4.16	0.753	D	0.323	0.384	0.248	0.617	T	0.028	0.507	D	0.99	0.503	c	5.53	0.825
3	49215443	C/G	0.001355	2214	3	G	none	rs747581642	NM_00108052	C3orf84:NM_001080528:exon4:c.C241G:p.L81V	C3orf84	exonic	missense	nonsynonymous SNV	43	0.16	0.243	T										0.988	0.244	N	2.39	0.691	M	-0.67	0.193	N	0.163	0.196				0.01	0.269	T	0.984	0.407	n	0.517	0.161
3	49701930	A/G	0.01465	2252	33	G	none	rs761547616	NM_003458.3	BSN:NM_003458:exon9:c.G11683A:p.V3895M	BSN	exonic	missense	nonsynonymous SNV	58	0.1	0.305	T	0.852	0.45	P	0.054	0.244	B	0.008	0.313	N	1	0.49	D	1.78	0.463	L	-1.42	0.35	N	0.459	0.511	0.029	0.124	T	0.009	0.245	T	0.652	0.075	c	4.17	0.481
3	49751344	C/T	0.001845	2168	4	C	none	rs770235692	NM_022064.3	RNF123:NM_022064:exon30:c.C2839T:p.R947C	RNF123	exonic	missense-n	nonsynonymous SNV	2	0.001	0.784	D	0.999	0.764	D	0.719	0.53	P	0	0.843	D	1	0.81	D	1.845	0.488	L	-4.06	0.75	D	0.884	0.906	0.467	0.795	T	0.107	0.784	D	0.999	0.991	c	5.15	0.702
3	49830328	A/G	0.002218	2254	5	G	none	rs370105554	NM_00100754	CDHR4:NM_001007540:exon14:c.C1954T:p.R652W	CDHR4	exonic	missense	nonsynonymous SNV	42	0.151	0.245	T	0	0.026	B	0	0.013	B				0.998	0.225	N	-2.635	0	N	2.87	0.002	N	0.17	0.444	0.048	0.203	T	0.049	0.637	D	0.07	0	c	0.284	0.149
3	49843541	C/T	0.0008953	2234	2	C	none		NM_003335.2	UBA7:NM_003335:exon22:c.G2773A:p.E925K	UBA7	exonic	missense	nonsynonymous SNV	36	0.009	0.574	D	0.421	0.336	B	0.529	0.467	P	0	0.843	D	1	0.482	D	3.05	0.87	M	-3.04	0.628	D	0.73	0.728	0.203	0.561	T	0.049	0.637	D	0.999	0.955	c	4.7	0.586
3	49933834	C/G	0.002218	2254	5	C	none	rs568328214	NM_00124493	MST1R:NM_001244937:exon10:c.G2443C:p.E815Q,MST1R:NM_002447:exon10:c.G2443C:p.E815Q	MST1R	exonic	missense	nonsynonymous SNV	4	0.479	0.108	T	0.168	0.343	B	0.047	0.301	B	0.492	0.12	N	1	0.208	N	1.995	0.543	M	-0.8	0.221	N	0.069	0.089	0.1	0.373	T	0.018	0.405	T	0.888	0.177	c	2.37	0.282
3	50312295	C/T	0.003106	2254	7	T	none	rs587660309	NM_00100591	SEMA3B:NM_001290062:exon6:c.T350C:p.V117A,SEMA3B:NM_001290063:exon6:c.T350C:p.V117A	SEMA3B	exonic	missense	nonsynonymous SNV	22				0.999	0.899	D	0.999	0.971	D	0	0.843	D										0.909	0.899	0.314	0.684	T				0.878	0.169	c	5.67	0.876
3	50386137	C/T	0.004437	2254	10	C	none	rs766714619	NM_006545.4	NPRL2:NM_006545:exon6:c.G662A:p.R221H	NPRL2	exonic	missense	nonsynonymous SNV	22	0.007	0.599	D	1	0.899	D	0.98	0.732	D	0	0.843	D	1	0.81	D	2.545	0.745	M	-3.42	0.672	D	0.71	0.712	0.43	0.773	T	0.02	0.428	T	0.999	0.999	c	5.38	0.772
3	52473781	C	0.001775	2254	4	C	none		NM_020163.1		SEMA3G		frameshift		5
3	52786036	A/G	0.01686	2254	38	A	none	rs748209627	NM_00119353	NEK4:NM_001193533:exon6:c.T1013C:p.M338T,NEK4:NM_003157:exon7:c.T1280C:p.M427T	NEK4	exonic	missense	nonsynonymous SNV	89	1	0.01	T	0	0.026	B	0	0.013	B	0.504	0.119	N	1	0.09	N	-1.7	0.004	N	0.6	0.026	N	0.023	0.27	0.072	0.293	T	0.008	0.209	T	0.139	0.003	c	1.03	0.191
3	53889346	TA	0.02529	2254	57	T	none	rs572836124	NM_018725.3	IL17RB:NM_018725:exon6:c.507_507delinsTA	IL17RB	exonic	frameshift	frameshift substi	22
3	56044569	C/G	0.01465	2252	33	C	none		NM_015576.1	ERC2:NM_015576:exon9:c.G1828C:p.E610Q	ERC2	exonic	missense	nonsynonymous SNV	49	0.083	0.33	T	0.503	0.353	P	0.214	0.358	B	0	0.843	D	1	0.588	D	2.19	0.618	M	-2.07	0.473	N	0.458	0.518	0.187	0.537	T	0.02	0.428	T	0.998	0.858	c	5.91	0.952
3	57447341	A/G	0.02311	2250	52	G	none		NM_178504.4	UNKNOWN	DNAH12	exonic	missense	unknown	76	0	0.912	D	1	0.899	D	0.963	0.692	D				0.948	0.376	D	4.095	0.974	H	-7.78	0.959	D	0.552	0.678	0.573	0.846	D	0.418	0.938	D	0.997	0.805	c	5.43	0.789
3	65342168	C/G	0.005333	2250	12	C	none		NM_00103305	MAGI1:NM_001033057:exon23:c.G4274C:p.S1425T	MAGI1	exonic	missense	nonsynonymous SNV	640	0.2	0.203	T	0.007	0.131	B	0.022	0.184	B	0.427	0.128	N	1	0.81	D	1.24	0.311	L	-0.78	0.216	N	0.051	0.032	0.027	0.115	T	0.004	0.103	T	0.68	0.083	c	4.67	0.579
3	69988288	A/G	0.005768	2254	13	G	none	rs768503905	NM_000248.3	MITF:NM_000248:exon3:c.G301A:p.E101K,MITF:NM_198158:exon3:c.G301A:p.E101K,MITF:NM_198178:exon3:c.G133A:p.E45K,MITF:NM_001184967:exon4:c.G466A:p.E156K,MITF:NM_006722:exon4:c.G619A:p.E207K,MITF:NM_198159:exon4:c.G622A:p.E208K,MITF:NM_198177:exon4:c.G574A:p.E192K	MITF	exonic	missense	nonsynonymous SNV	40	0.113	0.303	T	0.907	0.657	P	0.124	0.706	B	0.003	0.354	N	0.999	0.467	D	1.59	0.404	L	-0.29	0.158	N	0.896	0.913	0.076	0.306	T	0.026	0.488	D	0.996	0.749	c	5.99	0.973
3	75787266	C	0.005324	2254	12	C	none		NM_00112822		ZNF717		frameshift		1229
3	89259635	A/G	0.0213	2254	48	A	none		NM_005233.5	EPHA3:NM_005233:exon3:c.A779G:p.N260S,EPHA3:NM_182644:exon3:c.A779G:p.N260S	EPHA3	exonic	missense	nonsynonymous SNV	36	0.632	0.054	T	0.044	0.203	B	0.014	0.218	B	0	0.466	D	0.999	0.452	D	0.18	0.091	N	0.4	0.047	N	0.226	0.277	0.791	0.929	D	0.023	0.464	T	0.848	0.15	c	5.93	0.959
3	97634545	C/G	0.002671	2246	6	G	none	rs376928626	NM_153605.3	CRYBG3:NM_153605:exon17:c.G8206C:p.A2736P	CRYBG3	exonic	missense	nonsynonymous SNV	36				0.002	0.09	B	0.003	0.08	B	0.091	0.204	N	0.985	0.247	N	0.26	0.099	N				0.219	0.269	0.107	0.39	T	0.004	0.1	T	0.947	0.247	c	-5.33	0.025
3	98251306	A	0.001331	2254	3	A	none		NM_005290.1		GPR15		frameshift		9615
3	101383831	C/T	0.01242	2254	28	C	none	rs770642516	NM_014415.3	ZBTB11:NM_014415:exon4:c.G1600A:p.V534I	ZBTB11	exonic	missense	nonsynonymous SNV	24	0.921	0.023	T	0	0.026	B	0	0.013	B	0.347	0.139	N	1	0.09	N	-0.345	0.033	N	-0.03	0.075	N	0.012	0.002	0.01	0.039	T	0.002	0.049	T	0.815	0.132	c	0.105	0.138
3	108175691	C	0.0009025	2216	2	C	none		NM_014981.1		MYH15		frameshift		39
3	108705739	C/G	0.03288	2190	72	G	none	rs550984805	NM_014429.3	MORC1:NM_014429:exon22:c.C2245G:p.L749V	MORC1	exonic	missense	nonsynonymous SNV	13	0.068	0.357	T	0.578	0.564	P	0.219	0.587	B	0.001	0.402	N	1	0.182	N	1.495	0.376	L	-0.57	0.223	N	0.266	0.323	0.032	0.138	T				0.96	0.279	c	3.05	0.341
3	113724437	A/C	0.0559	2254	126	C	none	rs372934728	NM_020817.1	KIAA1407:NM_020817:exon10:c.G1786T:p.A596S	KIAA1407	exonic	missense	nonsynonymous SNV	83	0.112	0.315	T	0.043	0.243	B	0.042	0.227	B	0.013	0.289	N	1	0.09	N	1.685	0.434	L	-0.6	0.266	N	0.158	0.275	0.126	0.433	T	0.013	0.319	T	0.689	0.085	c	0.622	0.168
3	121206709	A/C	0.0142	2254	32	A	none	rs776271353	NM_199420.3	POLQ:NM_199420:exon16:c.T5069G:p.V1690G	POLQ	exonic	missense	nonsynonymous SNV	561	0.002	0.721	D	0.294	0.306	B	0.038	0.22	B	0.978	0.078	N	1	0.09	N	1.245	0.315	L	-2.27	0.506	N	0.284	0.343	0.102	0.378	T	0.013	0.32	T	0.98	0.366	c	1.51	0.22
3	121416161	A/G	0.007986	2254	18	G	none		NM_00125648	GOLGB1:NM_001256488:exon12:c.C2969T:p.T990I,GOLGB1:NM_001256486:exon13:c.C3209T:p.T1070I,GOLGB1:NM_001256487:exon13:c.C3092T:p.T1031I,GOLGB1:NM_004487:exon13:c.C3194T:p.T1065I	GOLGB1	exonic	missense	nonsynonymous SNV	1616	0.452	0.09	T	0.001	0.102	B	0.004	0.112	B	0.842	0.09	N	1	0.09	N	1.545	0.392	L	-0.7	0.238	N	0.213	0.261	0.036	0.155	T	0.003	0.053	T	0.653	0.075	c	-0.394	0.118
3	121500676	A/C	0.0213	2254	48	C	none	rs780327292	NM_00102357	IQCB1:NM_001023571:exon10:c.G925T:p.A309S,IQCB1:NM_001023570:exon13:c.G1324T:p.A442S	IQCB1	exonic	missense	nonsynonymous SNV	46	0.636	0.063	T	0.006	0.126	B	0.003	0.08	B	0.655	0.105	N	1	0.09	N	0.99	0.251	L	-0.31	0.189	N	0.156	0.199	0.254	0.624	T	0.031	0.536	D	0.422	0.031	c	0.696	0.172
3	121828199	A/G	0.01242	2254	28	G	none	rs772159828	NM_00120692	CD86:NM_001206924:exon4:c.G455A:p.C152Y,CD86:NM_001206925:exon4:c.G545A:p.C182Y,CD86:NM_006889:exon5:c.G773A:p.C258Y,CD86:NM_175862:exon5:c.G791A:p.C264Y	CD86	exonic	missense	nonsynonymous SNV	57	0.248	0.292	T	0	0.067	B	0.002	0.063	B	0.035	0.018	N	1	0.09	N	1.1	0.281	L	-0.57	0.195	N	0.171	0.207	0.053	0.223	T	0.003	0.058	T	0.333	0.02	c	-2.78	0.055
3	122944031	C/T	0.002691	2230	6	C	none	rs773023736	NM_012430.4	SEC22A:NM_012430:exon4:c.C428T:p.T143M	SEC22A	exonic	missense	nonsynonymous SNV	82	0.174	0.225	T	0.014	0.156	B	0.005	0.104	B	0.012	0.294	N	1	0.81	D	1.245	0.315	L	-1.54	0.373	N	0.1	0.28	0.04	0.171	T	0.005	0.115	T	0.926	0.215	c	-7.37	0.013
3	123813695	A/G	0.0004437	2254	1	G	none		NM_00102466	KALRN:NM_001024660:exon1:c.G11A:p.R4H,KALRN:NM_003947:exon1:c.G11A:p.R4H	KALRN	exonic	missense	nonsynonymous SNV	57	0	0.912	D	0.976	0.596	D	0.522	0.528	P	0.15	0.18	U	0.98	0.251	N	0.345	0.112	N	-0.43	0.144	N	0.474	0.524	0.142	0.464	T	0.141	0.824	D	0.998	0.875	c	3.7	0.414
3	123987872	C/G	0.002218	2254	5	C	none		NM_00102466	KALRN:NM_001024660:exon5:c.C733G:p.L245V,KALRN:NM_003947:exon5:c.C733G:p.L245V	KALRN	exonic	missense	nonsynonymous SNV	231	0.048	0.4	D	0.185	0.304	B	0.101	0.396	B	0	0.629	D	0.999	0.454	D	1.975	0.537	M	-1.47	0.475	N	0.378	0.599	0.226	0.591	T	0.011	0.28	T	0.996	0.714	c	3.65	0.408
3	129007817	A/G	0.00976	2254	22	G	none	rs573858849	NM_00100610	HMCES:NM_001006109:exon3:c.G304A:p.V102I,HMCES:NM_020187:exon3:c.G304A:p.V102I	HMCES	exonic	missense	nonsynonymous SNV	24	0.995	0.027	T	0.001	0.067	B	0.001	0.04	B	0.007	0.32	N	1	0.182	N	-0.76	0.017	N	0.53	0.028	N	0.186	0.227	0.036	0.156	T	0.002	0.026	T	0.224	0.009	c	5.12	0.693
3	130113993	G/T	0.0142	2254	32	G	none		NM_153264.5	COL6A5:NM_001278298:exon8:c.G3253T:p.D1085Y,COL6A5:NM_153264:exon8:c.G3253T:p.D1085Y	COL6A5	exonic	missense	nonsynonymous SNV	261	0.006	0.614	D	0.811	0.434	P	0.476	0.451	P				1	0.09	N	2.08	0.576	M	-3.75	0.711	D	0.587	0.615	0.435	0.776	T	0.058	0.672	D	0.92	0.207	c	1.41	0.214
3	135789386	A/G	0.01242	2254	28	A	none	rs780142808	NM_00119044	PPP2R3A:NM_001190447:exon5:c.A328G:p.I110V,PPP2R3A:NM_181897:exon5:c.A673G:p.I225V,PPP2R3A:NM_002718:exon6:c.A2536G:p.I846V	PPP2R3A	exonic	missense	nonsynonymous SNV	9	0.25	0.171	T	0.074	0.237	B	0.063	0.333	B	0	0.843	D	0.989	0.409	D	0.35	0.12	N	-0.43	0.183	N	0.221	0.38	0.047	0.203	T	0.009	0.239	T	0.933	0.225	c	5.23	0.725
3	145912211	C/T	0.007986	2254	18	T	none		NM_00112830	PLSCR4:NM_001177304:exon6:c.A662G:p.Q221R,PLSCR4:NM_001128306:exon7:c.A707G:p.Q236R,PLSCR4:NM_001128305:exon9:c.A977G:p.Q326R,PLSCR4:NM_020353:exon9:c.A977G:p.Q326R,PLSCR4:NM_001128304:exon11:c.A977G:p.Q326R	PLSCR4	exonic	missense	nonsynonymous SNV	32	0.437	0.213	T	0	0.026	B	0	0.013	B	0.801	0.068	N	1	0.09	N	0.195	0.092	N	-0.68	0.212	N	0.081	0.074	0.032	0.138	T	0.005	0.113	T	0.919	0.206	c	-2.94	0.052
3	146318221	C/G	0.000444	2252	1	C	none		NM_00108542	PLSCR5:NM_001085420:exon2:c.G43C:p.G15R	PLSCR5	exonic	missense	nonsynonymous SNV	30	0.094	0.318	T	0.003	0.102	B	0.006	0.112	B				1	0.09	N	0.955	0.24	L	-3.28	0.656	D	0.118	0.13	0.029	0.126	T	0.027	0.497	D	0.565	0.054	c	-0.238	0.124
3	148872971	C/T	0.0008913	2244	2	C	none		NM_032383.3	HPS3:NM_032383:exon8:c.C1478T:p.T493M	HPS3	exonic	missense	nonsynonymous SNV	32	0.004	0.682	D	1	0.899	D	0.984	0.745	D	0	0.629	D	0.999	0.451	D	2.595	0.761	M	-2.4	0.527	N	0.717	0.738	0.402	0.753	T	0.059	0.676	D	0.999	0.979	c	4.89	0.632
3	150903145	C/T	0.0004437	2254	1	C	none	rs772276870	NM_053002.4	MED12L:NM_053002:exon11:c.C1523T:p.T508M	MED12L	exonic	missense	nonsynonymous SNV	29	0.11	0.299	T	0.405	0.419	B	0.058	0.321	B	0	0.843	D	0.999	0.472	D	1.13	0.29	L	-1.72	0.408	N	0.507	0.559	0.052	0.221	T	0.012	0.313	T	0.971	0.317	c	5.51	0.817
3	153220221	C/T	0.003106	2254	7	C	none		NM_00110133	C3orf79:NM_001101337:exon3:c.C253T:p.Q85X	C3orf79	exonic	stop-gaine	stopgain	30
3	161221548	A	0.0008873	2254	2	A	none		NM_00108044		OTOL1		frameshift		736
3	165503986	A/G	0.006222	2250	14	G	none		NM_000055.2	BCHE:NM_000055:exon3:c.C1631T:p.A544V	BCHE	exonic	missense	nonsynonymous SNV	54	0.583	0.294	T	0.949	0.518	P	0.477	0.452	P	0	0.537	D	0.657	0.524	D	2.525	0.74	M	-0.13	0.352	N	0.55	0.6	0.76	0.918	D	0.198	0.866	D	0.998	0.916	c	3.89	0.439
3	169579601	G	0.006211	2254	14	G	none		NM_024727.2		LRRC31		splice-3		0
3	170715774	C/T	0.007098	2254	16	T	none		NM_000340.1	SLC2A2:NM_001278658:exon10:c.A1136G:p.E379G,SLC2A2:NM_001278659:exon10:c.A974G:p.E325G,SLC2A2:NM_000340:exon11:c.A1493G:p.E498G	SLC2A2	exonic	missense	nonsynonymous SNV	119	0.417	0.099	T	0.001	0.067	B	0.008	0.127	B	0	0.457	D	0.991	0.424	D	1.59	0.404	L	-0.2	0.102	N	0.162	0.226	0.229	0.594	T	0.028	0.509	D	0.974	0.334	c	6.17	0.997
3	182871952	G/T	0.001775	2254	4	T	none		NM_014398.3	LAMP3:NM_014398:exon2:c.A277C:p.N93H	LAMP3	exonic	missense	nonsynonymous SNV	228	0.006	0.614	D	0.263	0.298	B	0.071	0.265	B	0.513	0.118	N	1	0.09	N	0.895	0.225	L	-1.2	0.561	N	0.039	0.031	0.052	0.219	T	0.003	0.067	T	0.983	0.393	c	0.382	0.154
3	183756007	A/C	0.001775	2254	4	A	none		NM_00114514	HTR3D:NM_182537:exon4:c.A340C:p.T114P,HTR3D:NM_001145143:exon6:c.A715C:p.T239P,HTR3D:NM_001163646:exon6:c.A859C:p.T287P	HTR3D	exonic	missense	nonsynonymous SNV	21	0.063	0.531	T	0.861	0.689	P	0.73	0.649	P	0.06	0.222	N	0.998	0.234	N	3.15	0.886	M	-2.51	0.558	D	0.502	0.547	0.81	0.936	D	0.028	0.507	D	0.982	0.385	c	3.46	0.386
3	183956407	C/G	0.00488	2254	11	G	none		NM_138345.1	VWA5B2:NM_138345:exon13:c.G1948C:p.A650P	VWA5B2	exonic	missense	nonsynonymous SNV	57	0.269	0.167	T	0.997	0.715	D	0.879	0.606	P	0.016	0.282	N	1	0.81	D	1.39	0.351	L	-0.9	0.253	N	0.872	0.884	0.086	0.335	T	0.011	0.28	T	0.996	0.746	c	3.96	0.449
3	184017178	A/G	0.0222	2252	50	G	none	rs535724648	NM_002808.3	PSMD2:NM_002808:exon1:c.G124A:p.E42K	PSMD2	exonic	missense	nonsynonymous SNV	12	0.204	0.277	T	0.016	0.161	B	0.004	0.093	B	0	0.843	D	1	0.81	D	1.39	0.351	L	-1.13	0.291	N	0.286	0.406	0.038	0.163	T				0.998	0.843	c	4.92	0.64
3	185209333	C/G	0.01154	2254	26	C	none		NM_080652.3	TMEM41A:NM_080652:exon5:c.G787C:p.D263H	TMEM41A	exonic	missense	nonsynonymous SNV	213	0.102	0.302	T	0.087	0.234	B	0.031	0.206	B	0.3	0.146	N	1	0.81	D	1.1	0.281	L	-0.55	0.168	N	0.226	0.277	0.078	0.31	T	0.014	0.341	T	0.974	0.334	c	4.24	0.493
3	186015907	C/T	0.003106	2254	7	C	none	rs376157402	NM_00108074	DGKG:NM_001080744:exon4:c.G256A:p.E86K,DGKG:NM_001080745:exon4:c.G256A:p.E86K,DGKG:NM_001346:exon4:c.G256A:p.E86K	DGKG	exonic	missense	nonsynonymous SNV	55	0.433	0.099	T	0.001	0.067	B	0.003	0.08	B	0.001	0.008	N	0.932	0.27	N	1.7	0.44	L	-0.35	0.129	N	0.29	0.349	0.085	0.33	T	0.009	0.242	T	0.99	0.504	c	1.73	0.235
3	186457153	A/C	0.01642	2254	37	C	none	rs372500120	NM_000893.3	KNG1:NM_001166451:exon8:c.C967A:p.P323T,KNG1:NM_000893:exon9:c.C1075A:p.P359T,KNG1:NM_001102416:exon9:c.C1075A:p.P359T	KNG1	exonic	missense	nonsynonymous SNV	37	0.003	0.682	D	1	0.899	D	0.997	0.85	D	0.003	0.351	N	0.713	0.393	D	2.985	0.859	M	-5.8	0.899	D	0.642	0.658	0.128	0.435	T	0.021	0.441	T	0.996	0.756	c	3.67	0.411
3	193232524	G/T	0.005333	2250	12	G	none	rs758182971	NM_032279.2	ATP13A4:NM_032279:exon2:c.C197A:p.S66Y	ATP13A4	exonic	missense	nonsynonymous SNV	38	0.011	0.632	D	0.984	0.6	D	0.891	0.652	P	0.032	0.251	N	0.971	0.389	D	2.62	0.769	M	-3.26	0.663	D	0.438	0.533	0.137	0.454	T	0.02	0.432	T	0.994	0.64	c	4.94	0.645
3	195610089	A/G	0.006211	2254	14	G	none	rs377632238	NM_00101093	TNK2:NM_001010938:exon5:c.C737T:p.S246L,TNK2:NM_005781:exon5:c.C548T:p.S183L	TNK2	exonic	missense	nonsynonymous SNV	62	0.016	0.518	D	0.666	0.515	P	0.02	0.392	B	0	0.843	D	0.999	0.508	D	1.375	0.344	L	-3.52	0.684	D	0.635	0.653	0.351	0.715	T	0.081	0.736	D	0.999	0.969	c	4.56	0.555
4	1066773	A/C	0.0008873	2254	2	C	none		NM_00113103	RNF212:NM_001131034:exon10:c.G783T:p.R261S	RNF212	exonic	missense	nonsynonymous SNV	156	0	0.912	D	0.101	0.242	B	0.014	0.158	B				1	0.09	N	0	0.065	N	-0.13	0.09	N	0.262	0.423	0.066	0.272	T	0.004	0.109	T	0.941	0.237	c	0.43	0.157
4	2209861	G	0.0004437	2254	1	G	none		NM_181808.2		POLN		frameshift		149
4	2242246	G/T	0.01066	2252	24	T	none	rs371675587	NM_024511.5	HAUS3:NM_024511:exon2:c.A428C:p.E143A	HAUS3	exonic	missense	nonsynonymous SNV	482	0.174	0.225	T	0.015	0.158	B	0.037	0.218	B	0.515	0.118	N	1	0.09	N	1.3	0.327	L	-1.93	0.461	N	0.144	0.169	0.084	0.329	T	0.008	0.213	T	0.686	0.084	c	-10.1	0.003
4	3015469	A/C	0.02263	2254	51	C	none	rs756866243	NM_00100405	GRK4:NM_001004056:exon7:c.C559A:p.Q187K,GRK4:NM_005307:exon7:c.C559A:p.Q187K,GRK4:NM_001004057:exon8:c.C655A:p.Q219K,GRK4:NM_182982:exon8:c.C655A:p.Q219K	GRK4	exonic	missense	nonsynonymous SNV	55	0.014	0.546	D	0.022	0.174	B	0.003	0.104	B	0	0.629	U	0.55	0.321	D	-0.225	0.039	N	-1.07	0.283	N	0.173	0.21	0.103	0.381	T	0.009	0.248	T	0.929	0.219	c	2.91	0.328
4	3210534	C/T	0.003549	2254	8	C	none	rs746044552	NM_002111.6	HTT:NM_002111:exon46:c.C6187T:p.R2063C	HTT	exonic	missense	nonsynonymous SNV	35	0.002	0.721	D	1	0.899	D	0.996	0.832	D	0	0.843	D	1	0.81	D	2.38	0.688	M	-2.38	0.524	N	0.913	0.929	0.067	0.274	T	0.026	0.494	D	0.999	0.998	c	6.07	0.987
4	3215790	C/G	0.008007	2248	18	G	none		NM_002111.6	HTT:NM_002111:exon50:c.G6880C:p.V2294L	HTT	exonic	missense	nonsynonymous SNV	73	0.316	0.137	T	0	0.026	B	0.001	0.04	B	0.292	0.147	N	1	0.09	N	-0.425	0.029	N	-1.11	0.287	N	0.592	0.619	0.005	0.018	T	0.003	0.052	T	0.882	0.172	c	-2.3	0.064
4	3318663	C/T	0.0004437	2254	1	C	none	rs750084355	NM_002926.3	RGS12:NM_002926:exon2:c.C766T:p.R256C,RGS12:NM_198229:exon2:c.C766T:p.R256C	RGS12	exonic	missense	nonsynonymous SNV	867	0.059	0.375	T	1	0.899	D	0.999	0.916	D	0	0.843	D	1	0.81	D	2.515	0.735	M	-3.47	0.678	D	0.848	0.871	0.147	0.473	T	0.051	0.646	D	0.999	0.992	c	4.39	0.52
4	3449995	A/G	0.00935	2246	21	G	none	rs536514881	NM_001528.2	HGFAC:NM_001528:exon13:c.G1777A:p.A593T,HGFAC:NM_001297439:exon14:c.G1798A:p.A600T	HGFAC	exonic	missense	nonsynonymous SNV	9	0.002	0.784	D	1	0.899	D	0.985	0.749	D	0	0.457	D	1	0.52	D	1.2	0.304	L	-2.57	0.555	D	0.36	0.421	0.751	0.915	D	0.362	0.926	D	0.999	0.994	c	4.36	0.515
4	6619137	A/G	0.05467	2250	123	G	none	rs370359547	NM_015274.1	MAN2B2:NM_001292038:exon17:c.G2579A:p.R860H,MAN2B2:NM_015274:exon17:c.G2732A:p.R911H	MAN2B2	exonic	missense	nonsynonymous SNV	31	0.346	0.124	T	0.006	0.144	B	0.007	0.121	B	0.405	0.046	N	1	0.09	N	0.575	0.154	N	-0.2	0.103	N	0.068	0.305	0.343	0.709	T	0.013	0.316	T	0.877	0.168	c	-9.01	0.006
4	8588929	C/T	0.006228	2248	14	C	none	rs372911936	NM_080819.4	GPR78:NM_080819:exon3:c.C931T:p.R311W	GPR78	exonic	missense	nonsynonymous SNV	149	0.001	0.784	D	1	0.899	D	0.855	0.591	P	0	0.629	U	0.927	0.271	N	0.895	0.225	L	-3.32	0.66	D	0.722	0.722	0.062	0.26	T	0.006	0.155	T	0.996	0.751	c	-4.71	0.03
4	9784309	C/T	0.005768	2254	13	C	none	rs759221755	NM_000798.4	DRD5:NM_000798:exon1:c.C656T:p.S219F	DRD5	exonic	missense	nonsynonymous SNV	43916	0.178	0.221	T	1	0.899	D	0.999	0.916	D	0	0.843	D	1	0.588	D	0.34	0.105	N	-4.64	0.793	D	0.694	0.699	0.099	0.369	T	0.016	0.379	T	0.992	0.558	c	4.6	0.564
4	16002138	A/G	0.01331	2254	30	G	none	rs371416551	NM_00114584	PROM1:NM_001145851:exon12:c.C1532T:p.T511M,PROM1:NM_001145852:exon12:c.C1532T:p.T511M,PROM1:NM_001145847:exon13:c.C1532T:p.T511M,PROM1:NM_001145848:exon13:c.C1532T:p.T511M,PROM1:NM_001145849:exon13:c.C1559T:p.T520M,PROM1:NM_001145850:exon13:c.C1559T:p.T520M,PROM1:NM_006017:exon13:c.C1559T:p.T520M	PROM1	exonic	missense	nonsynonymous SNV	20	0.088	0.324	T	0.069	0.223	B	0.016	0.201	B	0.127	0.028	N	1	0.09	N	0.69	0.17	N	-0.94	0.251	N	0.084	0.08	0.051	0.215	T	0.005	0.127	T	0.772	0.114	c	-4.62	0.031
4	20525711	C/T	0.002218	2254	5	T	none	rs770247769	NM_004787.1	SLIT2:NM_001289135:exon14:c.T1361C:p.I454T,SLIT2:NM_001289136:exon14:c.T1349C:p.I450T,SLIT2:NM_004787:exon14:c.T1349C:p.I450T	SLIT2	exonic	missense	nonsynonymous SNV	75	0.002	0.784	D	0.95	0.519	P	0.898	0.619	P	0	0.843	D	1	0.81	D	1.975	0.537	M	-4.2	0.759	D	0.909	0.899	0.59	0.853	D	0.167	0.846	D	0.998	0.885	c	5.81	0.924
4	22389903	G/T	0.01198	2254	27	G	none		NM_145290.2	GPR125:NM_145290:exon19:c.C3391A:p.P1131T	GPR125	exonic	missense	nonsynonymous SNV	668	0.049	0.398	D	0.002	0.21	B	0.006	0.173	B	0	0.491	D	1	0.476	D	0.835	0.211	L	-1.42	0.35	N	0.184	0.225	0.16	0.494	T	0.013	0.319	T	0.934	0.225	c	5.64	0.864
4	25411395	A/C	0.01996	2254	45	A	none	rs745516525	NM_013367.2	ANAPC4:NM_001286756:exon21:c.A1510C:p.N504H,ANAPC4:NM_013367:exon21:c.A1507C:p.N503H	ANAPC4	exonic	missense	nonsynonymous SNV	19	0.05	0.398	D	0.776	0.422	P	0.187	0.345	B	0.003	0.362	N	1	0.09	N	1.7	0.44	L	-1.05	0.275	N	0.04	0.045	0.054	0.229	T	0.007	0.197	T	0.966	0.298	c	4.6	0.564
4	36230498	G/T	0.003111	2250	7	T	none	rs764159901	NM_015230.3	ARAP2:NM_015230:exon2:c.A611C:p.E204A	ARAP2	exonic	missense	nonsynonymous SNV	295	0.304	0.143	T	0	0.067	B	0.001	0.04	B	0.009	0.306	N	1	0.09	N	1.91	0.513	L	-0.66	0.191	N	0.081	0.074	0.015	0.06	T	0.004	0.09	T	0.936	0.229	c	4.14	0.477
4	37962608	C	0.001331	2254	3	C	none		NM_00125391		PTTG2;		intron		53518
4	38138834	A/G	0.003993	2254	9	A	none		NM_00125391	TBC1D1:NM_001253915:exon4:c.A421G:p.M141V,TBC1D1:NM_001253913:exon6:c.A676G:p.M226V,TBC1D1:NM_001253914:exon6:c.A676G:p.M226V,TBC1D1:NM_015173:exon20:c.A3385G:p.M1129V,TBC1D1:NM_001253912:exon21:c.A3358G:p.M1120V	TBC1D1	exonic	missense	nonsynonymous SNV	79	1	0.01	T	0	0.026	B	0	0.013	B	0.02	0.015	N	1	0.09	N	-1.7	0.004	N	0.91	0.016	N	0.031	0.189	0.004	0.014	T	0.003	0.058	T	0.342	0.021	c	-8.71	0.007
4	38775281	A/T	0.01065	2254	24	T	none	rs777755158	NM_00101738	TLR10:NM_001017388:exon2:c.A1931T:p.D644V,TLR10:NM_001195106:exon3:c.A1931T:p.D644V,TLR10:NM_001195107:exon3:c.A1931T:p.D644V,TLR10:NM_001195108:exon3:c.A1889T:p.D630V,TLR10:NM_030956:exon4:c.A1931T:p.D644V	TLR10	exonic	missense	nonsynonymous SNV	1896	0	0.912	D	1	0.899	D	0.999	0.916	D	0.002	0.373	N	1	0.81	D	3.525	0.932	H	-8.22	0.968	D	0.825	0.817	0.365	0.726	T	0.196	0.865	D	0.993	0.576	c	4.22	0.49
4	40098962	C/T	0.001775	2254	4	T	none	rs764837469	NM_018177.4	N4BP2:NM_018177:exon3:c.T2C:p.M1T	N4BP2	exonic	missense	nonsynonymous SNV	116	0	0.912	D	0.998	0.715	D	0.987	0.759	D	0	0.486	D	1	0.53	D				-2.4	0.527	N	0.675	0.858	0.201	0.558	T	0.09	0.755	D	0.993	0.594	c	5.09	0.685
4	40103772	A/G	0.003106	2254	7	G	none	rs555467916	NM_018177.4	N4BP2:NM_018177:exon4:c.G307A:p.V103I	N4BP2	exonic	missense	nonsynonymous SNV	78	0.592	0.058	T	0.03	0.186	B	0.007	0.121	B	0.005	0.011	N	1	0.09	N	-0.29	0.037	N	-0.17	0.144	N	0.055	0.147	0.196	0.55	T	0.016	0.379	T	0.446	0.034	c	-9.36	0.005
4	70146293	G/T	0.001807	2214	4	G	none	rs766617089	NM_00120700	UGT2B28:NM_001207004:exon1:c.G75T:p.K25N,UGT2B28:NM_053039:exon1:c.G75T:p.K25N	UGT2B28	exonic	missense	nonsynonymous SNV	647	0.201	0.203	T	0.282	0.324	B	0.22	0.434	B	0	0.463	U	0.999	0.213	N	2.33	0.67	M	-3.48	0.72	D	0.283	0.342	0.197	0.552	T	0.025	0.484	D	0.991	0.512	c	0.795	0.177
4	70826704	A/G	0.03461	2254	78	G	none	rs369659969	NM_001891.2	CSN2:NM_001891:exon1:c.C10T:p.L4F	CSN2	exonic	missense	nonsynonymous SNV	42	1	0.01	T	0.003	0.102	B	0.003	0.08	B	0.953	0.083	N	1	0.09	N	0	0.065	N	-0.37	0.132	N	0.161	0.193	0.026	0.113	T	0.002	0.051	T	0.273	0.013	c	-4.54	0.032
4	71500265	C/G	0.03372	2254	76	G	none	rs777525143	NM_031889.2	ENAM:NM_031889:exon6:c.G451C:p.E151Q	ENAM	exonic	missense	nonsynonymous SNV	21	0.104	0.299	T	0.996	0.67	D	0.907	0.627	P	0.004	0.347	N	0.914	0.274	N	2.045	0.562	M	-0.3	0.119	N	0.195	0.239	0.213	0.574	T	0.019	0.412	T	0.988	0.464	c	5.71	0.89
4	74012489	C/T	0.0008873	2254	2	C	none	rs745621090	NM_032217.3	ANKRD17:NM_001286771:exon10:c.G1522A:p.A508T,ANKRD17:NM_032217:exon10:c.G1861A:p.A621T,ANKRD17:NM_198889:exon10:c.G1861A:p.A621T	ANKRD17	exonic	missense	nonsynonymous SNV	9	0.006	0.614	D	0.566	0.899	P	0.147	0.916	B	0	0.629	D	1	0.588	D	2.945	0.851	M	-3.31	0.665	D	0.857	0.844	0.27	0.642	T	0.09	0.756	D	0.999	0.987	c	5.11	0.691
4	74279297	A/G	0.00488	2254	11	A	none		NM_000477.5	ALB:NM_000477:exon8:c.A1004G:p.E335G	ALB	exonic	missense	nonsynonymous SNV	55	0.228	0.22	T	0.107	0.566	B	0.183	0.539	B	0.006	0.326	N	0.964	0.289	N	1.84	0.484	L	-3.36	0.707	D	0.263	0.473	0.179	0.526	T	0.042	0.604	D	0.998	0.865	c	3.26	0.363
4	75681153	A/C	0.0004437	2254	1	A	none		NM_001729.2	BTC:NM_001729:exon3:c.T197G:p.F66C	BTC	exonic	missense	nonsynonymous SNV	34	0	0.912	D	1	0.899	D	0.997	0.85	D	0	0.843	D	1	0.499	D	2.75	0.806	M	-7.68	0.956	D	0.817	0.818	0.378	0.735	T	0.033	0.55	D	0.995	0.649	c	4.69	0.584
4	76489342	C/T	0.0004468	2238	1	C	none	rs756454916	NM_00120698	C4orf26:NM_001257072:exon2:c.C86T:p.T29M,C4orf26:NM_178497:exon2:c.C86T:p.T29M,C4orf26:NM_001206981:exon3:c.C130T:p.R44C	C4orf26	exonic	missense	nonsynonymous SNV	19	0	0.912	D	1	0.899	D	0.843	0.585	P	0.073	0.214	N	1	0.09	N				-4.44	0.776	D			0.108	0.391	T	0.016	0.368	T	0.612	0.065	c	1.05	0.192
4	76804222	C/T	0.002218	2254	5	C	none	rs369120971	NM_006239.2	PPEF2:NM_006239:exon10:c.G790A:p.G264R	PPEF2	exonic	missense	nonsynonymous SNV	7	0.003	0.682	D	1	0.899	D	1	0.971	D	0.001	0.432	D	1	0.506	D	3.2	0.893	M	-6.9	0.933	D	0.799	0.789	0.094	0.356	T	0.072	0.715	D	0.999	0.993	c	3.91	0.442
4	77288824	C/T	0.0008873	2254	2	T	none		NM_00104278	CCDC158:NM_001042784:exon11:c.A1453G:p.T485A	CCDC158	exonic	missense	nonsynonymous SNV	106	0.212	0.195	T	0.487	0.35	P	0.122	0.308	B	0	0.629	D	0.742	0.297	N	0.205	0.094	N	-0.77	0.214	N	0.12	0.134	0.213	0.574	T	0.037	0.572	D	0.894	0.182	c	5.71	0.89
4	77305438	C/T	0.004437	2254	10	T	none	rs776841963	NM_00104278	CCDC158:NM_001042784:exon5:c.A529G:p.K177E	CCDC158	exonic	missense	nonsynonymous SNV	131	0.028	0.538	D	0.827	0.44	P	0.359	0.413	B	0.001	0.437	D	0.812	0.305	N	0.975	0.246	L	-0.86	0.293	N	0.627	0.646	0.065	0.269	T	0.008	0.223	T	0.998	0.903	c	5.71	0.89
4	85704134	C/T	0.005324	2254	12	C	none	rs530776607	NM_014991.4	WDFY3:NM_014991:exon25:c.G4156A:p.A1386T	WDFY3	exonic	missense	nonsynonymous SNV	19	0.153	0.243	T	0.97	0.55	D	0.381	0.421	B	0.002	0.378	N	0.985	0.403	D	1.04	0.263	L	-0.58	0.174	N	0.063	0.048	0.202	0.56	T	0.044	0.615	D	0.946	0.245	c	-2.28	0.064
4	87809397	C/T	0.0004437	2254	1	T	none	rs764682560	NM_144645.3	C4orf36:NM_144645:exon3:c.A97G:p.K33E	C4orf36	exonic	missense	nonsynonymous SNV	32	0.096	0.31	T	0.129	0.254	B	0.117	0.304	B	0.025	0.261	N	1	0.199	N	1.955	0.53	M	-2.92	0.611	D	0.299	0.372	0.066	0.271	T	0.007	0.184	T	0.994	0.603	c	1.23	0.203
4	89036160	C/T	0.00444	2252	10	T	none		NM_00125738	ABCG2:NM_001257386:exon8:c.A892G:p.I298V,ABCG2:NM_004827:exon8:c.A892G:p.I298V	ABCG2	exonic	missense	nonsynonymous SNV	51	0.065	0.365	T	0.985	0.67	D	0.868	0.601	P	0	0.843	D	0.999	0.471	D	2.255	0.644	M	-0.92	0.247	N	0.274	0.332	0.198	0.554	T	0.014	0.341	T	0.995	0.666	c	3.93	0.445
4	89349829	A/G	0.001331	2254	3	G	none	rs751533234	NM_00116513	HERC6:NM_001165136:exon15:c.G1925A:p.R642Q,HERC6:NM_017912:exon16:c.G2033A:p.R678Q	HERC6	exonic	missense	nonsynonymous SNV	74	0.022	0.512	D	0.597	0.374	P	0.071	0.265	B	0	0.469	D	0.737	0.297	N	2.46	0.717	M	-3.24	0.651	D	0.373	0.434	0.138	0.455	T	0.029	0.518	D	0.994	0.634	c	2.52	0.294
4	104041432	C/T	0.03549	2254	80	T	none	rs762068581	NM_001813.2	CENPE:NM_001286734:exon42:c.A6839G:p.E2280G,CENPE:NM_001813:exon44:c.A7202G:p.E2401G	CENPE	exonic	missense	nonsynonymous SNV	59	0	0.912	D	0.827	0.44	P	0.526	0.466	P				0.999	0.229	N	1.79	0.469	L	-1.65	0.395	N	0.128	0.227	0.233	0.599	T	0.044	0.614	D	0.999	0.966	c	4.62	0.568
4	106193890	G/T	0.00488	2254	11	G	none		NM_00112720	TET2:NM_001127208:exon10:c.G4352T:p.R1451L	TET2	exonic	missense	nonsynonymous SNV	170	0.005	0.632	D	1	0.899	D	0.999	0.916	D				1	0.81	D	2.455	0.715	M	-4.39	0.772	D	0.555	0.59	0.13	0.44	T	0.076	0.725	D	0.998	0.876	c	3.46	0.386
4	106621048	A/C	0.001331	2254	3	A	none	rs760708236	NM_00114247	INTS12:NM_001142471:exon2:c.T115G:p.L39V,INTS12:NM_020395:exon3:c.T115G:p.L39V	INTS12	exonic	missense	nonsynonymous SNV	42	0.207	0.912	T	0.997	0.689	D	0.991	0.782	D	0	0.843	D	1	0.548	D	1.975	0.537	M	-0.62	0.418	N	0.201	0.694	0.259	0.63	T	0.014	0.336	T	0.998	0.878	c	4.68	0.582
4	108578124	C/T	0.007556	2250	17	C	none		NM_005443.4	PAPSS1:NM_005443:exon7:c.G823A:p.A275T	PAPSS1	exonic	missense	nonsynonymous SNV	40	0.004	0.654	D	0.999	0.764	D	0.995	0.818	D	0	0.843	D	1	0.81	D	3.435	0.922	M	-3.69	0.704	D	0.89	0.879	0.275	0.647	T	0.048	0.632	D	0.999	0.981	c	6.16	0.993
4	110687709	C/T	0.004437	2254	10	C	none	rs781627334	NM_000204.3	NM_000204:exon3:c.328+1G>A	CFI	splici	splice-5		0													1	0.81	D															0.989	0.47	c	5.51	0.817
4	113352513	A/G	0.003106	2254	7	G	none	rs377063660	NM_00110240	ALPK1:NM_001253884:exon10:c.G1576A:p.D526N,ALPK1:NM_001102406:exon11:c.G1810A:p.D604N,ALPK1:NM_025144:exon11:c.G1810A:p.D604N	ALPK1	exonic	missense	nonsynonymous SNV	910	0.036	0.437	D	0.03	0.485	B	0.007	0.364	B	0.616	0.108	N	1	0.09	N	2.095	0.583	M	0.08	0.06	N	0.028	0.009	0.01	0.036	T	0.007	0.174	T	0.995	0.662	c	4.36	0.515
4	113539373	C/G	0.01553	2254	35	G	none	rs368909668	NM_018392.4	ZGRF1:NM_018392:exon6:c.C1825G:p.L609V	ZGRF1	exonic	missense	nonsynonymous SNV	778	0.005	0.632	D	0.759	0.415	P	0.333	0.404	B	0.134	0.185	N	1	0.09	N	1.555	0.395	L	-1.06	0.291	N	0.148	0.231	0.54	0.83	D	0.075	0.723	D	0.997	0.814	c	3.15	0.351
4	119661892	C/G	0.0008873	2254	2	C	none	rs766776660	NM_014822.2	SEC24D:NM_014822:exon17:c.G2164C:p.D722H	SEC24D	exonic	missense	nonsynonymous SNV	72	0.001	0.912	D	1	0.899	D	1	0.971	D	0	0.843	D	1	0.81	D	2.88	0.837	M	-6.33	0.918	D	0.97	0.97	0.701	0.897	D	0.078	0.73	D	0.995	0.695	c	6.06	0.983
4	119958297	G	0.001775	2254	4	G	none		NM_00112893		SYNPO2		utr-3		32
4	122590854	AG	0.01508	2254	34	A	none		NM_001154.3	ANXA5:NM_001154:exon12:c.806_806delinsCT	ANXA5	exonic	frameshift	frameshift substi	25
4	125592454	A/C	0.005768	2254	13	C	none	rs779575665	NM_00116788	ANKRD50:NM_001167882:exon3:c.G1441T:p.V481L,ANKRD50:NM_020337:exon4:c.G1978T:p.V660L	ANKRD50	exonic	missense	nonsynonymous SNV	1236	0.116	0.301	T	0.972	0.554	D	0.851	0.589	P	0	0.843	D	1	0.81	D	0.955	0.24	L	-1.87	0.437	N	0.769	0.77	0.368	0.728	T	0.075	0.722	D	0.993	0.568	c	5.43	0.789
4	126371715	A/G	0.01198	2254	27	G	none	rs760921459	NM_024582.4	FAT4:NM_001291285:exon9:c.G9550A:p.V3184I,FAT4:NM_001291303:exon9:c.G9550A:p.V3184I,FAT4:NM_024582:exon9:c.G9544A:p.V3182I	FAT4	exonic	missense	nonsynonymous SNV	2100	0.928	0.078	T	0.006	0.2	B	0.003	0.133	B	0.115	0.193	U	1	0.09	N	0.625	0.159	N	-0.12	0.098	N	0.217	0.266	0.083	0.324	T	0.02	0.421	T	0.172	0.005	c	0.152	0.141
4	128628108	C/G	0.003108	2252	7	G	none	rs764304392	NM_015693.3	INTU:NM_015693:exon12:c.G2255C:p.S752T	INTU	exonic	missense	nonsynonymous SNV	17	0.241	0.176	T	0.007	0.131	B	0.01	0.139	B	0.045	0.236	N	0.994	0.235	N	2.28	0.651	M	-1.43	0.352	N	0.146	0.172	0.129	0.438	T	0.003	0.052	T	0.719	0.095	c	1.59	0.225
4	130003516	C/T	0.01154	2254	26	T	none	rs757220816	NM_144643.2	SCLT1:NM_001300897:exon2:c.A47G:p.N16S,SCLT1:NM_001300898:exon2:c.A47G:p.N16S,SCLT1:NM_144643:exon2:c.A47G:p.N16S	SCLT1	exonic	missense	nonsynonymous SNV	13	0.024	0.518	D	0.884	0.548	P	0.42	0.548	B	0	0.486	D	0.677	0.81	D	2.395	0.694	M	-1.57	0.693	N	0.246	0.363	0.159	0.493	T	0.032	0.543	D	0.978	0.357	c	3.91	0.442
4	138442499	A/C	0.0111	2252	25	C	none		NM_019035.3	PCDH18:NM_001300828:exon4:c.G3089T:p.R1030L,PCDH18:NM_019035:exon4:c.G3092T:p.R1031L	PCDH18	exonic	missense	nonsynonymous SNV	352	0.239	0.177	T	0.21	0.284	B	0.091	0.284	B	0.001	0.4	N	0.964	0.389	D	1.61	0.413	L	-0.53	0.216	N	0.503	0.558	0.104	0.383	T	0.028	0.507	D	0.986	0.425	c	3.92	0.444
4	140187904	C/T	0.0008873	2254	2	T	none		NM_032623.3	MGARP:NM_032623:exon4:c.A572G:p.D191G	MGARP	exonic	missense	nonsynonymous SNV	292	0.07	0.353	T	0.103	0.243	B	0.039	0.223	B	0.375	0.044	N	1	0.09	N	1.61	0.413	L	-1.5	0.366	N	0.07	0.058	0.067	0.276	T	0.008	0.209	T	0.774	0.114	c	-5.19	0.026
4	152065061	C/T	0.007098	2254	16	C	none	rs370173835	NM_00100955	NM_001243349:exon13:c.1383+1G>A,NM_001128923:exon13:c.1383+1G>A,NM_001128924:exon6:c.1275+1G>A,NM_001009555:exon14:c.1452+1G>	SH3D19	splici	splice-5		0													1	0.81	D															0.944	0.241	c	4.98	0.655
4	154523474	C/T	0.00976	2254	22	C	none	rs769415934	NM_00113100	KIAA0922:NM_001131007:exon22:c.C2437T:p.R813C,KIAA0922:NM_015196:exon22:c.C2434T:p.R812C	KIAA0922	exonic	missense	nonsynonymous SNV	17	0.002	0.721	D	1	0.899	D	0.999	0.916	D	0	0.629	D	1	0.81	D	2.35	0.677	M	-5.69	0.874	D	0.675	0.684	0.151	0.48	T	0.035	0.564	D	0.999	0.998	c	5.92	0.955
4	155506749	A/G	0.02265	2252	51	G	none		NM_000508.3	FGA:NM_000508:exon5:c.C1832T:p.A611V,FGA:NM_021871:exon5:c.C1832T:p.A611V	FGA	exonic	missense	nonsynonymous SNV	60	0.245	0.193	T	0.052	0.266	B	0.018	0.198	B	0	0.006	N	1	0.09	N	0.855	0.214	L	-1.13	0.295	N	0.055	0.049	0.053	0.225	T	0.016	0.369	T	0.915	0.202	c	-0.527	0.113
4	157771527	C/T	0.007986	2254	18	T	none		NM_016205.2	PDGFC:NM_016205:exon2:c.A160G:p.T54A	PDGFC	exonic	missense	nonsynonymous SNV	42	0.335	0.152	T	0.099	0.241	B	0.056	0.247	B	0.041	0.24	N	1	0.81	D	-0.8	0.016	N	0.22	0.047	N	0.12	0.15	0.015	0.059	T	0.006	0.169	T	0.968	0.308	c	3.5	0.39
4	159572986	A/G	0.003106	2254	7	A	none	rs779981373	NM_00125372	RXFP1:NM_001253729:exon16:c.A1909G:p.T637A,RXFP1:NM_001253728:exon17:c.A1954G:p.T652A,RXFP1:NM_001253730:exon17:c.A1660G:p.T554A,RXFP1:NM_001253727:exon18:c.A2134G:p.T712A,RXFP1:NM_001253733:exon18:c.A1585G:p.T529A,RXFP1:NM_021634:exon18:c.A2053G:p.T685A,RXFP1:NM_001253732:exon19:c.A1657G:p.T553A	RXFP1	exonic	missense	nonsynonymous SNV	78	0.029	0.457	D	0.995	0.689	D	0.831	0.637	P	0	0.843	D	1	0.81	D	2.455	0.715	M	-3.51	0.712	D	0.869	0.882	0.204	0.563	T	0.053	0.652	D	0.998	0.878	c	5.75	0.904
4	169227765	G	0.0004437	2254	1	G	none		NM_017631.5		DDX60L		frameshift		106
4	169305964	A/C	0.006661	2252	15	C	none		NM_001012967	DDX60L: NM_001012967:exon30:c.3916-1G>T	DDX60L	splici	splice-3		0													1	0.81	D															0.94	0.234	c	2.39	0.284
4	177071245	A/G	0.0004437	2254	1	G	none	rs768177361	NM_170710.4	WDR17:NM_181265:exon15:c.G2099A:p.R700K,WDR17:NM_170710:exon16:c.G2171A:p.R724K	WDR17	exonic	missense	nonsynonymous SNV	52	0.358	0.126	T	0.004	0.112	B	0.005	0.104	B	0	0.843	D	1	0.52	D	2.475	0.721	M	-0.78	0.216	N	0.325	0.521	0.158	0.492	T	0.012	0.294	T	0.982	0.385	c	4.66	0.577
4	183672997	C/T	0.001779	2248	4	C	none	rs763018039	NM_00108047	TENM3:NM_001080477:exon19:c.C3674T:p.T1225M	TENM3	exonic	missense	nonsynonymous SNV	45	0.003	0.682	D	0.913	0.485	P	0.412	0.431	B				1	0.548	D	2.31	0.663	M	-2.39	0.526	N	0.498	0.544	0.756	0.917	D	0.187	0.86	D	0.999	0.957	c	5.38	0.772
4	184587557	A/G	0.0008889	2250	2	G	none	rs577423330	NM_021942.5	TRAPPC11:NM_021942:exon3:c.G352A:p.A118T,TRAPPC11:NM_199053:exon3:c.G352A:p.A118T	TRAPPC11	exonic	missense	nonsynonymous SNV	23	0.007	0.599	D	1	0.899	D	0.967	0.749	D	0	0.843	D	1	0.81	D	2.325	0.668	M	-3.14	0.64	D	0.678	0.686	0.432	0.773	T	0.01	0.257	T	0.999	0.97	c	4.67	0.579
4	186283824	A/C	0.03594	2254	81	A	none		NM_031953.2	SNX25:NM_031953:exon18:c.A2401C:p.N801H	SNX25	exonic	missense	nonsynonymous SNV	42	0.223	0.187	T	0.808	0.478	P	0.663	0.564	P	0	0.523	D	0.998	0.45	D	1.385	0.346	L	-1.19	0.303	N	0.315	0.376	0.101	0.375	T	0.007	0.196	T	0.983	0.4	c	5.09	0.685
5	228427	A/G	0.00976	2254	22	A	none		NM_004168.2	SDHA:NM_001294332:exon5:c.A605G:p.K202R,SDHA:NM_004168:exon6:c.A749G:p.K250R	SDHA	exonic	missense	nonsynonymous SNV	22	0.235	0.215	T	0.001	0.119	B	0.012	0.179	B	0	0.629	U	1	0.588	D	0.87	0.215	L	-0.91	0.266	N	0.348	0.409	0.184	0.534	T	0.026	0.491	D	0.998	0.86	c	5.23	0.725
5	1035552	C/T	0.004437	2254	10	C	none		NM_033120.2	NKD2:NM_001271082:exon8:c.C623T:p.P208L,NKD2:NM_033120:exon8:c.C623T:p.P208L	NKD2	exonic	missense	nonsynonymous SNV	37	0.262	0.164	T	0.426	0.428	B	0.089	0.368	B	0.696	0.101	N	1	0.09	N	1.355	0.339	L	-2.35	0.574	N	0.129	0.328	0.106	0.387	T	0.021	0.442	T	0.538	0.049	c	2.43	0.287
5	1078124	TGC	0.008429	2254	19	T	none	rs369273236	NM_006598.2	SLC12A7:NM_006598:exon12:c.1455-2A>CTGCA	SLC12A7	splici	splice-3		0
5	1219091	A/G	0.006211	2254	14	G	none		NM_00100384	SLC6A19:NM_001003841:exon9:c.G1247A:p.W416X	SLC6A19	exonic	stop-gaine	stopgain	74										0	0.843	D	1	0.81	A															0.996	0.745	c	4.55	0.553
5	5463784	C/G	0.01021	2252	23	G	none	rs751118034	NM_015325.2	ICE1:NM_015325:exon13:c.G4337C:p.G1446A	ICE1	exonic	missense	nonsynonymous SNV	1556	0.358	0.12	T	0.035	0.192	B	0.01	0.139	B				1	0.09	N	1.445	0.365	L	-1.03	0.27	N	0.083	0.077	0.013	0.05	T	0.005	0.143	T	0.94	0.234	c	-5.83	0.021
5	6602599	C/T	0.01331	2254	30	C	none	rs770178867	NM_00119345	NSUN2:NM_001193455:exon17:c.G1867A:p.V623M,NSUN2:NM_017755:exon18:c.G1972A:p.V658M	NSUN2	exonic	missense	nonsynonymous SNV	15	0.004	0.654	D	1	0.899	D	0.971	0.708	D	0	0.843	D	1	0.81	D	3.07	0.873	M	-2.09	0.491	N	0.695	0.769	0.445	0.782	T	0.038	0.58	D	0.999	0.959	c	4.57	0.557
5	14601185	C/T	0.002662	2254	6	T	none		NM_019018.2	FAM105A:NM_019018:exon2:c.T176C:p.I59T	FAM105A	exonic	missense	nonsynonymous SNV	49	0.009	0.574	D	0.004	0.112	B	0.006	0.112	B	0.152	0.179	N	0.999	0.214	N	0.69	0.17	N	-0.65	0.189	N	0.161	0.193	0.032	0.137	T	0.008	0.202	T	0.964	0.291	c	5.5	0.813
5	16463235	A/G	0.007549	2252	17	G	none	rs539408464	NM_033414.2	ZNF622:NM_033414:exon3:c.C1031T:p.A344V	ZNF622	exonic	missense	nonsynonymous SNV	19	0.007	0.599	D	1	0.899	D	0.999	0.916	D	0	0.843	D	1	0.81	D	1.535	0.39	L	-2.94	0.614	D	0.777	0.769	0.272	0.644	T	0.067	0.703	D	0.999	0.966	c	6.03	0.978
5	33954605	C/T	0.02972	2254	67	C	none	rs374649089	NM_00101250	SLC45A2:NM_001012509:exon4:c.G893A:p.R298H,SLC45A2:NM_016180:exon4:c.G893A:p.R298H	SLC45A2	exonic	missense	nonsynonymous SNV	5	0.061	0.424	T	0.897	0.474	P	0.439	0.439	B	0.366	0.136	N	1	0.81	D	1.445	0.365	L	-0.45	0.148	N	0.028	0.035	0.518	0.82	D	0.104	0.779	D	0.943	0.241	c	-10.8	0.002
5	36301436	C/T	0.005329	2252	12	C	none		NM_00116142	RANBP3L:NM_001161429:exon1:c.G83A:p.R28Q,RANBP3L:NM_145000:exon1:c.G83A:p.R28Q	RANBP3L	exonic	missense	nonsynonymous SNV	9	0.419	0.107	T	0	0.026	B	0	0.013	B	0.018	0.015	N	1	0.09	N	-1.79	0.003	N	0.41	0.051	N	0.074	0.293	0.031	0.132	T	0.002	0.037	T	0.787	0.12	c	-11	0.001
5	37221579	A/T	0.01332	2252	30	T	none	rs577616180	NM_023073.3	C5orf42:NM_023073:exon15:c.A2593T:p.T865S	C5orf42	exonic	missense	nonsynonymous SNV	12	0.43	0.095	T	0.012	0.151	B	0.015	0.162	B	0.527	0.117	N	1	0.202	N	1.04	0.263	L	-0.55	0.168	N	0.072	0.061	0.03	0.131	T	0.005	0.121	T	0.403	0.028	c	2.68	0.307
5	41000851	CA	0.01023	2248	23	C	none	rs548836249	NM_173489.4	MROH2B:NM_173489:exon38:c.4279_4279delinsTG	MROH2B	exonic	frameshift	frameshift substi	72
5	43453968	C/T	0.01198	2254	27	C	none	rs764652340	NM_022483.4	C5orf28:NM_022483:exon2:c.G104A:p.R35K	C5orf28	exonic	missense	nonsynonymous SNV	178	0.519	0.073	T	0.003	0.102	B	0.005	0.104	B	0	0.843	N	0.985	0.81	D	2.42	0.702	M	0.11	0.073	N	0.182	0.261	0.182	0.529	T	0.004	0.11	T	0.961	0.281	c	4.54	0.551
5	43506166	C/T	0.002321	2154	5	T	none	rs530678931	NM_198566.2	C5orf34:NM_198566:exon4:c.A616G:p.K206E	C5orf34	exonic	missense	nonsynonymous SNV	317	0.124	0.298	T	0.006	0.126	B	0.01	0.139	B	0.381	0.134	N	1	0.09	N	1.685	0.434	L	-0.93	0.251	N	0.067	0.198	0.059	0.247	T	0.007	0.199	T	0.974	0.334	c	1.09	0.194
5	45396782	A/C	0.003549	2254	8	C	none		NM_021072.3	HCN1:NM_021072:exon4:c.G1042T:p.A348S	HCN1	exonic	missense	nonsynonymous SNV	31	0.214	0.193	T	0.764	0.418	P	0.357	0.413	B	0	0.445	D	1	0.81	D	0.425	0.126	N	-2.73	0.58	D	0.723	0.723	0.879	0.96	D	0.26	0.895	D	0.996	0.762	c	5.18	0.71
5	52243230	A/T	0.005768	2254	13	T	none	rs567084198	NM_181501.1	ITGA1:NM_181501:exon28:c.T3434A:p.I1145N	ITGA1	exonic	missense	nonsynonymous SNV	56	0	0.912	D	1	0.899	D	0.996	0.832	D	0	0.843	D	1	0.81	D	3.555	0.935	H	-6.23	0.905	D	0.832	0.822	0.494	0.808	T	0.218	0.877	D	0.993	0.599	c	5.7	0.886
5	54581189	C/T	0.001775	2254	4	T	none		NM_019030.2	DHX29:NM_019030:exon10:c.A1288A:p.T430T	DHX29	exonic	missense	synonymous SNV	56
5	71739902	C/T	0.002662	2254	6	C	none		NM_152625.1	ZNF366:NM_152625:exon5:c.G1916A:p.S639N	ZNF366	exonic	missense	nonsynonymous SNV	217	0.156	0.241	T	0	0.026	B	0.001	0.04	B	0.966	0.077	N	1	0.09	N	1.24	0.311	L	0.08	0.06	N	0.014	0.002	0.015	0.059	T	0.006	0.144	T	0.835	0.143	c	-1.85	0.073
5	73148496	C/T	0.03682	2254	83	C	none	rs764033663	NM_00108047	ARHGEF28:NM_001244364:exon6:c.C830T:p.S277L,ARHGEF28:NM_001080479:exon14:c.C1769T:p.S590L,ARHGEF28:NM_001177693:exon14:c.C1769T:p.S590L	ARHGEF28	exonic	missense	nonsynonymous SNV	22	0.074	0.365	T	0.01	0.144	B	0.002	0.08	B				1	0.09	N	0.205	0.094	N	-1.65	0.395	N	0.05	0.051	0.02	0.084	T	0.01	0.265	T	0.98	0.367	c	3.36	0.374
5	74021473	C/T	0.007986	2254	18	C	none	rs367960522	NM_032380.3	GFM2:NM_170691:exon18:c.G1879A:p.V627M,GFM2:NM_032380:exon19:c.G2020A:p.V674M,GFM2:NM_001281302:exon20:c.G2116A:p.V706M	GFM2	exonic	missense	nonsynonymous SNV	9	0.318	0.138	T	0.045	0.25	B	0.036	0.288	B	0.019	0.273	N	0.999	0.217	N	0.895	0.225	L	-0.53	0.249	N	0.282	0.341	0.032	0.135	T	0.003	0.074	T	0.928	0.217	c	-2.23	0.065
5	79027500	A	0.002218	2254	5	A	none		NM_153610.3	CMYA5:NM_153610:exon2:c.C8045T:p.S2682L	CMYA5		frameshift		2764
5	79032633	C/T	0.004437	2254	10	C	none	rs764600304	NM_153610.3	CMYA5:NM_153610:exon2:c.C8045T:p.S2682L	CMYA5	exonic	missense	nonsynonymous SNV	2594	0.132	0.265	T	0.04	0.198	B	0.005	0.104	B				1	0.09	N	0	0.065	N	-1.25	0.316	N	0.138	0.16	0.021	0.091	T	0.004	0.084	T	0.851	0.152	c	1.74	0.235
5	79970903	A/C	0.002218	2254	5	A	none		NM_002439.4	MSH3:NM_002439:exon7:c.A1129C:p.N377H	MSH3	exonic	missense	nonsynonymous SNV	45	0.15	0.246	T	0.015	0.158	B	0.012	0.149	B	0.777	0.095	N	1	0.09	N	2.47	0.719	M	-0.93	0.249	N	0.172	0.208	0.724	0.906	D	0.102	0.777	D	0.991	0.521	c	3.03	0.339
5	82937347	A/G	0.002218	2254	5	A	none		NM_001884.3	HAPLN1:NM_001884:exon5:c.T1033C:p.Y345H	HAPLN1	exonic	missense	nonsynonymous SNV	258	0.063	0.367	T	0.09	0.236	B	0.174	0.339	B	0	0.843	D	1	0.81	D	1.97	0.535	M	-3.43	0.673	D	0.763	0.756	0.143	0.466	T	0.017	0.392	T	0.993	0.599	c	5.04	0.672
5	86564458	A/G	0.000444	2252	1	G	none	rs777805156	NM_002890.2	RASA1:NM_002890:exon1:c.G190A:p.G64R	RASA1	exonic	missense	nonsynonymous SNV	350	0.022	0.486	D	0.999	0.764	D	0.886	0.611	P	0.239	0.036	N	0.99	0.242	N	0.695	0.181	N	-0.4	0.138	N	0.387	0.459	0.327	0.696	T	0.231	0.883	D	0.996	0.756	c	3.7	0.414
5	90098661	A/G	0.0004437	2254	1	G	none		NM_032119.3	GPR98:NM_032119:exon71:c.G14623A:p.A4875T	GPR98	exonic	missense	nonsynonymous SNV	39	0.049	0.398	D	0.087	0.26	B	0.018	0.226	B	0.006	0.326	N	1	0.186	N	2.165	0.608	M	-0.87	0.236	N	0.158	0.189	0.051	0.218	T	0.013	0.327	T	0.919	0.207	c	3.98	0.452
5	93856164	T	0.0008873	2254	2	T	none		NM_00114567				frameshift		213
5	94046572	C/G	0.007542	2254	17	G	none	rs759171304	NM_00100279	MCTP1:NM_001297777:exon18:c.C1860G:p.F620L,MCTP1:NM_001002796:exon21:c.C2118G:p.F706L,MCTP1:NM_024717:exon21:c.C2781G:p.F927L	MCTP1	exonic	missense	nonsynonymous SNV	50	0.214	0.332	T	0.002	0.09	B	0.011	0.145	B	0	0.469	N	1	0.588	D	0	0.065	N	-0.1	0.107	N	0.347	0.408	0.21	0.57	T	0.021	0.438	T	0.997	0.798	c	5.79	0.917
5	96126046	C/T	0.001331	2254	3	C	none	rs779394598	NM_00104045	ERAP1:NM_001040458:exon10:c.G1477A:p.G493R,ERAP1:NM_001198541:exon10:c.G1477A:p.G493R,ERAP1:NM_016442:exon10:c.G1477A:p.G493R	ERAP1	exonic	missense	nonsynonymous SNV	25	0.253	0.169	T	0	0.026	B	0	0.04	B	0.02	0.015	N	1	0.09	N	-0.66	0.021	N	-0.56	0.17	N	0.081	0.127	0.002	0.007	T	0.008	0.202	T	0.461	0.036	c	-5.42	0.024
5	98236972	C/G	0.005773	2252	13	C	none		NM_001270.2	CHD1:NM_001270:exon5:c.G505C:p.E169Q	CHD1	exonic	missense	nonsynonymous SNV	68	0.149	0.247	T	0.037	0.195	B	0.021	0.181	B	0.443	0.126	U	0.99	0.412	D	1.545	0.392	L	-0.82	0.225	N	0.197	0.241	0.501	0.812	D	0.022	0.453	T	0.991	0.517	c	5.48	0.806
5	102522053	A/G	0.003993	2254	9	G	none		NM_015216.2	PPIP5K2:NM_015216:exon26:c.G3202A:p.V1068M,PPIP5K2:NM_001276277:exon27:c.G3202A:p.V1068M	PPIP5K2	exonic	missense	nonsynonymous SNV	33	0.002	0.784	D	0.973	0.588	D	0.894	0.616	P	0	0.469	N	0.996	0.432	D				-1.57	0.399	N	0.367	0.473	0.148	0.473	T	0.017	0.383	T	0.999	0.976	c	4.94	0.645
5	102537280	C/T	0.0173	2254	39	T	none	rs782701828	NM_015216.2	PPIP5K2:NM_015216:exon29:c.T3614C:p.I1205T,PPIP5K2:NM_001276277:exon31:c.T3677C:p.I1226T	PPIP5K2	exonic	missense	nonsynonymous SNV	58	0.019	0.512	D	0	0.026	B	0	0.013	B	0.621	0.058	N	1	0.09	N				-0.79	0.232	N	0.066	0.166	0.053	0.224	T	0.011	0.281	T	0.325	0.019	c	0.099	0.137
5	111576456	A/G	0.004437	2254	10	G	none		NM_022140.3	EPB41L4A:NM_022140:exon10:c.C847T:p.H283Y	EPB41L4A	exonic	missense	nonsynonymous SNV	41	0.001	0.784	D	0.912	0.484	P	0.447	0.442	P	0.001	0.437	D	0.951	0.265	N	2.67	0.784	M	-5.46	0.855	D	0.416	0.474	0.478	0.8	T	0.048	0.633	D	0.997	0.798	c	4.86	0.625
5	115323538	C/T	0.007542	2254	17	T	none	rs745961557	NM_173800.4	AQPEP:NM_173800:exon4:c.T1007C:p.I336T	AQPEP	exonic	missense	nonsynonymous SNV	29	0.052	0.39	T	0.984	0.588	D	0.829	0.577	P	0.016	0.282	N	0.997	0.81	D	2.425	0.705	M	-4.29	0.764	D	0.649	0.663	0.025	0.108	T	0.029	0.514	D	0.997	0.785	c	5.14	0.699
5	125939410	G/T	0.005768	2254	13	G	none		NM_032177.3	PHAX:NM_032177:exon2:c.G245T:p.R82L	PHAX	exonic	missense	nonsynonymous SNV	149	0.101	0.303	T	0.905	0.479	P	0.579	0.483	P	0	0.843	D	1	0.81	D	2.83	0.826	M	-3.95	0.734	D	0.786	0.792	0.098	0.366	T	0.025	0.485	D	0.998	0.879	c	5.74	0.9
5	127638749	G/T	0.0008873	2254	2	T	none		NM_001999.3	FBN2:NM_001999:exon46:c.A5833C:p.N1945H	FBN2	exonic	missense	nonsynonymous SNV	33	0.035	0.437	D	0.999	0.764	D	0.977	0.722	D	0	0.457	D	1	0.492	D	1.015	0.255	L	-4.37	0.77	D	0.501	0.546	0.819	0.939	D	0.127	0.81	D	0.996	0.766	c	5.18	0.71
5	132553019	A/C	0.0004444	2250	1	C	none	rs770038281	NM_015082.1	FSTL4:NM_015082:exon13:c.G1510T:p.V504L	FSTL4	exonic	missense	nonsynonymous SNV	52	0.004	0.654	D	0.014	0.156	B	0.009	0.149	B	0.001	0.392	N	1	0.205	N	0	0.065	N	-0.93	0.249	N	0.128	0.146	0.045	0.195	T	0.008	0.221	T	0.99	0.496	c	4.34	0.511
5	133474650	A/C	0.01421	2252	32	C	none	rs780028603	NM_00113485	TCF7:NM_213648:exon3:c.C211A:p.P71T,TCF7:NM_001134851:exon4:c.C211A:p.P71T,TCF7:NM_201632:exon4:c.C211A:p.P71T,TCF7:NM_201634:exon4:c.C211A:p.P71T,TCF7:NM_003202:exon5:c.C556A:p.P186T	TCF7	exonic	missense	nonsynonymous SNV	9	0.073	0.614	T	0.998	0.764	D	0.917	0.722	D	0	0.843	D	1	0.511	D	1.1	0.281	L	-3.97	0.88	D	0.398	0.858	0.972	0.991	D	0.211	0.873	D	0.997	0.775	c	5.62	0.857
5	133914295	A/G	0.002218	2254	5	A	none		NM_015288.4	JADE2:NM_001289984:exon11:c.A1664G:p.N555S,JADE2:NM_015288:exon11:c.A1661G:p.N554S,JADE2:NM_001289985:exon12:c.A1841G:p.N614S	JADE2	exonic	missense	nonsynonymous SNV	109	0.2	0.203	T	0	0.09	B	0.001	0.063	B	0.003	0.363	N	1	0.588	D	1.61	0.413	L	-0.47	0.166	N	0.009	0.001	0.061	0.254	T	0.006	0.153	T	0.476	0.039	c	3	0.336
5	138732598	C/T	0.003106	2254	7	C	none		NM_194296.1	SPATA24:NM_194296:exon6:c.G509A:p.R170Q	SPATA24	exonic	missense	nonsynonymous SNV	21	0.336	0.129	T	0.003	0.102	B	0.002	0.063	B				0.533	0.32	D	0.345	0.112	N	-0.81	0.234	N	0.257	0.313	0.092	0.352	T	0.022	0.452	T	0.998	0.892	c	4.58	0.559
5	138732748	G/T	0.002218	2254	5	T	none		NM_194296.1	SPATA24:NM_194296:exon5:c.A470C:p.Q157P	SPATA24	exonic	missense	nonsynonymous SNV	19	0.01	0.564	D	0.886	0.689	P	0.342	0.636	B	0.002	0.368	N	0.851	0.352	D	0	0.065	N	-1.61	0.401	N	0.656	0.669	0.174	0.517	T	0.005	0.133	T	0.979	0.363	c	5.3	0.746
5	139927356	A/G	0.006233	2246	14	G	none		NM_003732.2	EIF4EBP3:NM_003732:exon1:c.G34A:p.G12S	EIF4EBP3	exonic	missense	nonsynonymous SNV	70	0.712	0.04	T	0.001	0.067	B	0.007	0.121	B				1	0.81	D	-0.97	0.012	N	1.21	0.011	N	0.152	0.181	0.066	0.271	T	0.012	0.299	T	0.868	0.162	c	4.88	0.63
5	139939977	C/T	0.003549	2254	8	C	none	rs553019305	NM_006051.3	APBB3:NM_006051:exon11:c.G1166A:p.R389H,APBB3:NM_133172:exon11:c.G1160A:p.R387H,APBB3:NM_133173:exon11:c.G1145A:p.R382H,APBB3:NM_133174:exon11:c.G1139A:p.R380H	APBB3	exonic	missense	nonsynonymous SNV	80	0.168	0.231	T	0	0.026	B	0	0.013	B	0.054	0.228	N	1	0.311	N	-0.41	0.029	N	-0.55	0.168	N	0.02	0.077	0.032	0.139	T	0.003	0.057	T	0.975	0.335	c	0.714	0.173
5	140181370	GA	0.001778	2250	4	G	none	rs782411180	NM_018900.2	PCDHA3:NM_018906:exon1:c.588_588delinsGA,PCDHA3:NM_031497:exon1:c.588_588delinsGA	PCDHA3	exonic	intron	frameshift substi	1806
5	140236795	CT	0.001337	2244	3	C	none		NM_018900.2	PCDHA10:NM_018901:exon1:c.1162_1162delinsCT,PCDHA10:NM_031859:exon1:c.1162_1162delinsCT,PCDHA10:NM_031860:exon1:c.1162_1162delinsCT	PCDHA10	exonic	intron	frameshift substi	437
5	140432016	A/G	0.003549	2254	8	G	none	rs782409192	NM_013340.2	PCDHB1:NM_013340:exon1:c.G961A:p.A321T	PCDHB1	exonic	missense	nonsynonymous SNV	42805	0	0.912	D	1	0.899	D	1	0.971	D	0	0.473	D	1	0.588	D	4.27	0.982	H	-3.85	0.723	D	0.965	0.964	0.792	0.93	D	0.092	0.759	D	0.999	0.99	c	6.17	0.997
5	140730350	T	0.00488	2254	11	T	none		NM_018912.2				intron		1885
5	140736143	C/T	0.01065	2254	24	C	none	rs747539104	NM_018912.2	PCDHGA4:NM_018917:exon1:c.C1469T:p.A490V,PCDHGA4:NM_032053:exon1:c.C1469T:p.A490V	PCDHGA4	exonic	intron	nonsynonymous SNV	1046				0.017	0.163	B	0.06	0.253	B				1	0.81	D	-0.33	0.035	N				0.161	0.193				0.035	0.561	D	0.429	0.032	n	4.8	0.61
5	140740209	A/T	0.006211	2254	14	A	none		NM_018912.2	PCDHGB2:NM_018923:exon1:c.A507T:p.R169S,PCDHGB2:NM_032096:exon1:c.A507T:p.R169S	PCDHGB2	exonic	intron	nonsynonymous SNV	1915	1	0.01	T	0	0.067	B	0.002	0.112	B				1	0.81	D	-0.675	0.02	N	0.95	0.015	N	0.084	0.078	0.04	0.171	T	0.002	0.04	T	0.623	0.067	c	1.7	0.232
5	140778876	CA	0.001331	2254	3	C	none		NM_003736.2	PCDHGB5:NM_018925:exon1:c.1182_1182delinsCA,PCDHGB5:NM_032099:exon1:c.1182_1182delinsCA	PCDHGB5	exonic	intron	frameshift substi	1215
5	140779904	A/C	0.0004437	2254	1	C	none	rs752660585	NM_003736.2	PCDHGB5:NM_018925:exon1:c.C2210A:p.P737H,PCDHGB5:NM_032099:exon1:c.C2210A:p.P737H	PCDHGB5	exonic	intron	nonsynonymous SNV	188				0.997	0.715	D	0.94	0.658	D				1	0.81	D	3.045	0.869	M				0.151	0.179							0.849	0.15	n	3.54	0.395
5	141052396	C/T	0.003106	2254	7	C	none	rs373215839	NM_022481.5	ARAP3:NM_022481:exon8:c.G1190A:p.R397H	ARAP3	exonic	missense	nonsynonymous SNV	89	0.046	0.408	D	0.169	0.577	B	0.011	0.483	B	0.072	0.214	N	0.904	0.309	N	0.6	0.156	N	-2.05	0.529	N	0.185	0.389	0.036	0.154	T	0.022	0.452	T	0.999	0.984	c	3.45	0.384
5	141694444	A/G	0.005329	2252	12	G	none	rs774674946	NM_00112749	SPRY4:NM_001127496:exon2:c.C230T:p.T77M,SPRY4:NM_001293290:exon2:c.C230T:p.T77M,SPRY4:NM_001293289:exon3:c.C230T:p.T77M,SPRY4:NM_030964:exon3:c.C299T:p.T100M	SPRY4	exonic	missense	nonsynonymous SNV	277	0.35	0.172	T	0.28	0.303	B	0.082	0.276	B	0.15	0.18	N	1	0.09	N	0	0.065	N	-0.79	0.219	N	0.186	0.227	0.112	0.402	T	0.022	0.451	T	0.913	0.199	c	3.89	0.439
5	147803584	A/G	0.005324	2254	12	G	none	rs751449877	NM_030793.3	FBXO38:NM_001271723:exon13:c.G1642A:p.V548I,FBXO38:NM_030793:exon13:c.G1642A:p.V548I	FBXO38	exonic	missense	nonsynonymous SNV	24	0.195	0.214	T	0.815	0.436	P	0.121	0.307	B	0.118	0.191	N	0.973	0.256	N	0.895	0.225	L	-0.24	0.152	N	0.184	0.225	0.029	0.122	T	0.007	0.177	T	0.991	0.531	c	4.29	0.502
5	148977360	A/T	0.03153	2252	71	T	none	rs753993384	NM_00100166	ARHGEF37:NM_001001669:exon2:c.T28A:p.S10T	ARHGEF37	exonic	missense	nonsynonymous SNV	39	0.372	0.115	T	0.002	0.09	B	0.001	0.04	B				1	0.09	N	2.39	0.691	M	-0.77	0.214	N	0.135	0.156	0.113	0.404	T	0.012	0.308	T	0.859	0.156	c	-2.67	0.057
5	148977501	A/G	0.005768	2254	13	A	none		NM_00100166	ARHGEF37:NM_001001669:exon2:c.A169G:p.R57G	ARHGEF37	exonic	missense	nonsynonymous SNV	18	0.028	0.461	D	0.99	0.615	D	0.871	0.601	P	0.013	0.289	U	0.998	0.44	D	2.8	0.819	M	-3.47	0.678	D	0.434	0.848	0.287	0.66	T	0.023	0.461	T	0.997	0.83	c	1.82	0.241
5	148996290	A/G	0.006217	2252	14	A	none	rs765449143	NM_00100166	ARHGEF37:NM_001001669:exon5:c.A619G:p.N207D	ARHGEF37	exonic	missense	nonsynonymous SNV	40	0.01	0.564	D	0.991	0.622	D	0.906	0.626	P	0	0.629	D	1	0.494	D	2.915	0.845	M	-3.97	0.736	D	0.245	0.301	0.357	0.72	T	0.037	0.572	D	0.998	0.862	c	4.2	0.486
5	150133052	G/T	0.005768	2254	13	T	none		NM_00113564	DCTN4:NM_001135643:exon3:c.A374C:p.D125A,DCTN4:NM_001135644:exon3:c.A203C:p.D68A,DCTN4:NM_016221:exon3:c.A374C:p.D125A	DCTN4	exonic	missense	nonsynonymous SNV	12	0	0.912	D	0.979	0.764	D	0.801	0.875	P	0	0.843	D	1	0.81	D	2.74	0.803	M	-7.9	0.962	D	0.435	0.793	0.197	0.552	T	0.04	0.592	D	0.996	0.711	c	5.99	0.973
5	150905422	G/T	0.007098	2254	16	G	none	rs369724133	NM_001447.2	FAT2:NM_001447:exon17:c.C10413A:p.N3471K	FAT2	exonic	missense	nonsynonymous SNV	94	0.03	0.453	D	0.082	0.231	B	0.062	0.255	B	0.3	0.039	N	1	0.09	N	-0.16	0.043	N	-0.42	0.142	N	0.022	0.103	0.081	0.319	T	0.012	0.31	T	0.936	0.229	c	-10.2	0.003
5	150921917	A/G	0.002664	2252	6	A	none	rs769099386	NM_001447.2	FAT2:NM_001447:exon9:c.T8771C:p.L2924P	FAT2	exonic	missense	nonsynonymous SNV	72	0.138	0.258	T	0.001	0.067	B	0.004	0.093	B	0.861	0.089	N	1	0.202	N	0.085	0.084	N	-2.25	0.503	N	0.151	0.179	0.079	0.315	T	0.008	0.224	T	0.779	0.117	c	0.434	0.157
5	151777651	G/T	0.007986	2254	18	G	none		NM_020167.4	NMUR2:NM_020167:exon2:c.C781A:p.P261T	NMUR2	exonic	missense	nonsynonymous SNV	31	0.413	0.1	T	0.568	0.366	P	0.289	0.389	B	0	0.452	D	0.999	0.472	D	1.455	0.369	L	-0.68	0.195	N	0.659	0.672	0.061	0.256	T	0.011	0.274	T	0.96	0.279	c	4.92	0.64
5	151784217	A/C	0.0004437	2254	1	C	none	rs756384094	NM_020167.4	NMUR2:NM_020167:exon1:c.G458T:p.R153L	NMUR2	exonic	missense	nonsynonymous SNV	269	0.345	0.125	T	0.984	0.588	D	0.894	0.616	P	0.001	0.424	D	0.999	0.458	D	2.175	0.612	M	-3.83	0.721	D	0.667	0.678	0.225	0.589	T	0.021	0.435	T	0.997	0.808	c	5.35	0.762
5	156741435	C/G	0.01554	2252	35	G	none	rs779176531	NM_00103733	CYFIP2:NM_001291721:exon11:c.G1116C:p.Q372H,CYFIP2:NM_001037333:exon12:c.G1194C:p.Q398H,CYFIP2:NM_001291722:exon12:c.G1194C:p.Q398H,CYFIP2:NM_014376:exon12:c.G1194C:p.Q398H	CYFIP2	exonic	missense	nonsynonymous SNV	37	0.006	0.632	D	0.892	0.629	P	0.615	0.637	P	0	0.843	D	1	0.81	D	2.945	0.851	M	-3.36	0.665	D	0.87	0.886	0.161	0.497	T	0.024	0.472	T	0.997	0.838	c	4.86	0.625
5	159680491	A/G	0.005329	2252	12	A	none		NM_024565.5	CCNJL:NM_024565:exon7:c.T1202C:p.M401T	CCNJL	exonic	missense	nonsynonymous SNV	315	0.016	0.524	D	0.159	0.363	B	0.097	0.288	B	0.002	0.372	N	0.995	0.425	D	2.19	0.618	M	-1.54	0.412	N	0.271	0.331	0.075	0.303	T	0.012	0.313	T	0.937	0.229	c	4.22	0.49
5	169031209	T	0.02839	2254	64	T	none		NM_017785.4				frameshift		147
5	169689693	A/G	0.004437	2254	10	G	none	rs369858728	NM_005565.3	LCP2:NM_005565:exon13:c.C872T:p.T291M	LCP2	exonic	missense	nonsynonymous SNV	54	0.241	0.176	T	0.017	0.163	B	0.004	0.093	B	0.387	0.133	N	1	0.09	N	1.67	0.43	L	-0.02	0.48	N	0.061	0.092	0.056	0.235	T	0.007	0.192	T	0.914	0.2	c	1.45	0.216
5	169780891	A/G	0.003993	2254	9	G	none		NM_00103483	KCNIP1:NM_001034838:exon1:c.G11A:p.C4Y	KCNIP1	exonic	missense	nonsynonymous SNV	78	0.004	0.654	D	0.039	0.197	B	0.002	0.063	B				0.921	0.273	N				-0.39	0.136	N	0.352	0.413	0.148	0.475	T	0.025	0.483	D	0.978	0.358	c	5.3	0.746
5	178771007	C/T	0.01035	2222	23	C	none	rs553818378	NM_014244.4	ADAMTS2:NM_014244:exon2:c.G295A:p.G99R,ADAMTS2:NM_021599:exon2:c.G295A:p.G99R	ADAMTS2	exonic	missense	nonsynonymous SNV	156	0.158	0.264	T	0.011	0.154	B	0.003	0.104	B	0.102	0.198	N	1	0.09	N	0.895	0.225	L	0.27	0.043	N	0.049	0.03	0.109	0.393	T	0.02	0.431	T	0.99	0.497	c	2.95	0.331
5	178994557	G/T	0.003106	2254	7	T	none	rs769453179	NM_00104045	RUFY1:NM_001040451:exon3:c.T374G:p.L125R,RUFY1:NM_001040452:exon4:c.T374G:p.L125R,RUFY1:NM_025158:exon4:c.T698G:p.L233R	RUFY1	exonic	missense	nonsynonymous SNV	7	0.002	0.721	D	1	0.899	D	0.996	0.832	D	0	0.843	D	1	0.588	D	2.25	0.64	M	-3.91	0.73	D	0.905	0.895	0.247	0.617	T	0.026	0.486	D	0.998	0.85	c	5.43	0.789
5	180166526	C/T	0.0102	2254	23	C	none		NM_00100165	OR2Y1:NM_001001657:exon1:c.G533A:p.C178Y	OR2Y1	exonic	missense	nonsynonymous SNV	53572	0	0.912	D	1	0.899	D	1	0.971	D	0	0.559	D	0.732	0.337	D	4.015	0.969	H	-10.53	0.991	D	0.559	0.603	0.539	0.83	D	0.025	0.481	T	0.985	0.415	c	4.41	0.524
6	2675340	C/T	0.003556	2250	8	C	none	rs752979205	NM_00101241	MYLK4:NM_001012418:exon11:c.G1060A:p.E354K	MYLK4	exonic	missense	nonsynonymous SNV	20	0.071	0.351	T	0.071	0.224	B	0.029	0.203	B	0	0.469	D	1	0.499	D	2.33	0.67	M	-1.73	0.41	N	0.68	0.688	0.094	0.356	T	0.009	0.246	T	0.998	0.876	c	6.11	0.991
6	7542160	C/G	0.0173	2254	39	C	none	rs368802003	NM_00100884	DSP:NM_001008844:exon1:c.C12G:p.N4K,DSP:NM_004415:exon1:c.C12G:p.N4K	DSP	exonic	missense	nonsynonymous SNV	159	0.009	0.574	D	0.103	0.469	B	0.06	0.368	B	0	0.449	D	0.946	0.375	D	0.55	0.145	N	-0.41	0.152	N	0.123	0.14	0.113	0.404	T				0.995	0.68	c	3.02	0.338
6	20490432	G/T	0.006211	2254	14	G	none	rs755395169	NM_00124307	E2F3:NM_001243076:exon7:c.G776T:p.C259F,E2F3:NM_001949:exon7:c.G1169T:p.C390F	E2F3	exonic	missense	nonsynonymous SNV	34	0.048	0.4	D	0.051	0.21	B	0.01	0.139	B	0.013	0.29	N	0.999	0.47	D	1.935	0.52	L	-2.36	0.559	N	0.484	0.539	0.018	0.077	T	0.004	0.098	T	0.952	0.258	c	5.49	0.809
6	22570553	A/G	0.003106	2254	7	G	none		NM_138574.2	HDGFL1:NM_138574:exon1:c.G749A:p.S250N	HDGFL1	exonic	missense	nonsynonymous SNV	267565	0	0.912	D	0.9	0.476	P	0.359	0.413	B	0.001	0.007	N	1	0.09	N	1.87	0.498	L	-1.14	0.293	N	0.055	0.037	0.023	0.097	T	0.007	0.176	T	0.979	0.36	c	2.01	0.254
6	24596304	C/T	0.005768	2254	13	C	none	rs377520480	NM_00116837	KIAA0319:NM_001168376:exon2:c.G463A:p.G155R,KIAA0319:NM_001168375:exon3:c.G598A:p.G200R,KIAA0319:NM_001168377:exon3:c.G598A:p.G200R,KIAA0319:NM_014809:exon3:c.G598A:p.G200R,KIAA0319:NM_001168374:exon4:c.G571A:p.G191R	KIAA0319	exonic	missense	nonsynonymous SNV	204	0.007	0.682	D	0.992	0.637	D	0.868	0.599	P	0.318	0.041	N	0.924	0.272	N	1.955	0.53	M	-1.44	0.354	N	0.421	0.508	0.021	0.087	T	0.002	0.034	T	0.991	0.527	c	2.93	0.329
6	24596687	C/T	0.008873	2254	20	C	none		NM_00116837	KIAA0319:NM_001168376:exon2:c.G80A:p.W27X,KIAA0319:NM_001168375:exon3:c.G215A:p.W72X,KIAA0319:NM_001168377:exon3:c.G215A:p.W72X,KIAA0319:NM_014809:exon3:c.G215A:p.W72X,KIAA0319:NM_001168374:exon4:c.G188A:p.W63X	KIAA0319	exonic	stop-gaine	stopgain	160										0.07	0.216	N	1	0.81	A															0.995	0.696	c	2.77	0.315
6	27278405	TG	0.0213	2254	48	T	none		NM_033482.3	POM121L2:NM_033482:exon1:c.1545_1545delinsCA	POM121L2	exonic	frameshift	frameshift substi	55380
6	28239858	A/T	0.1162	2254	262	T	none	rs563307562	NM_00102356	UNKNOWN	ZSCAN26	exonic	missense	unknown	144				0.924	0.764	P	0.71	0.875	P													0.501	0.546							0.853	0.153	n	3.87	0.437
6	29394818	A/G	0.002662	2254	6	G	none		NM_013937.2	OR11A1:NM_013937:exon1:c.C601T:p.L201F	OR11A1	exonic	missense	nonsynonymous SNV	31529	1	0.01	T	0	0.026	B	0.006	0.112	B	0.13	0.187	N	1	0.09	N	0.055	0.082	N	2.56	0.002	N	0.06	0.056	0	0	T	0.002	0.027	T	0.576	0.057	c	2.64	0.304
6	29430260	C	0.01863	2254	42	C	none		NM_030883.3				frameshift		990
6	30652697	C/G	0.05058	2254	114	C	none	rs751965710	NM_00113487	PPP1R18:NM_133471:exon1:c.G1099C:p.E367Q,PPP1R18:NM_001134870:exon2:c.G1099C:p.E367Q	PPP1R18	exonic	missense	nonsynonymous SNV	513	0.306	0.142	T	0	0.026	B	0	0.013	B	0.029	0.017	N	1	0.09	N	0	0.065	N	-0.23	0.107	N	0.063	0.048	0.011	0.044	T	0.004	0.099	T	0.695	0.087	c	3.02	0.338
6	32823942	A/G	0.002662	2254	6	G	none	rs375222612	NM_002800.4	PSMB9:NM_002800:exon2:c.G88A:p.G30R	PSMB9	exonic	missense	nonsynonymous SNV	28	0.012	0.555	D	0.975	0.581	D	0.548	0.521	P	0	0.843	D	1	0.81	D	3.5	0.929	M	-6.48	0.933	D	0.906	0.9	0.17	0.511	T	0.095	0.764	D	0.999	0.993	c	5.4	0.779
6	33173440	C	0.01642	2254	37	C	none		NM_014234.4				frameshift		25
6	35196421	C/G	0.04481	2254	101	C	none	rs756216654	NM_152753.2	SCUBE3:NM_152753:exon3:c.C239G:p.A80G	SCUBE3	exonic	missense	nonsynonymous SNV	31	1	0.01	T	0.009	0.139	B	0.007	0.121	B	0	0.629	D	0.999	0.462	D	-0.765	0.017	N	4.01	0.001	N	0.173	0.21	0.104	0.382	T	0.008	0.215	T	0.453	0.035	c	5.31	0.75
6	35213736	C/T	0.003106	2254	7	T	none		NM_152753.2	SCUBE3:NM_152753:exon20:c.T2615C:p.I872T	SCUBE3	exonic	missense	nonsynonymous SNV	16	0.161	0.236	T	0.996	0.689	D	0.99	0.807	D	0	0.843	D	1	0.81	D	0.255	0.098	N	-2.66	0.569	D	0.79	0.78	0.068	0.28	T	0.022	0.453	T	0.998	0.853	c	5.63	0.861
6	36259207	C/T	0.003106	2254	7	C	none	rs762903494	NM_00114571	PNPLA1:NM_001145716:exon2:c.C31T:p.R11W,PNPLA1:NM_001145717:exon2:c.C316T:p.R106W,PNPLA1:NM_173676:exon2:c.C31T:p.R11W	PNPLA1	exonic	missense	nonsynonymous SNV	111	0.005	0.632	D	0.997	0.715	D	0.634	0.563	P	0.345	0.042	N	1	0.09	N	1.52	0.385	L	-5.19	0.839	D	0.26	0.324	0.325	0.694	T	0.077	0.727	D	0.998	0.902	c	-1.47	0.083
6	38980004	C/T	0.002218	2254	5	T	none		NM_00120692	DNAH8:NM_001206927:exon90:c.T13385C:p.L4462S	DNAH8	exonic	missense	nonsynonymous SNV	14	0	0.912	D	1	0.899	D	0.996	0.832	D	0	0.629	D	1	0.588	D	2.885	0.838	M	-5.41	0.851	D	0.882	0.87	0.082	0.322	T	0.028	0.51	D	0.998	0.873	c	6.16	0.993
6	41900166	A/C	0.01109	2254	25	C	none	rs542585392	NM_004053.3	BYSL:NM_004053:exon7:c.C1036A:p.L346M	BYSL	exonic	missense	nonsynonymous SNV	68	0.006	0.614	D	0.932	0.5	P	0.84	0.584	P	0	0.523	D	1	0.524	D	3.07	0.873	M	-1.25	0.316	N	0.432	0.488	0.245	0.614	T	0.044	0.612	D	0.995	0.703	c	4.64	0.572
6	42980233	A/C	0.00488	2254	11	C	none	rs754577473	NM_014623.2	MEA1:NM_014623:exon4:c.G533T:p.R178L	MEA1	exonic	missense	nonsynonymous SNV	127	0.007	0.599	D	0.855	0.451	P	0.716	0.529	P	0	0.843	D	1	0.588	D	1.995	0.543	M	-3.51	0.683	D	0.7	0.704	0.119	0.417	T	0.025	0.483	D	0.998	0.874	c	5.31	0.75
6	43418752	C/T	0.008889	2250	20	C	none	rs758519145	NM_023932.2	DLK2:NM_001286655:exon6:c.G566A:p.R189H,DLK2:NM_001286656:exon6:c.G659A:p.R220H,DLK2:NM_023932:exon6:c.G677A:p.R226H,DLK2:NM_206539:exon6:c.G677A:p.R226H	DLK2	exonic	missense	nonsynonymous SNV	261	0.124	0.274	T	1	0.899	D	0.98	0.732	D	0	0.629	D	0.999	0.81	D	1.58	0.399	L	-1.74	0.431	N	0.412	0.47	0.613	0.863	D	0.122	0.804	D	1	1	c	4.94	0.645
6	44222501	C/T	0.01109	2254	25	C	none		NM_178148.2	SLC35B2:NM_001286519:exon2:c.G842A:p.R281H,SLC35B2:NM_001286513:exon3:c.G962A:p.R321H,SLC35B2:NM_001286517:exon3:c.G926A:p.R309H,SLC35B2:NM_001286509:exon4:c.G1226A:p.R409H,SLC35B2:NM_001286510:exon4:c.G1226A:p.R409H,SLC35B2:NM_001286511:exon4:c.G1094A:p.R365H,SLC35B2:NM_001286512:exon4:c.G1094A:p.R365H,SLC35B2:NM_001286520:exon4:c.G842A:p.R281H,SLC35B2:NM_178148:exon4:c.G1241A:p.R414H	SLC35B2	exonic	missense	nonsynonymous SNV	881	0.042	0.721	D	0.025	0.267	B	0.011	0.265	B	0	0.843	D	1	0.81	D	3.06	0.872	M	-3.3	0.664	D	0.432	0.504	0.065	0.27	T	0.038	0.584	D	0.998	0.883	c	2.75	0.313
6	45514929	C/T	0.007986	2254	18	C	none		NM_00101505	RUNX2:NM_001278478:exon6:c.C1345T:p.P449S,RUNX2:NM_001015051:exon8:c.C1387T:p.P463S,RUNX2:NM_001024630:exon9:c.C1453T:p.P485S	RUNX2	exonic	missense	nonsynonymous SNV	366	0.031	0.45	D	0.999	0.764	D	0.976	0.732	D	0	0.843	D	1	0.81	D	2.305	0.662	M	-5.42	0.852	D	0.552	0.588	0.173	0.516	T	0.022	0.447	T	0.998	0.889	c	4.91	0.638
6	46135560	C/T	0.003106	2254	7	T	none	rs368749198	NM_021572.4	ENPP5:NM_001290073:exon2:c.A158G:p.H53R,ENPP5:NM_021572:exon2:c.A440G:p.H147R,ENPP5:NM_001290072:exon3:c.A440G:p.H147R	ENPP5	exonic	missense	nonsynonymous SNV	390	0.198	0.205	T	0.052	0.21	B	0.066	0.26	B	0	0.523	D	0.999	0.211	N	1.11	0.288	L	-1.37	0.34	N	0.174	0.211	0.107	0.391	T	0.035	0.562	D	0.847	0.149	c	5.61	0.853
6	47976745	A/C	0.003993	2254	9	A	none		NM_00101373	PTCHD4:NM_001013732:exon2:c.T532G:p.Y178D,PTCHD4:NM_207499:exon2:c.T532G:p.Y178D	PTCHD4	exonic	missense	nonsynonymous SNV	106	0.02	0.496	D	0.985	0.899	D	0.821	0.916	P	0	0.843	D	1	0.81	D	2.045	0.562	M	-5.27	0.841	D	0.948	0.962	0.698	0.896	D	0.15	0.833	D	0.993	0.582	c	6.17	0.997
6	52906207	A/C	0.009325	2252	21	C	none		NM_014920.3		ICK	splici	splice-3		0
6	54805126	A/G	0.005329	2252	12	A	none	rs760828107	NM_00101087	FAM83B:NM_001010872:exon5:c.A1357G:p.T453A	FAM83B	exonic	missense	nonsynonymous SNV	623	0.032	0.446	D	0.004	0.112	B	0.004	0.093	B	0.006	0.321	N	0.993	0.237	N	2.48	0.723	M	-0.12	0.088	N	0.208	0.27	0.021	0.087	T	0.006	0.146	T	0.97	0.313	c	4.38	0.519
6	56481793	C/T	0.003106	2254	7	C	none	rs752133375	NM_001723.5	DST:NM_001723:exon24:c.G6472A:p.E2158K	DST	exonic	missense	nonsynonymous SNV	424	1	0.01	T	0	0.026	B	0	0.013	B										-0.56	0.17	N	0.053	0.035	0.041	0.177	T	0.003	0.069	T	0.568	0.055	c	0.324	0.151
6	56882025	C/G	0.0008881	2252	2	G	none		NM_152731.2	BEND6:NM_152731:exon5:c.G540C:p.Q180H	BEND6	exonic	missense	nonsynonymous SNV	21	0.003	0.682	D	0.99	0.647	D	0.979	0.754	D	0	0.523	D	0.989	0.81	D	0	0.065	N	-2.27	0.506	N	0.706	0.761	0.116	0.41	T	0.008	0.205	T	0.998	0.858	c	4.9	0.635
6	63990430	C/T	0.0102	2254	23	T	none	rs781679034	NM_00114394	LGSN:NM_001143940:exon5:c.A605G:p.K202R	LGSN	exonic	missense	nonsynonymous SNV	76	0	0.912	D	0.004	0.112	B	0.006	0.112	B	0.001	0.413	N	1	0.548	D				-0.38	0.134	N			0.01	0.037	T	0.004	0.086	T	0.985	0.418	c	-4.55	0.032
6	70447847	A/G	0.01693	2244	38	G	none		NM_018368.3	LMBRD1:NM_018368:exon7:c.C623T:p.A208V	LMBRD1	exonic	missense	nonsynonymous SNV	14	0.481	0.082	T	0	0.026	B	0.001	0.04	B	0	0.843	D	1	0.52	D	0	0.065	N	0.42	0.034	N	0.296	0.384	0.025	0.105	T	0.005	0.121	T	0.964	0.293	c	5.95	0.964
6	71234048	G/T	0.01511	2250	34	T	none	rs765278480	NM_00110553	FAM135A:NM_001162529:exon13:c.T1261G:p.L421V	FAM135A	exonic	intron	nonsynonymous SNV	3	0.123	0.381	T	0.024	0.178	B	0.012	0.149	B	0.001	0.401	N	1	0.81	D	1.43	0.36	L	-0.27	0.221	N	0.156	0.225	0.03	0.127	T	0.006	0.169	T	0.982	0.388	c	5.6	0.849
6	74348214	T	0.0004452	2246	1	T	none		NM_012434.4				frameshift		8
6	75904549	A/G	0.001775	2254	4	G	none	rs374544349	NM_004370.5	COL12A1:NM_004370:exon3:c.C188T:p.T63M	COL12A1	exonic	missense	nonsynonymous SNV	3	0.059	0.403	T	0.986	0.596	D	0.636	0.501	P	0.005	0.334	N	0.616	0.81	D	2.325	0.668	M	-1.15	0.295	N	0.253	0.324	0.098	0.367	T	0.018	0.4	T	0.998	0.893	c	4.77	0.603
6	79650711	A/G	0.01247	2246	28	G	none		NM_017934.5	PHIP:NM_017934:exon40:c.C5165T:p.T1722I	PHIP	exonic	missense	nonsynonymous SNV	337	0.113	0.287	T	0.019	0.167	B	0.025	0.193	B	0.053	0.228	N	0.98	0.397	D	0.55	0.145	N	-1.58	0.381	N	0.192	0.243	0.034	0.144	T	0.003	0.077	T	0.991	0.531	c	6.07	0.987
6	90395677	A/G	0.0004437	2254	1	G	none		NM_014611.1	MDN1:NM_014611:exon70:c.C11588T:p.T3863I	MDN1	exonic	missense	nonsynonymous SNV	16	0.015	0.524	D	0.454	0.343	P	0.153	0.327	B	0	0.466	D	0.976	0.253	N	1.975	0.537	M	-2.79	0.59	D	0.355	0.416	0.007	0.024	T	0.01	0.259	T	0.945	0.243	c	5.93	0.959
6	90577706	T	0.04703	2254	106	T	none		NM_00113766				frameshift		1095
6	97634379	A/C	0.0008889	2250	2	C	none	rs768857578	NM_198468.2	MMS22L:NM_198468:exon15:c.G2227T:p.A743S	MMS22L	exonic	missense	nonsynonymous SNV	7	0	0.912	D	1	0.899	D	0.997	0.85	D	0	0.843	D	1	0.588	D	2.615	0.767	M	-2	0.461	N	0.644	0.668	0.257	0.628	T	0.056	0.666	D	0.997	0.82	c	4.99	0.658
6	110763744	A/G	0.006211	2254	14	G	none		NM_033125.3	SLC22A16:NM_033125:exon4:c.C886T:p.L296F	SLC22A16	exonic	missense	nonsynonymous SNV	235	0.013	0.599	D	0.953	0.523	P	0.69	0.519	P	0.041	0.24	N	0.503	0.81	D	2.52	0.738	M	-2.83	0.597	D	0.217	0.399	0.269	0.64	T	0.016	0.374	T	0.998	0.906	c	0.642	0.169
6	117739665	C/T	0.001778	2250	4	T	none		NM_002944.2	ROS1:NM_002944:exon2:c.A128G:p.Q43R	ROS1	exonic	missense	nonsynonymous SNV	5	0.915	0.023	T	0	0.026	B	0	0.013	B	0.512	0.118	N	1	0.09	N	-0.805	0.016	N	0.18	0.052	N	0.035	0.019	0.02	0.085	T	0.004	0.082	T	0.7	0.089	c	0.215	0.145
6	133005599	C/T	0.01287	2254	29	C	none	rs370748066	NM_004666.2	VNN1:NM_004666:exon6:c.G1234A:p.G412S	VNN1	exonic	missense	nonsynonymous SNV	46	0	0.912	D	1	0.899	D	0.998	0.875	D	0	0.843	D	1	0.588	D	3.36	0.914	M	-5.73	0.876	D	0.891	0.88	0.908	0.969	D	0.132	0.815	D	0.998	0.921	c	5.29	0.743
6	134349672	C/T	0.007098	2254	16	C	none	rs761007618	NM_145176.2	SLC2A12:NM_145176:exon2:c.G1291A:p.E431K	SLC2A12	exonic	missense	nonsynonymous SNV	154	0.332	0.13	T	0	0.026	B	0.002	0.063	B	0.018	0.015	N	1	0.09	N	1.485	0.373	L	-0.42	0.142	N	0.151	0.179	0.127	0.434	T	0.02	0.429	T	0.802	0.126	c	3.17	0.354
6	138198384	A/G	0.003996	2252	9	A	none		NM_00127050	TNFAIP3:NM_001270507:exon6:c.A977G:p.N326S,TNFAIP3:NM_001270508:exon6:c.A977G:p.N326S,TNFAIP3:NM_006290:exon6:c.A977G:p.N326S	TNFAIP3	exonic	missense	nonsynonymous SNV	10	0.497	0.078	T	0.194	0.278	B	0.012	0.149	B	0.005	0.328	N	0.965	0.385	D	1.52	0.385	L	-0.45	0.148	N	0.179	0.218	0.013	0.049	T	0.006	0.152	T	0.989	0.486	c	4.91	0.638
6	143823694	C/T	0.007542	2254	17	C	none	rs767444690	NM_032020.4	FUCA2:NM_032020:exon4:c.G761A:p.R254Q	FUCA2	exonic	missense	nonsynonymous SNV	9	0.013	0.538	D	0.955	0.525	P	0.611	0.493	P	0	0.843	D	1	0.81	D	1.095	0.275	L	-1.88	0.439	N	0.727	0.726	0.094	0.358	T	0.019	0.42	T	1	1	c	4.94	0.645
6	146985436	A/T	0.0004437	2254	1	A	none		NM_024694.3	ADGB:NM_024694:exon6:c.A712T:p.M238L	ADGB	exonic	missense	nonsynonymous SNV	41	0.318	0.136	T	0.659	0.39	P	0.596	0.488	P	0	0.537	N	0.699	0.334	D	1.33	0.334	L	-1.37	0.478	N	0.406	0.673	0.394	0.748	T	0.012	0.299	T	0.69	0.086	c	4.22	0.49
6	151152202	G/T	0.003108	2252	7	T	none	rs751721495	NM_00102988	PLEKHG1:NM_001029884:exon16:c.T1955G:p.L652W	PLEKHG1	exonic	missense	nonsynonymous SNV	485	0	0.912	D	1	0.899	D	0.999	0.916	D	0	0.843	D	1	0.503	D	2.685	0.788	M	-3.74	0.71	D	0.637	0.654	0.507	0.815	D	0.158	0.839	D	0.963	0.287	c	5.52	0.821
6	151671246	A/G	0.008873	2254	20	G	none	rs745575700	NM_005100.3	AKAP12:NM_144497:exon2:c.G1426A:p.E476K,AKAP12:NM_005100:exon4:c.G1720A:p.E574K	AKAP12	exonic	missense	nonsynonymous SNV	1401	0.024	0.477	D	0.995	0.657	D	0.75	0.542	P	0.001	0.406	N	0.617	0.332	D	2.4	0.697	M	-1.77	0.418	N	0.477	0.541	0.017	0.071	T	0.011	0.285	T	0.999	0.992	c	4.65	0.575
6	158485963	G/T	0.0008897	2248	2	G	none	rs762162556	NM_00117808	SYNJ2:NM_001178088:exon10:c.G754T:p.V252F,SYNJ2:NM_003898:exon11:c.G1465T:p.V489F	SYNJ2	exonic	missense	nonsynonymous SNV	61	0.599	0.056	T	0.005	0.151	B	0.007	0.166	B	0.085	0.206	N	0.997	0.235	N	-0.915	0.013	N	-1.27	0.32	N	0.236	0.545	0.012	0.047	T	0.006	0.144	T	0.932	0.223	c	4.47	0.536
6	159006383	A/G	0.00976	2254	22	G	none		NM_020823.1	TMEM181:NM_020823:exon5:c.G718A:p.V240I	TMEM181	exonic	missense	nonsynonymous SNV	48	0.522	0.072	T	0.972	0.554	D	0.724	0.532	P	0	0.843	D	1	0.537	D	1.965	0.534	M	-0.13	0.09	N	0.243	0.297	0.156	0.487	T	0.003	0.053	T	0.993	0.576	c	5.64	0.864
6	160230128	A/G	0.02041	2254	46	A	none	rs752424414	NM_173516.1	PNLDC1:NM_001271862:exon9:c.A721G:p.N241D,PNLDC1:NM_173516:exon9:c.A688G:p.N230D	PNLDC1	exonic	missense	nonsynonymous SNV	63	0.63	0.051	T	0.022	0.174	B	0.014	0.195	B	0.6	0.11	N	1	0.09	N	0.835	0.211	L	-0.3	0.119	N	0.02	0.004	0.015	0.059	T	0.005	0.137	T	0.982	0.386	c	1.56	0.223
6	160328644	A/G	0.02396	2254	54	G	none		NM_002377.2	MAS1:NM_002377:exon1:c.G657A:p.W219X	MAS1	exonic	stop-gaine	stopgain	61784										0.286	0.148	N	1	0.81	D															0.996	0.713	c	5.47	0.803
6	167753882	A	0.002218	2254	5	A	none		NM_031949.4				frameshift		291
6	168459835	A/G	0.003159	2216	7	G	none	rs778378097	NM_00112284	FRMD1:NM_001122841:exon10:c.C1172T:p.T391I,FRMD1:NM_024919:exon10:c.C1376T:p.T459I	FRMD1	exonic	missense	nonsynonymous SNV	32	0.487	0.09	T	0.31	0.376	B	0.085	0.407	B	0.746	0.097	U	1	0.207	N	1.04	0.263	L	-0.43	0.17	N	0.168	0.258	0.047	0.202	T				0.664	0.078	c	-1.42	0.084
6	168708467	G/T	0.008897	2248	20	G	none	rs779905976	NM_214462.3	DACT2:NM_001286350:exon3:c.C1460A:p.T487N,DACT2:NM_214462:exon4:c.C1970A:p.T657N	DACT2	exonic	missense	nonsynonymous SNV	1312	0.007	0.599	D	0.804	0.432	P	0.32	0.4	B	0.219	0.162	N	1	0.237	N	1.245	0.315	L	-2.13	0.483	N	0.043	0.023	0.036	0.156	T	0.011	0.289	T	0.945	0.244	c	2.69	0.308
6	170176729	C/T	0.002662	2254	6	C	none	rs780419126	NM_018341.1	ERMARD:NM_001278532:exon15:c.C1321T:p.R441W,ERMARD:NM_018341:exon16:c.C1699T:p.R567W	ERMARD	exonic	missense	nonsynonymous SNV	41	0	0.912	D	1	0.899	D	0.995	0.818	D	0	0.629	D	0.999	0.81	D	2.165	0.608	M	-5.68	0.877	D	0.881	0.869	0.562	0.841	D	0.029	0.516	D	0.999	0.986	c	5.38	0.772
7	925743	C/G	0.002234	2238	5	G	none		NM_015949.2	GET4:NM_015949:exon2:c.G206C:p.G69A	GET4	exonic	missense	nonsynonymous SNV	29	0.012	0.586	D	0.999	0.764	D	0.961	0.688	D	0	0.843	D	1	0.81	D	2.83	0.826	M	-5.53	0.879	D	0.875	0.863	0.562	0.841	D	0.05	0.64	D	0.998	0.911	c	5.06	0.677
7	1022963	C/T	0.002683	2236	6	C	none		NM_017781.2	CYP2W1:NM_017781:exon1:c.C116T:p.P39L	CYP2W1	exonic	missense	nonsynonymous SNV	59	0	0.912	D	1	0.899	D	1	0.971	D	0	0.843	D	1	0.81	D	3.58	0.937	H	-8.74	0.977	D	0.822	0.81	0.596	0.856	D	0.364	0.926	D	0.999	0.93	c	4.52	0.546
7	4841436	A/G	0.02731	2234	61	G	none		NM_018059.4	RADIL:NM_018059:exon12:c.C2690T:p.T897M	RADIL	exonic	missense	nonsynonymous SNV	153	0.096	0.31	T	0.834	0.53	P	0.083	0.421	B	0.731	0.098	N	1	0.09	N	1.87	0.498	L	-0.71	0.202	N	0.073	0.062	0.017	0.068	T	0.018	0.4	T	0.969	0.309	c	-2.43	0.061
7	12419121	A/T	0.003106	2254	7	T	none	rs374830003	NM_00113592	VWDE:NM_001135924:exon6:c.A861T:p.E287D	VWDE	exonic	missense	nonsynonymous SNV	19	0.288	0.151	T	0.935	0.503	P	0.411	0.43	B				1	0.206	N	2.67	0.784	M	-1.43	0.352	N	0.097	0.186	0.301	0.672	T				0.993	0.579	c	3.42	0.381
7	15725822	T	0.00488	2254	11	T	none		NM_005924.4				frameshift		313
7	21609724	A/G	0.01508	2254	34	G	none	rs552249954	NM_003777.3	DNAH11:NM_001277115:exon7:c.G1232A:p.G411E	DNAH11	exonic	missense	nonsynonymous SNV	38	0.164	0.233	T	0.111	0.247	B	0.045	0.231	B	0.015	0.284	N	0.597	0.325	D	1.965	0.534	M	-3.65	0.699	D	0.44	0.495	0.135	0.45	T	0.01	0.265	T	0.98	0.369	c	5.89	0.947
7	24892214	A/G	0.001331	2254	3	G	none	rs766531292	NM_015550.2	OSBPL3:NM_145320:exon9:c.C974T:p.A325V,OSBPL3:NM_145322:exon9:c.C974T:p.A325V,OSBPL3:NM_145321:exon10:c.C1067T:p.A356V,OSBPL3:NM_015550:exon11:c.C1067T:p.A356V	OSBPL3	exonic	missense	nonsynonymous SNV	40	0.325	0.133	T	0.005	0.151	B	0.004	0.127	B	0.991	0.08	N	1	0.09	N	0.55	0.145	N	0.26	0.054	N	0.014	0.014	0.037	0.16	T	0.007	0.197	T	0.932	0.222	c	-0.74	0.105
7	25266416	C/T	0.003549	2254	8	C	none	rs775921252	NM_022150.3	NPVF:NM_022150:exon2:c.G368A:p.R123H	NPVF	exonic	missense	nonsynonymous SNV	172	0.588	0.058	T	0.003	0.102	B	0.001	0.04	B	0.408	0.13	N	1	0.09	N	0.075	0.083	N	-0.91	0.245	N	0.053	0.035	0.025	0.108	T	0.006	0.148	T	0.327	0.019	c	-4.2	0.035
7	29519902	C/G	0.005768	2254	13	C	none		NM_00103993	CHN2:NM_001039936:exon1:c.C176G:p.S59C,CHN2:NM_001293076:exon1:c.C176G:p.S59C,CHN2:NM_001293077:exon1:c.C176G:p.S59C,CHN2:NM_001293078:exon1:c.C176G:p.S59C,CHN2:NM_001293079:exon1:c.C176G:p.S59C,CHN2:NM_001293080:exon1:c.C176G:p.S59C,CHN2:NM_001293071:exon6:c.C479G:p.S160C,CHN2:NM_001293072:exon7:c.C539G:p.S180C,CHN2:NM_004067:exon7:c.C584G:p.S195C,CHN2:NM_001293069:exon8:c.C809G:p.S270C,CHN2:NM_…	CHN2	exonic	missense	nonsynonymous SNV	8	0.006	0.784	D	0.026	0.764	B	0.024	0.682	B	0	0.497	D	1	0.81	D	1.935	0.52	L	-2.05	0.629	N	0.516	0.657	0.504	0.813	D	0.045	0.62	D	0.992	0.55	c	5.55	0.832
7	29519947	A/G	0.005768	2254	13	A	none		NM_00103993	CHN2:NM_001039936:exon1:c.A221G:p.N74S,CHN2:NM_001293076:exon1:c.A221G:p.N74S,CHN2:NM_001293077:exon1:c.A221G:p.N74S,CHN2:NM_001293078:exon1:c.A221G:p.N74S,CHN2:NM_001293079:exon1:c.A221G:p.N74S,CHN2:NM_001293080:exon1:c.A221G:p.N74S,CHN2:NM_001293071:exon6:c.A524G:p.N175S,CHN2:NM_001293072:exon7:c.A584G:p.N195S,CHN2:NM_004067:exon7:c.A629G:p.N210S,CHN2:NM_001293069:exon8:c.A854G:p.N285S,CHN2:NM_…	CHN2	exonic	missense	nonsynonymous SNV	26	0.543	0.127	T	0.001	0.312	B	0.002	0.307	B	0	0.843	D	1	0.81	D	0.805	0.203	L	-0.63	0.229	N	0.023	0.009	0.424	0.768	T	0.027	0.499	D	0.972	0.323	c	5.55	0.832
7	29980377	G/T	0.01242	2254	28	G	none		NM_00114551	SCRN1:NM_001145515:exon4:c.C456A:p.F152L,SCRN1:NM_001145513:exon5:c.C660A:p.F220L,SCRN1:NM_001145514:exon5:c.C720A:p.F240L,SCRN1:NM_014766:exon5:c.C660A:p.F220L	SCRN1	exonic	missense	nonsynonymous SNV	80	0	0.912	D	1	0.899	D	0.994	0.807	D	0	0.843	D	1	0.81	D	2.84	0.828	M	-5.54	0.891	D	0.929	0.924	0.266	0.637	T	0.09	0.756	D	0.999	0.93	c	4.89	0.632
7	35244084	C/T	0.008873	2254	20	C	none	rs767429245	NM_00107765	TBX20:NM_001077653:exon7:c.G1001A:p.R334Q	TBX20	exonic	missense	nonsynonymous SNV	3	0.149	0.247	T	0.994	0.647	D	0.921	0.639	D	0	0.843	D	1	0.81	D	0.55	0.145	N	0.68	0.022	N	0.704	0.707	0.622	0.867	D	0.088	0.751	D	1	0.999	c	5.88	0.945
7	35289767	G/T	0.001331	2254	3	G	none		NM_00107765	TBX20:NM_001077653:exon2:c.C176A:p.T59N,TBX20:NM_001166220:exon2:c.C176A:p.T59N	TBX20	exonic	missense	nonsynonymous SNV	49	0.231	0.182	T	0.008	0.135	B	0.007	0.121	B	0	0.002	N	0.526	0.319	D	0	0.065	N	-0.33	0.125	N	0.036	0.08	0.461	0.791	T	0.011	0.288	T	0.963	0.286	c	4.7	0.586
7	36460340	A/G	0.002218	2254	5	A	none	rs763444969	NM_018685.2	ANLN:NM_001284301:exon11:c.A2039G:p.K680R,ANLN:NM_001284302:exon11:c.A2036G:p.K679R,ANLN:NM_018685:exon12:c.A2150G:p.K717R	ANLN	exonic	missense	nonsynonymous SNV	14	0.153	0.243	T	1	0.899	D	0.997	0.85	D	0	0.843	D	1	0.588	D	2.02	0.555	M	-1.89	0.441	N	0.083	0.08	0.244	0.613	T	0.02	0.43	T	0.999	0.93	c	5.73	0.897
7	37780822	A/G	0.00488	2254	11	G	none	rs770851503	NM_181791.1	GPR141:NM_181791:exon1:c.G827A:p.S276N	GPR141	exonic	missense	nonsynonymous SNV	107509	0.088	0.323	T	0.851	0.45	P	0.355	0.412	B	0	0.629	D	1	0.81	D	1.72	0.446	L	-0.19	0.1	N	0.175	0.214	0.138	0.455	T	0.008	0.213	T	0.976	0.344	c	5.2	0.716
7	43594316	A/G	0.0008873	2254	2	G	none	rs573632023	NM_015052.3	HECW1:NM_001287059:exon27:c.G4534A:p.A1512T,HECW1:NM_015052:exon29:c.G4636A:p.A1546T	HECW1	exonic	missense	nonsynonymous SNV	74	0.037	0.43	D	0.97	0.609	D	0.187	0.469	B	0	0.843	D	1	0.81	D	2.185	0.615	M	-3.1	0.637	D	0.691	0.697	0.304	0.675	T	0.019	0.413	T	0.999	0.975	c	5.75	0.904
7	44612540	C/T	0.0004437	2254	1	C	none	rs759267727	NM_00125718	DDX56:NM_001257189:exon3:c.G332A:p.R111Q,DDX56:NM_019082:exon3:c.G332A:p.R111Q	DDX56	exonic	missense	nonsynonymous SNV	52	0.032	0.461	D	0.999	0.764	D	0.962	0.69	D	0	0.843	D	1	0.588	D	0.51	0.135	N	-2.34	0.518	N	0.617	0.705	0.059	0.248	T	0.011	0.283	T	1	1	c	5.13	0.696
7	47860741	C/T	0.009317	2254	21	C	none	rs560253616	NM_138295.3	PKD1L1:NM_138295:exon46:c.G6898A:p.V2300I	PKD1L1	exonic	missense	nonsynonymous SNV	44	1	0.01	T	0	0.026	B	0	0.013	B	0.528	0.052	N	1	0.09	N	-1.905	0.002	N	0.52	0.029	N	0.048	0.029	0.011	0.04	T				0.532	0.048	c	-3.76	0.041
7	47943979	G/T	0.004437	2254	10	T	none		NM_138295.3	PKD1L1:NM_138295:exon12:c.A1927C:p.S643R	PKD1L1	exonic	missense	nonsynonymous SNV	5	0.113	0.287	T	0.808	0.433	P	0.402	0.428	B	0.644	0.106	N	1	0.09	N	1.73	0.448	L	-2.05	0.47	N	0.135	0.156	0.117	0.412	T	0.013	0.322	T	0.99	0.506	c	-2.95	0.052
7	55914207	TA	0.005333	2250	12	T	none		NM_207366.2	SEPT14:NM_207366.2:c.1120-3959A>G	SEPT14	intron	splice-5		0
7	66274059	A/G	0.003106	2254	7	G	none	rs772254607	NM_014504.2	RABGEF1:NM_001287061:exon9:c.G1306A:p.E436K,RABGEF1:NM_014504:exon9:c.G1264A:p.E422K,RABGEF1:NM_001287060:exon10:c.G688A:p.E230K,RABGEF1:NM_001287062:exon10:c.G1264A:p.E422K	RABGEF1	exonic	missense	nonsynonymous SNV	187	0.798	0.031	T	0.003	0.258	B	0.003	0.239	B	0.002	0.377	N	0.998	0.448	D				-0.9	0.242	N	0.178	0.217	0.048	0.206	T	0.004	0.099	T	0.974	0.332	c	6.17	0.997
7	71175749	G/T	0.0004437	2254	1	G	none		NM_022479.1	WBSCR17:NM_022479:exon10:c.G1504T:p.A502S	WBSCR17	exonic	missense	nonsynonymous SNV	4	0.468	0.085	T	0.013	0.154	B	0.043	0.229	B	0.004	0.343	N	0.827	0.288	N	1.15	0.294	L	-1.27	0.32	N	0.333	0.402	0.054	0.23	T	0.006	0.167	T	0.991	0.512	c	4.22	0.49
7	73474759	A/G	0.01113	2246	25	G	none	rs560081099	NM_000501.2	ELN:NM_001278913:exon21:c.G1432A:p.V478I,ELN:NM_001278918:exon21:c.G1408A:p.V470I,ELN:NM_001278916:exon22:c.G1531A:p.V511I,ELN:NM_001081752:exon23:c.G1588A:p.V530I,ELN:NM_001278914:exon23:c.G1603A:p.V535I,ELN:NM_001081753:exon24:c.G1633A:p.V545I,ELN:NM_001081755:exon24:c.G1618A:p.V540I,ELN:NM_001278917:exon24:c.G1645A:p.V549I,ELN:NM_000501:exon25:c.G1675A:p.V559I,ELN:NM_001081754:exon25:c.G1690A:…	ELN	exonic	missense	nonsynonymous SNV	54	0.727	0.252	T	0.019	0.299	B	0.013	0.179	B				1	0.09	N	1.795	0.474	L	-0.29	0.156	N	0.181	0.264	0.052	0.223	T	0.028	0.511	D	0.967	0.301	c	3.15	0.351
7	77549705	C/G	0.00222	2252	5	C	none	rs769762092	NM_00112735	PHTF2:NM_020432:exon7:c.C772G:p.H258D,PHTF2:NM_001127357:exon8:c.C784G:p.H262D,PHTF2:NM_001127358:exon8:c.C772G:p.H258D,PHTF2:NM_001127359:exon8:c.C784G:p.H262D,PHTF2:NM_001127360:exon8:c.C772G:p.H258D	PHTF2	exonic	missense	nonsynonymous SNV	78	0.049	0.398	D	0.01	0.297	B	0.011	0.298	B	0	0.466	D	0.985	0.402	D	1.445	0.365	L	-0.32	0.204	N	0.445	0.499	0.092	0.35	T	0.005	0.117	T	0.989	0.469	c	4.27	0.498
7	92763502	G/T	0.006239	2244	14	G	none		NM_152703.2	SAMD9L:NM_152703:exon5:c.C1783A:p.Q595K	SAMD9L	exonic	missense	nonsynonymous SNV	1803	0.102	0.302	T	0.003	0.102	B	0.004	0.093	B	0.864	0.089	N	0.996	0.231	N	1.285	0.324	L	-1.06	0.277	N	0.102	0.107	0.045	0.192	T	0.003	0.063	T	0.881	0.172	c	1.67	0.23
7	97823358	C/T	0.003993	2254	9	C	none		NM_014916.3	LMTK2:NM_014916:exon11:c.C3581T:p.T1194M	LMTK2	exonic	missense	nonsynonymous SNV	527	0.279	0.155	T	0.001	0.067	B	0.001	0.04	B	0.069	0.022	N	1	0.09	N	0	0.065	N	-0.96	0.255	N	0.116	0.127	0.244	0.612	T	0.046	0.622	D	0.958	0.274	c	0.424	0.156
7	98457895	A/G	0.03327	2254	75	G	none	rs782308640	NM_00113445	TMEM130:NM_001134451:exon2:c.C152T:p.T51I,TMEM130:NM_001134450:exon3:c.C458T:p.T153I,TMEM130:NM_152913:exon3:c.C458T:p.T153I	TMEM130	exonic	missense	nonsynonymous SNV	67	0.01	0.586	D	0.089	0.764	B	0.055	0.85	B	0.002	0.386	N	0.506	0.318	D	2.125	0.592	M	-0.86	0.305	N	0.141	0.198	0.07	0.284	T	0.01	0.265	T	0.999	0.963	c	4.25	0.495
7	99474215	A/T	0.006211	2254	14	A	none	rs780926202	NM_00100527	OR2AE1:NM_001005276:exon1:c.T442A:p.S148T	OR2AE1	exonic	missense	nonsynonymous SNV	10687	0.062	0.369	T	0.992	0.629	D	0.987	0.759	D	0.086	0.206	N	1	0.09	N	1.4	0.355	L	-2.21	0.496	N	0.209	0.256	0.138	0.456	T	0.013	0.324	T	0.979	0.363	c	2.34	0.279
7	99526694	A/G	0.004437	2254	10	G	none	rs763838138	NM_181538.2	GJC3:NM_181538:exon1:c.C550T:p.R184C	GJC3	exonic	missense	nonsynonymous SNV	232	0	0.912	D	1	0.899	D	0.994	0.807	D	0.012	0.293	N	1	0.53	D	3.88	0.961	H	-7.5	0.95	D	0.872	0.86	0.947	0.983	D	0.014	0.348	T	0.999	0.989	c	4.54	0.551
7	99818815	ACT	0.1063	2248	239	A	none	rs201164505	NM_024070.3	PVRIG:NM_024070:exon6:c.922_922delinsACT	PVRIG	exonic	frameshift	frameshift substi	265
7	100372948	A/C	0.02131	2252	48	A	none	rs371490079	NM_003386.1		ZAN	splici	splice-3		0													1	0.81	D															0.971	0.317	c	3.89	0.439
7	100491564	C/T	0.03638	2254	82	T	none		NM_000665.3	ACHE:NM_000665:exon2:c.A290G:p.Q97R,ACHE:NM_001282449:exon2:c.A290G:p.Q97R,ACHE:NM_015831:exon2:c.A290G:p.Q97R	ACHE	exonic	missense	nonsynonymous SNV	310	0.122	0.654	T	0.179	0.3	B	0.103	0.298	B	0.014	0.287	N	1	0.09	N	-0.845	0.015	N	-0.79	0.229	N	0.169	0.21	0.077	0.308	T	0.021	0.442	T	0.939	0.233	c	-0.59	0.11
7	100649826	G/T	0.0008897	2248	2	T	none		NM_00116446	MUC12:NM_001164462:exon3:c.T15031G:p.L5011V	MUC12	exonic	missense	nonsynonymous SNV	28	0.014	0.531	D										1	0.09	N	1.1	0.281	L	-0.43	0.144	N	0.102	0.106	0.364	0.725	T	0.089	0.753	D	0.219	0.009	c	-0.388	0.118
7	100731459	A/G	0.01515	2244	34	G	none	rs558501923	NM_030961.1	TRIM56:NM_030961:exon3:c.G866A:p.R289Q	TRIM56	exonic	missense	nonsynonymous SNV	867	0.31	0.14	T	0.964	0.539	D	0.273	0.383	B				0.985	0.247	N	0.55	0.145	N	-0.18	0.098	N	0.168	0.203	0.042	0.181	T				0.191	0.006	c	3.69	0.413
7	100958461	A/G	0.0008873	2254	2	G	none		NM_00113082	IFT22:NM_001287526:exon3:c.C281T:p.S94F,IFT22:NM_001130820:exon4:c.C422T:p.S141F,IFT22:NM_001130822:exon4:c.C281T:p.S94F,IFT22:NM_001130821:exon5:c.C281T:p.S94F,IFT22:NM_022777:exon5:c.C512T:p.S171F,IFT22:NM_001287525:exon6:c.C281T:p.S94F	IFT22	exonic	missense	nonsynonymous SNV	103	0.112	0.473	T	0.859	0.518	P	0.592	0.487	P	0.005	0.33	N	0.646	0.329	D	2.075	0.572	M	-2.34	0.576	N	0.205	0.345	0.151	0.479	T	0.008	0.204	T	0.998	0.893	c	4.88	0.63
7	103020956	C/T	0.002662	2254	6	C	none	rs761406791	NM_00116796	SLC26A5:NM_001167962:exon14:c.G1459A:p.V487M,SLC26A5:NM_198999:exon15:c.G1555A:p.V519M,SLC26A5:NM_206883:exon15:c.G1555A:p.V519M	SLC26A5	exonic	missense	nonsynonymous SNV	30	0.002	0.721	D	0.928	0.622	P	0.753	0.554	P	0	0.452	D	1	0.81	D	1.255	0.319	L	-1	0.316	N	0.256	0.312	0.799	0.932	D	0.719	0.977	D	0.998	0.928	c	4.49	0.54
7	107002794	C/T	0.002662	2254	6	T	none		NM_00116152	COG5:NM_001161520:exon9:c.A1000G:p.M334V,COG5:NM_006348:exon9:c.A1000G:p.M334V,COG5:NM_181733:exon9:c.A1000G:p.M334V	COG5	exonic	missense	nonsynonymous SNV	42	0.015	0.524	D	0.144	0.3	B	0.035	0.295	B	0	0.843	D	0.994	0.423	D	1.655	0.426	L	-1.75	0.414	N	0.535	0.579	0.083	0.326	T	0.024	0.475	T	0.983	0.391	c	4.43	0.528
7	111958275	TA	0.02972	2254	67	T	none	rs527469015	NM_021994.2	ZNF277:NM_021994:exon5:c.504_504delinsTA	ZNF277	exonic	frameshift	frameshift substi	39
7	116544252	A/G	0.04044	2250	91	G	none	rs370326853	NM_006136.2	CAPZA2:NM_006136:exon5:c.G241A:p.D81N	CAPZA2	exonic	missense	nonsynonymous SNV	22	0.062	0.369	T	0.014	0.156	B	0.028	0.201	B	0	0.843	D	1	0.81	D	1.965	0.534	M	-2.56	0.585	D	0.061	0.343	0.297	0.669	T	0.008	0.226	T	0.998	0.896	c	4.41	0.524
7	123595070	C/T	0.004898	2246	11	T	none	rs367736999	NM_00117404	SPAM1:NM_001174044:exon4:c.T974C:p.F325S,SPAM1:NM_001174046:exon4:c.T974C:p.F325S,SPAM1:NM_003117:exon4:c.T974C:p.F325S,SPAM1:NM_153189:exon4:c.T974C:p.F325S,SPAM1:NM_001174045:exon5:c.T974C:p.F325S	SPAM1	exonic	missense	nonsynonymous SNV	20	0.001	0.784	D	0.002	0.119	B	0.004	0.121	B	0.074	0.213	N	0.999	0.216	N	1.545	0.392	L	-2.12	0.481	N	0.281	0.34	0.051	0.216	T	0.008	0.221	T	0.989	0.476	c	4.75	0.598
7	128517134	C/T	0.005814	2236	13	C	none	rs751441342	NM_00113591	UNKNOWN	KCP	exonic	missense	unknown	232				0.013	0.154	B	0.011	0.145	B							0	0.065	N				0.084	0.078							0.641	0.072	n	-9.59	0.005
7	129104458	C/T	0.0008873	2254	2	C	none		NM_00113433	STRIP2:NM_001134336:exon16:c.C1655T:p.T552I,STRIP2:NM_020704:exon16:c.C1655T:p.T552I	STRIP2	exonic	missense	nonsynonymous SNV	6	0.002	0.721	D	0.999	0.764	D	0.997	0.85	D	0	0.843	D	1	0.81	D	3.03	0.867	M	-4.97	0.82	D	0.804	0.793	0.364	0.725	T	0.053	0.655	D	0.999	0.933	c	5.46	0.799
7	134133856	C/G	0.007549	2252	17	C	none		NM_001628.2	AKR1B1:NM_001628:exon5:c.G445C:p.V149L	AKR1B1	exonic	missense	nonsynonymous SNV	16	0.06	0.373	T	0.53	0.358	P	0.33	0.403	B	0	0.843	D	1	0.81	D	2.185	0.615	M	-2.54	0.55	D	0.663	0.674	0.066	0.271	T	0.013	0.325	T	0.993	0.602	c	5.23	0.725
7	139416641	A/T	0.05146	2254	116	T	none	rs576969831	NM_00111323	HIPK2:NM_001113239:exon2:c.A193T:p.T65S,HIPK2:NM_022740:exon2:c.A193T:p.T65S	HIPK2	exonic	missense	nonsynonymous SNV	174	0.9	0.024	T	0.006	0.126	B	0.01	0.139	B				0.95	0.265	N				0.32	0.04	N	0.058	0.075	0.045	0.192	T	0.003	0.08	T	0.692	0.086	c	-0.169	0.126
7	140301941	C/T	0.004437	2254	10	T	none	rs761393875	NM_015689.3	DENND2A:NM_015689:exon1:c.A257G:p.D86G	DENND2A	exonic	missense	nonsynonymous SNV	739	0.018	0.614	D	0.675	0.393	P	0.367	0.416	B	0.21	0.164	N	0.975	0.255	N	1.78	0.463	L	-1.84	0.86	N	0.317	0.418	0.321	0.69	T	0.049	0.637	D	0.985	0.422	c	3.44	0.383
7	142567576	A/G	0.002218	2254	5	A	none	rs781229332	NM_004445.3	EPHB6:NM_001280795:exon13:c.A1588G:p.S530G,EPHB6:NM_004445:exon14:c.A2464G:p.S822G,EPHB6:NM_001280794:exon16:c.A1588G:p.S530G	EPHB6	exonic	missense	nonsynonymous SNV	7				0	0.026	B	0	0.013	B	0.998	0.079	N	1	0.09	N	0.8	0.197	N				0.075	0.065	0.316	0.686	T	0.008	0.206	T	0.961	0.282	c	-3.33	0.046
7	143018550	G	0.0008873	2254	2	G	none		NM_000083.2	CLCN1: NM_000083.2:c.180+3A>T			frameshift		36
7	148106525	C/T	0.0004437	2254	1	T	none	rs767821521	NM_014141.5	CNTNAP2:NM_014141:exon23:c.T3758C:p.I1253T	CNTNAP2	exonic	missense	nonsynonymous SNV	39	0.005	0.632	D	0.047	0.206	B	0.021	0.181	B	0	0.843	D	1	0.537	D	1.925	0.515	L	-1.74	0.412	N	0.843	0.83	0.571	0.845	D	0.054	0.658	D	0.995	0.707	c	5.27	0.737
7	150269981	A	0.002662	2254	6	A	none		NM_018326.2				frameshift		766
7	150741060	C/G	0.003117	2246	7	G	none	rs758081711	NM_007188.3	ABCB8:NM_001282293:exon14:c.G1504C:p.E502Q,ABCB8:NM_001282292:exon15:c.G1768C:p.E590Q,ABCB8:NM_007188:exon15:c.G1768C:p.E590Q,ABCB8:NM_001282291:exon16:c.G1819C:p.E607Q	ABCB8	exonic	missense	nonsynonymous SNV	3	0.04	0.437	D	0.998	0.899	D	0.95	0.875	D	0	0.843	D	1	0.81	D	1.585	0.4	L	-2.67	0.603	D	0.816	0.837	0.831	0.943	D	0.149	0.831	D	0.999	0.937	c	4.89	0.632
7	150773087	C/T	0.007603	2236	17	C	none	rs777101539	NM_00119969		SLC4A2	intron	intron		5
7	150873297	G/T	0.009317	2254	21	G	none	rs764929940	NM_00114245	ASB10:NM_001142460:exon4:c.C1192A:p.H398N,ASB10:NM_001142459:exon5:c.C1306A:p.H436N,ASB10:NM_080871:exon5:c.C1261A:p.H421N	ASB10	exonic	missense	nonsynonymous SNV	88	0.363	0.118	T	0.967	0.574	D	0.549	0.572	P	0.005	0.33	N	0.983	0.256	N	2.195	0.62	M	-1.71	0.427	N	0.466	0.517	0.183	0.531	T	0.012	0.306	T	0.984	0.404	c	4.73	0.593
7	154752680	A/C	0.01908	2254	43	A	none	rs376757936	NM_007349.3	PAXIP1:NM_007349:exon12:c.T2357G:p.I786S	PAXIP1	exonic	missense	nonsynonymous SNV	78	0.116	0.284	T	0.716	0.421	P	0.1	0.365	B	0.243	0.157	U	0.996	0.231	N	1.545	0.392	L	-2.75	0.584	D	0.19	0.414	0.066	0.272	T	0.017	0.394	T	0.971	0.32	c	3.13	0.349
7	158835860	A/G	0.03949	2254	89	G	none	rs534492909	NM_003382.4	VIPR2:NM_003382:exon6:c.C463T:p.H155Y	VIPR2	exonic	missense	nonsynonymous SNV	8	0	0.912	D	1	0.899	D	0.993	0.797	D	0	0.537	D	1	0.81	D	3.315	0.908	M	-5.7	0.875	D	0.699	0.73	0.332	0.699	T	0.034	0.554	D	0.998	0.905	c	4.86	0.625
8	2975942	A/G	0.01998	2252	45	A	none	rs758794163	NM_033225.5	CSMD1:NM_033225:exon42:c.T6409C:p.Y2137H	CSMD1	exonic	missense	nonsynonymous SNV	22	1	0.01	T	0.001	0.067	B	0.003	0.121	B	0.003	0.36	N	0.523	0.315	N	-1.64	0.004	N	3.72	0.001	N	0.122	0.137	0.012	0.046	T	0.004	0.096	T	0.085	0.001	c	-4.28	0.035
8	10464682	C/G	0.0008873	2254	2	C	none	rs761602894	NM_178857.5	RP1L1:NM_178857:exon4:c.G6926C:p.C2309S	RP1L1	exonic	missense	nonsynonymous SNV	6175	0.006	0.614	D	0.006	0.126	B	0.008	0.127	B	0.776	0.095	N	1	0.202	N	0.55	0.145	N	-0.61	0.181	N	0.207	0.254	0.013	0.049	T	0.003	0.069	T	0.463	0.036	c	4.12	0.473
8	11172499	G/T	0.003111	2250	7	G	none	rs772446659	NM_015458.3	MTMR9:NM_015458:exon7:c.G1039T:p.A347S	MTMR9	exonic	missense	nonsynonymous SNV	68	0.119	0.33	T	0.954	0.524	P	0.646	0.504	P	0	0.843	D	1	0.81	D	1.82	0.479	L	-2.11	0.48	N	0.688	0.706	0.74	0.911	D	0.079	0.733	D	0.997	0.83	c	5.05	0.674
8	11282135	C/T	0.02351	2254	53	C	none	rs760183930	NM_053279.2	FAM167A:NM_053279:exon3:c.G392A:p.R131Q	FAM167A	exonic	missense	nonsynonymous SNV	11	0.498	0.078	T	0.993	0.637	D	0.509	0.461	P	0	0.843	D	0.992	0.81	D	1.2	0.304	L	-1.82	0.427	N	0.267	0.324	0.02	0.082	T	0.016	0.372	T	0.998	0.873	c	4.03	0.459
8	16942743	A/G	0.003549	2254	8	A	none		NM_181723.2	MICU3: NM_181723:exon6:c.695-2A>G	MICU3	splici	splice-3		0													1	0.81	D															0.995	0.696	c	5.1	0.688
8	17447112	C/G	0.01514	2246	34	C	none	rs765442768	NM_006207.2	PDGFRL:NM_006207:exon3:c.C191G:p.T64R	PDGFRL	exonic	missense	nonsynonymous SNV	136	0.575	0.061	T	0.007	0.131	B	0.011	0.145	B	0.765	0.096	N	1	0.09	N	1.87	0.498	L	-0.63	0.185	N	0.137	0.26	0.043	0.187	T	0.006	0.16	T	0.344	0.021	c	-1.11	0.093
8	17503500	C/T	0.00361	2216	8	C	none	rs779300410	NM_00100192	MTUS1:NM_020749:exon10:c.G1246A:p.A416T,MTUS1:NM_001001931:exon12:c.G1489A:p.A497T,MTUS1:NM_001166393:exon12:c.G1183A:p.A395T,MTUS1:NM_001001925:exon14:c.G3586A:p.A1196T,MTUS1:NM_001001924:exon15:c.G3748A:p.A1250T	MTUS1	exonic	missense	nonsynonymous SNV	149	0.006	0.721	D	0.999	0.764	D	0.943	0.662	D	0.003	0.357	N	0.968	0.258	N				-1.55	0.375	N	0.076	0.117	0.082	0.323	T	0.006	0.162	T	0.999	0.948	c	4.55	0.553
8	17815226	A/G	0.03242	2252	73	G	none	rs368537284	NM_006197.3	PCM1:NM_006197:exon13:c.G1982A:p.R661Q	PCM1	exonic	missense	nonsynonymous SNV	59	0.184	0.226	T	0.425	0.422	B	0.127	0.37	B	0	0.629	D	0.999	0.463	D	1.82	0.479	L	-1.83	0.429	N	0.089	0.195	0.058	0.245	T	0.016	0.37	T	0.999	0.999	c	4.38	0.519
8	22168655	C/T	0.0004437	2254	1	C	none	rs745956249	NM_00113572	PIWIL2:NM_001135721:exon16:c.C1831T:p.P611S,PIWIL2:NM_018068:exon16:c.C1831T:p.P611S	PIWIL2	exonic	missense	nonsynonymous SNV	31	0.239	0.177	T	0.11	0.285	B	0.082	0.306	B	0	0.843	D	1	0.81	D	2.72	0.798	M	-3.53	0.685	D	0.677	0.69	0.046	0.198	T	0.011	0.282	T	0.992	0.537	c	5.79	0.917
8	22471710	A/C	0.008889	2250	20	C	none		NM_021174.5	CCAR2:NM_021174:exon9:c.C810A:p.S270R	CCAR2	exonic	missense	nonsynonymous SNV	106	0.134	0.263	T	0.437	0.34	B	0.049	0.237	B	0.002	0.367	N	1	0.81	D	1.15	0.294	L	-0.63	0.214	N	0.414	0.472	0.061	0.254	T	0.011	0.283	T	0.994	0.624	c	5.47	0.803
8	22972271	G	0.001775	2254	4	G	none		NM_003841.3				frameshift		12
8	23069647	C/T	0.003106	2254	7	C	none		NM_003844.3	TNFRSF10A:NM_003844:exon2:c.G385A:p.G129R	TNFRSF10A	exonic	missense	nonsynonymous SNV	19	0.484	0.081	T	0.017	0.163	B	0.031	0.206	B	0.311	0.144	N	1	0.09	N	0.895	0.225	L	0.12	0.056	N	0.243	0.297	0.048	0.207	T	0.005	0.14	T	0.324	0.019	c	-1.21	0.09
8	23118104	C/G	0.002662	2254	6	C	none	rs758013902	NM_152272.3	CHMP7:NM_152272:exon11:c.C1354G:p.P452A	CHMP7	exonic	missense	nonsynonymous SNV	54	0	0.912	D	0.018	0.165	B	0.01	0.139	B	0.005	0.332	N	0.958	0.262	N	0	0.065	N	0.31	0.04	N	0.268	0.341	0.105	0.385	T	0.003	0.057	T	0.983	0.399	c	6.07	0.987
8	25897578	A/G	0.02396	2254	54	A	none		NM_022659.3	EBF2:NM_022659:exon5:c.T448C:p.C150R	EBF2	exonic	missense	nonsynonymous SNV	35	0.33	0.243	T	0.374	0.324	B	0.044	0.23	B	0	0.843	U	1	0.81	D	1.62	0.416	L	-8.31	0.97	D	0.953	0.969	0.129	0.438	T	0.044	0.616	D	0.996	0.721	c	5.5	0.813
8	27327361	G/T	0.002662	2254	6	T	none		NM_000742.3	CHRNA2:NM_000742:exon3:c.A211C:p.N71H,CHRNA2:NM_001282455:exon3:c.A211C:p.N71H	CHRNA2	exonic	missense	nonsynonymous SNV	84	0.001	0.912	D	0.999	0.764	D	0.982	0.739	D	0	0.843	D	1	0.81	D	2.465	0.718	M	-3.94	0.749	D	0.583	0.628	0.392	0.746	T	0.064	0.693	D	0.997	0.773	c	4.77	0.603
8	27888785	C/T	0.003106	2254	7	C	none		NM_00101090	NUGGC:NM_001010906:exon15:c.G1883A:p.C628Y	NUGGC	exonic	missense	nonsynonymous SNV	26	1	0.01	T	0	0.026	B	0	0.013	B	0.863	0.089	N	1	0.182	N	-0.4	0.03	N	-0.17	0.096	N	0.121	0.135	0.028	0.121	T	0.003	0.054	T	0.232	0.01	c	-2.46	0.061
8	27913492	T	0.002218	2254	5	T	none		NM_00101090				frameshift		12
8	28707788	A/G	0.008429	2254	19	G	none	rs371802017	NM_00114515	INTS9:NM_001145159:exon3:c.C140T:p.P47L,INTS9:NM_001172562:exon3:c.C68T:p.P23L,INTS9:NM_018250:exon3:c.C140T:p.P47L	INTS9	exonic	missense	nonsynonymous SNV	3	0.414	0.1	T	0	0.067	B	0.003	0.133	B	0	0.843	D	1	0.81	D	1.87	0.498	L	-2.86	0.601	D	0.651	0.689	0.138	0.456	T	0.014	0.343	T	0.847	0.149	c	5.77	0.91
8	28981550	C/T	0.0008873	2254	2	T	none		NM_015254.3	KIF13B:NM_015254:exon27:c.A3343G:p.S1115G	KIF13B	exonic	missense	nonsynonymous SNV	10	0.117	0.282	T	0.002	0.09	B	0.017	0.17	B	0	0.629	D	0.999	0.466	D	1.78	0.463	L	-1.77	0.418	N	0.107	0.114	0.32	0.689	T	0.018	0.404	T	0.988	0.468	c	5.14	0.699
8	29197698	C/T	0.0004437	2254	1	C	none	rs776559106	NM_001394.6	DUSP4:NM_001394:exon2:c.G496A:p.A166T,DUSP4:NM_057158:exon3:c.G223A:p.A75T	DUSP4	exonic	missense	nonsynonymous SNV	63	0.248	0.233	T	0.015	0.158	B	0.005	0.149	B	0.357	0.137	N	0.994	0.236	N	0	0.065	N	-0.24	0.108	N	0.059	0.051	0.007	0.023	T	0.008	0.203	T	0.957	0.269	c	1.6	0.226
8	36776389	A/G	0.001775	2254	4	G	none	rs763915966	NM_00103183	KCNU1:NM_001031836:exon23:c.G2570A:p.R857Q	KCNU1	exonic	missense	nonsynonymous SNV	27	0.163	0.234	T	0.139	0.259	B	0.007	0.121	B				1	0.09	N				-0.44	0.146	N	0.144	0.169	0.041	0.177	T	0.005	0.123	T	0.467	0.037	c	-0.441	0.116
8	39785673	A/C	0.005324	2254	12	C	none	rs749981788	NM_002164.5	IDO1:NM_002164:exon10:c.C1181A:p.T394K	IDO1	exonic	missense	nonsynonymous SNV	325	0.788	0.032	T	0.108	0.245	B	0.055	0.246	B	0.042	0.239	N	0.84	0.35	D	0.9	0.233	L	-1.78	0.42	N	0.166	0.232	0.067	0.277	T	0.006	0.168	T	0.643	0.073	c	2.75	0.313
8	43147761	C/T	0.0008873	2254	2	C	none		NM_00100292	POTEA:NM_001002920:exon1:c.C134T:p.A45V,POTEA:NM_001005365:exon1:c.C134T:p.A45V	POTEA	exonic	missense	nonsynonymous SNV	166
8	48613032	C/T	0.0111	2162	24	C	none	rs772094522	NM_00108039	SPIDR:NM_001282916:exon11:c.C1543T:p.R515C,SPIDR:NM_001080394:exon12:c.C1753T:p.R585C,SPIDR:NM_001282919:exon12:c.C1573T:p.R525C	SPIDR	exonic	missense	nonsynonymous SNV	21	0.226	0.185	T	0.006	0.131	B	0.003	0.08	B	0.321	0.041	N	1	0.09	N	0	0.065	N	-1.54	0.373	N	0.029	0.383	0.036	0.155	T	0.003	0.052	T	0.773	0.114	c	2.19	0.268
8	48801098	C/T	0.0004437	2254	1	T	none	rs774655889	NM_00108164	UNKNOWN	PRKDC	exonic	missense	unknown	20				0.282	0.304	B	0.052	0.241	B	0.011	0.298	N	1	0.09	N	2.585	0.758	M				0.449	0.545	0.007	0.024	T	0.002	0.045	T	0.683	0.084	c	-0.124	0.128
8	56435919	G/T	0.02972	2254	67	T	none	rs775795877	NM_052898.1	XKR4:NM_052898:exon3:c.T1086G:p.D362E	XKR4	exonic	missense	nonsynonymous SNV	80	0.106	0.296	T	1	0.899	D	0.998	0.875	D	0	0.843	D	1	0.516	D	1.18	0.301	L	-2.14	0.485	N	0.624	0.644	0.252	0.622	T	0.063	0.689	D	0.993	0.585	c	-2.37	0.062
8	59409724	A/G	0.001775	2254	4	G	none	rs760194463	NM_000780.3	CYP7A1:NM_000780:exon3:c.C347T:p.P116L	CYP7A1	exonic	missense	nonsynonymous SNV	26	0.034	0.44	D	0.984	0.588	D	0.165	0.334	B	0	0.843	D	1	0.81	D	2.78	0.814	M	-1.09	0.283	N	0.855	0.842	0.164	0.502	T	0.043	0.611	D	0.993	0.594	c	5.61	0.853
8	67578196	A/G	0.01204	2242	27	G	none	rs759133422	NM_025054.4	VCPIP1:NM_025054:exon1:c.C998T:p.T333I	VCPIP1	exonic	missense	nonsynonymous SNV	1713	0.097	0.309	T	0.158	0.266	B	0.142	0.321	B	0	0.629	D	0.639	0.328	D	0.345	0.112	N	-0.54	0.166	N	0.374	0.435	0.04	0.173	T	0.005	0.113	T	0.989	0.484	c	5.75	0.904
8	71646107	G	0.006211	2254	14	G	none		NM_00101172				frameshift		78
8	80679515	A/G	0.01109	2254	25	G	none		NM_00104070	HEY1:NM_001040708:exon2:c.C104T:p.A35V,HEY1:NM_012258:exon2:c.C104T:p.A35V	HEY1	exonic	missense	nonsynonymous SNV	15	0.912	0.03	T	0.004	0.288	B	0.001	0.25	B	0.024	0.264	N	0.997	0.432	D	0.205	0.094	N	0.1	0.058	N	0.25	0.305	0.077	0.307	T	0.011	0.286	T	0.895	0.183	c	4.42	0.526
8	92083395	C/G	0.01154	2254	26	C	none		NM_016023.3	OTUD6B:NM_016023:exon2:c.C202G:p.P68A	OTUD6B	exonic	missense	nonsynonymous SNV	30	0.093	0.315	T	0.999	0.764	D	0.957	0.682	D	0	0.843	D	1	0.81	D	1.745	0.454	L	-4.91	0.816	D	0.603	0.628	0.877	0.959	D	0.233	0.884	D	0.986	0.431	c	5.73	0.897
8	95539337	C/T	0.0008873	2254	2	T	none	rs765984365	NM_015496.4	KIAA1429:NM_015496:exon8:c.A1135G:p.I379V,KIAA1429:NM_183009:exon8:c.A1135G:p.I379V	KIAA1429	exonic	missense	nonsynonymous SNV	255	1	0.01	T	0	0.026	B	0	0.013	B	0.68	0.103	N	1	0.186	N	-0.55	0.024	N	-0.06	0.079	N	0.016	0.004	0.031	0.135	T	0.004	0.102	T	0.392	0.027	c	-4.69	0.03
8	97258582	C/T	0.01464	2254	33	T	none	rs763318190	NM_015942.3	MTERF3:NM_001286643:exon5:c.A778G:p.N260D,MTERF3:NM_015942:exon5:c.A778G:p.N260D	MTERF3	exonic	missense	nonsynonymous SNV	48	0.041	0.419	D	0.999	0.764	D	0.997	0.85	D	0	0.843	D	1	0.81	D	3.015	0.864	M	-2.53	0.548	D	0.317	0.387	0.096	0.363	T	0.03	0.529	D	0.998	0.903	c	6.02	0.975
8	105521219	C/T	0.008881	2252	20	T	none		NM_00113570	LRP12:NM_001135703:exon2:c.A163G:p.I55V,LRP12:NM_013437:exon3:c.A220G:p.I74V	LRP12	exonic	missense	nonsynonymous SNV	53	0.556	0.064	T	0	0.026	B	0.003	0.08	B	0.003	0.355	N	0.764	0.341	D	0.47	0.131	N	0.29	0.042	N	0.061	0.092	0.028	0.12	T	0.004	0.087	T	0.898	0.185	c	1.51	0.22
8	108913335	C/T	0.001331	2254	3	C	none	rs761237646	NM_178565.4	RSPO2:NM_001282863:exon5:c.G508A:p.V170I,RSPO2:NM_178565:exon6:c.G700A:p.V234I	RSPO2	exonic	missense	nonsynonymous SNV	84	0.715	0.142	T	0.003	0.102	B	0.003	0.08	B	0.001	0.406	N	0.951	0.377	D	0.205	0.094	N	-0.28	0.116	N	0.108	0.126	0.196	0.551	T	0.009	0.248	T	0.959	0.275	c	5.95	0.964
8	110503298	A/T	0.003552	2252	8	A	none		NM_177531.4	PKHD1L1:NM_177531:exon61:c.A10082T:p.D3361V	PKHD1L1	exonic	missense	nonsynonymous SNV	33	0.008	0.586	D	0.325	0.314	B	0.224	0.363	B	0	0.629	D	1	0.81	D	1.935	0.52	L	-3.95	0.812	D	0.675	0.7	0.439	0.778	T	0.071	0.712	D	0.989	0.482	c	5.41	0.782
8	124219516	G/T	0.03461	2254	78	G	none	rs781700373	NM_032899.4	FAM83A:NM_001288587:exon3:c.G725T:p.G242V,FAM83A:NM_032899:exon5:c.G893T:p.G298V,FAM83A:NM_207006:exon5:c.G893T:p.G298V	FAM83A	exonic	missense	nonsynonymous SNV	120	0.004	0.721	D	0.996	0.899	D	0.925	0.971	D	0	0.559	D	1	0.81	D	2.43	0.707	M	-2.92	0.621	D	0.427	0.547	0.087	0.336	T	0.05	0.643	D	0.997	0.822	c	5.15	0.702
8	125711796	C/T	0.0008873	2254	2	T	none	rs752632193	NM_014751.4	MTSS1:NM_001282971:exon3:c.A179G:p.K60R,MTSS1:NM_001282974:exon3:c.A179G:p.K60R,MTSS1:NM_014751:exon3:c.A179G:p.K60R	MTSS1	exonic	missense	nonsynonymous SNV	30	0.02	0.496	D	0.911	0.484	P	0.736	0.537	P	0	0.843	D	1	0.81	D	2.32	0.666	M	-2.21	0.496	N	0.885	0.893	0.187	0.538	T	0.019	0.417	T	0.998	0.885	c	5.58	0.843
8	125989384	C/T	0.01154	2254	26	C	none	rs759158841	NM_152412.2	ZNF572:NM_152412:exon3:c.C874T:p.R292W	ZNF572	exonic	missense	nonsynonymous SNV	795	0.001	0.784	D	0.996	0.67	D	0.345	0.408	B	0.013	0.291	N	0.695	0.334	D	3.125	0.882	M	-7.07	0.939	D	0.486	0.534	0.091	0.347	T	0.016	0.374	T	0.999	0.98	c	2.94	0.33
8	132999951	TG	0.0004437	2254	1	T	none		NM_015137.4	NM_015137:exon18:c.2065+2T>TG	EFR3A	splici	splice-5		0
8	133895190	C/G	0.0004437	2254	1	G	none	rs759789389	NM_003235.4	TG:NM_003235:exon8:c.G1021C:p.A341P	TG	exonic	missense	nonsynonymous SNV	55	0.002	0.721	D	0.901	0.477	P	0.858	0.593	P	0.126	0.188	N	1	0.09	N	0.485	0.132	N	-1.82	0.427	N	0.384	0.448	0.233	0.6	T	0.059	0.676	D	0.995	0.684	c	2.74	0.312
8	140922473	A/G	0.02573	2254	58	G	none	rs769398594	NM_00116037	TRAPPC9:NM_001160372:exon20:c.C2882T:p.A961V,TRAPPC9:NM_031466:exon20:c.C3176T:p.A1059V	TRAPPC9	exonic	missense	nonsynonymous SNV	72	0.355	0.121	T	0.379	0.346	B	0.272	0.382	B	0	0.486	D	0.627	0.327	D	1.1	0.281	L	-0.5	0.199	N	0.396	0.455	0.103	0.38	T	0.006	0.151	T	0.954	0.263	c	5.51	0.817
8	144812506	A/G	0.008873	2254	20	G	none	rs782395020	NM_198488.3	FAM83H:NM_198488:exon2:c.C247T:p.L83F	FAM83H	exonic	missense	nonsynonymous SNV	201	0.684	0.044	T	0.021	0.172	B	0.015	0.162	B	0	0.002	N	0.997	0.228	N	-0.155	0.043	N	-0.25	0.11	N	0.059	0.043	0.024	0.1	T	0.011	0.289	T	0.784	0.118	c	4.29	0.502
8	145741952	C/T	0.01646	2248	37	C	none	rs369118443	NM_004260.3	RECQL4:NM_004260:exon5:c.G551A:p.G184D	RECQL4	exonic	missense	nonsynonymous SNV	197				0.003	0.102	B	0.003	0.08	B													0.116	0.127				0.004	0.085	T	0.735	0.1	n	-0.337	0.12
8	145746052	C/T	0.001333	2250	3	C	none	rs377389844	NM_014665.2	LRRC14:NM_014665:exon3:c.C760T:p.R254W,LRRC14:NM_001272036:exon4:c.C760T:p.R254W	LRRC14	exonic	missense	nonsynonymous SNV	155	0.022	0.682	D	1	0.899	D	0.96	0.686	D	0.002	0.38	N	0.936	0.371	D	1.1	0.281	L	-2.52	0.595	D	0.633	0.651	0.21	0.57	T	0.062	0.686	D	0.998	0.916	c	0.836	0.179
9	2643636	A/C	0.003549	2254	8	A	none		NM_00101805	VLDLR:NM_001018056:exon6:c.A829C:p.T277P,VLDLR:NM_003383:exon6:c.A829C:p.T277P	VLDLR	exonic	missense	nonsynonymous SNV	9	0.046	0.41	D	0.773	0.434	P	0.755	0.585	P	0	0.559	D	1	0.588	D	1.715	0.445	L	-5.08	0.829	D	0.708	0.744	0.888	0.963	D	0.313	0.913	D	0.989	0.483	c	5.83	0.93
9	6413522	C/G	0.007542	2254	17	C	none		NM_152896.2	UHRF2:NM_152896:exon1:c.C32G:p.S11C	UHRF2	exonic	missense	nonsynonymous SNV	122	0.004	0.654	D	0.973	0.556	D	0.886	0.611	P	0	0.457	D	0.858	0.353	D	1.3	0.327	L	-2.17	0.49	N	0.223	0.283	0.388	0.743	T	0.772	0.982	D	0.992	0.562	c	4.08	0.467
9	6986596	A/G	0.003106	2254	7	G	none		NM_00114669	KDM4C:NM_001146694:exon11:c.G1607A:p.G536E,KDM4C:NM_001146695:exon11:c.G1607A:p.G536E,KDM4C:NM_001146696:exon11:c.G1673A:p.G558E,KDM4C:NM_015061:exon11:c.G1607A:p.G536E	KDM4C	exonic	missense	nonsynonymous SNV	71	0.697	0.05	T	0.003	0.102	B	0.003	0.093	B	0	0.002	N	1	0.09	N	0.225	0.096	N	-0.15	0.098	N	0.068	0.083	0.046	0.196	T	0.004	0.091	T	0.348	0.021	c	-0.36	0.119
9	14759826	G/T	0.002224	2248	5	G	none		NM_00117770	FREM1:NM_001177704:exon5:c.C886A:p.P296T,FREM1:NM_144966:exon29:c.C5278A:p.P1760T	FREM1	exonic	missense	nonsynonymous SNV	57	0.18	0.239	T	0.036	0.194	B	0.038	0.22	B	0.015	0.282	N	0.969	0.26	N	1.7	0.44	L	-2.24	0.543	N	0.082	0.124	0.037	0.159	T	0.009	0.236	T	0.909	0.196	c	0.926	0.185
9	15307177	A/C	0.002224	2248	5	C	none	rs573536057	NM_00116833	TTC39B:NM_001168339:exon1:c.G145T:p.V49F,TTC39B:NM_001168340:exon1:c.G145T:p.V49F,TTC39B:NM_001168341:exon1:c.G145T:p.V49F,TTC39B:NM_152574:exon1:c.G145T:p.V49F	TTC39B	exonic	missense	nonsynonymous SNV	96	0.007	0.599	D										1	0.524	D	0	0.065	N	-0.07	0.285	N	0.194	0.419	0.122	0.425	T	0.141	0.824	D	0.994	0.614	c	3.85	0.434
9	18776898	C/T	0.01149	2176	25	C	none		NM_00104027	ADAMTSL1:NM_001040272:exon19:c.C2671T:p.P891S	ADAMTSL1	exonic	missense	nonsynonymous SNV	120	0.004	0.654	D	1	0.899	D	0.999	0.916	D	0.652	0.105	U	1	0.588	D	1.65	0.424	L	-4.41	0.774	D	0.702	0.795	0.46	0.791	T	0.096	0.767	D	0.999	0.986	c	5.48	0.806
9	34098443	C/T	0.01287	2254	29	T	none	rs571443789	NM_015397.3	DCAF12:NM_015397:exon5:c.A674G:p.N225S	DCAF12	exonic	missense	nonsynonymous SNV	73	0.494	0.103	T	0.002	0.09	B	0.002	0.063	B	0.001	0.425	N	0.763	0.295	N	0.53	0.137	N	-0.87	0.236	N	0.01	0.001	0.062	0.26	T	0.008	0.219	T	0.736	0.101	c	1.92	0.248
9	34657092	C/G	0.002662	2254	6	C	none		NM_00114278	IL11RA:NM_001142784:exon5:c.C392G:p.T131S	IL11RA	exonic	missense	nonsynonymous SNV	55	0.418	0.099	T	0.018	0.165	B	0.009	0.133	B	0	0.537	D	0.508	0.318	D	0.045	0.081	N	-0.07	0.1	N	0.143	0.339	0.032	0.138	T	0.007	0.193	T	0.881	0.171	c	5.22	0.722
9	34723522	C/T	0.003106	2254	7	C	none		NM_00114191	FAM205A:NM_001141917:exon4:c.G3715A:p.A1239T	FAM205A	exonic	missense	nonsynonymous SNV	3464	0.128	0.269	T	0.974	0.559	D	0.365	0.416	B				1	0.09	N	1.61	0.413	L	-0.74	0.208	N	0.127	0.144	0.039	0.168	T	0.064	0.691	D	0.985	0.417	c	-0.345	0.119
9	35562438	TG	0.0786	2252	177	T	none	rs746052643	NM_00109995	FAM166B:NM_001099951:exon5:c.610_610delinsCA,FAM166B:NM_001164310:exon5:c.678_678delinsCA,FAM166B:NM_001287238:exon5:c.642_642delinsCA,FAM166B:NM_001287239:exon5:c.632_632delinsCA	FAM166B	exonic	frameshift	frameshift substi	62
9	35717412	G/T	0.008021	2244	18	G	none		NM_006289.3	TLN1:NM_006289:exon19:c.C2189A:p.P730H	TLN1	exonic	missense	nonsynonymous SNV	26	0.072	0.349	T	0.626	0.382	P	0.211	0.357	B	0	0.843	D	1	0.81	D	2.645	0.776	M	-6.19	0.903	D	0.451	0.709	0.383	0.74	T	0.09	0.756	D	0.996	0.72	c	5.6	0.849
9	37780874	C/T	0.003106	2254	7	T	none		NM_00100226	EXOSC3:NM_001002269:exon3:c.A478G:p.I160V	EXOSC3	exonic	missense	nonsynonymous SNV	4	0	0.912	D	0	0.026	B	0	0.013	B				1	0.81	D				0.52	0.029	N			0.183	0.532	T	0.027	0.496	D	0.606	0.063	c	-10.9	0.002
9	38396226	A/G	0.01065	2254	24	A	none	rs764005152	NM_000692.4	ALDH1B1:NM_000692:exon2:c.A481G:p.I161V	ALDH1B1	exonic	missense	nonsynonymous SNV	490	0.109	0.292	T	0.077	0.228	B	0.324	0.401	B	0	0.629	D	1	0.548	D	0.99	0.251	L	-0.84	0.229	N	0.432	0.488	0.288	0.66	T	0.026	0.487	D	0.998	0.846	c	5.61	0.853
9	38396320	A	0.01202	2246	27	A	none		NM_000692.4				frameshift		585
9	73152248	C/T	0.08222	2250	185	C	none	rs760461668	NM_00100747	TRPM3:NM_206944:exon24:c.G3256A:p.V1086M,TRPM3:NM_001007471:exon25:c.G3745A:p.V1249M,TRPM3:NM_020952:exon25:c.G3286A:p.V1096M,TRPM3:NM_206945:exon25:c.G3292A:p.V1098M,TRPM3:NM_206947:exon25:c.G3331A:p.V1111M,TRPM3:NM_024971:exon26:c.G3322A:p.V1108M,TRPM3:NM_206946:exon26:c.G3361A:p.V1121M	TRPM3	exonic	missense	nonsynonymous SNV	74	0.001	0.784	D	0.997	0.715	D	0.94	0.699	D	0	0.843	D	1	0.588	D	2.24	0.636	M	-0.74	0.238	N	0.708	0.71	0.087	0.336	T	0.019	0.413	T	0.999	0.977	c	6.17	0.997
9	84609802	A/T	0.003552	2252	8	T	none		NM_00100167	SPATA31D1:NM_001001670:exon4:c.T4417A:p.S1473T	SPATA31D1	exonic	missense	nonsynonymous SNV	4115	0.04	0.421	D	0.582	0.37	P	0.148	0.324	B				1	0.09	N	1.495	0.376	L	-1.54	0.373	N	0.108	0.115	0.013	0.053	T	0.002	0.028	T	0.867	0.161	c	-1.45	0.083
9	91993846	C/T	0.0004437	2254	1	T	none		NM_00114228	SEMA4D:NM_006378:exon18:c.A2362G:p.S788G	SEMA4D	exonic	intron	nonsynonymous SNV	699	0.335	0.129	T	0	0.026	B	0.001	0.04	B	0.695	0.101	N	1	0.81	D	0.55	0.145	N	-0.68	0.195	N	0.048	0.109	0.032	0.137	T	0.004	0.093	T	0.982	0.384	c	3.62	0.405
9	91994251	C/T	0.008429	2254	19	C	none	rs753165801	NM_00114228	SEMA4D:NM_006378:exon18:c.G1957A:p.V653I	SEMA4D	exonic	intron	nonsynonymous SNV	294	0.344	0.125	T	0.069	0.223	B	0.004	0.093	B	0.004	0.01	N	1	0.09	N	0	0.065	N	-0.03	0.075	N	0.042	0.031	0.022	0.096	T	0.005	0.126	T	0.603	0.063	c	-2.93	0.052
9	95378215	C/T	0.001775	2254	4	C	none	rs768887403	NM_022755.5	IPPK:NM_022755:exon13:c.G1375A:p.V459I	IPPK	exonic	missense	nonsynonymous SNV	125	0.009	0.574	D	0.542	0.36	P	0.025	0.225	B	0	0.559	D	1	0.81	D	2.33	0.67	M	-0.42	0.154	N	0.412	0.47	0.106	0.388	T	0.01	0.262	T	0.997	0.825	c	5.74	0.9
9	95480167	C/T	0.001331	2254	3	C	none	rs776152202	NM_00100380	BICD2:NM_001003800:exon6:c.G2170A:p.E724K,BICD2:NM_015250:exon6:c.G2170A:p.E724K	BICD2	exonic	missense	nonsynonymous SNV	64	0.002	0.721	D	0.995	0.67	D	0.63	0.541	P	0	0.537	D	1	0.81	D	3.305	0.907	M	-3.73	0.709	D	0.782	0.81	0.311	0.682	T	0.19	0.862	D	0.999	0.989	c	5.22	0.722
9	98279028	T	0.006222	2250	14	T	none		NM_00108360				utr-5		125
9	99581506	A/C	0.007098	2254	16	C	none		NM_00100166	ZNF782:NM_001001662:exon6:c.G799T:p.E267X	ZNF782	exonic	stop-gaine	stopgain	555													1	0.81	D															0.995	0.702	c	0.957	0.187
9	100116916	A/G	0.008873	2254	20	A	none		NM_020893.2	CCDC180:NM_020893:exon23:c.A3200C:p.K1067T	CCDC180	exonic	missense	nonsynonymous SNV	66	0.005	0.632	D	0.999	0.899	D	0.975	0.875	D	0	0.481	D	0.958	0.81	D	2.455	0.715	M	-4.49	0.78	D	0.432	0.516	0.091	0.348	T	0.026	0.495	D	0.998	0.85	c	5.06	0.677
9	101533202	C/T	0.007124	2246	16	C	none	rs761981516	NM_173551.3	ANKS6:NM_173551:exon10:c.G1948A:p.G650S	ANKS6	exonic	missense	nonsynonymous SNV	25	0.269	0.221	T	0.972	0.554	D	0.552	0.475	P	0.003	0.35	N	1	0.09	N	2.005	0.547	M	-0.32	0.206	N	0.274	0.332	0.115	0.409	T	0.032	0.539	D	0.954	0.263	c	4.72	0.591
9	103046730	A/G	0.02672	2208	59	G	none	rs761806481	NM_014425.3	INVS:NM_014425:exon13:c.G1913A:p.R638Q,INVS:NM_183245:exon13:c.G1913A:p.R638Q	INVS	exonic	missense	nonsynonymous SNV	129	0.606	0.058	T	0.384	0.411	B	0.053	0.321	B	0.003	0.01	N	1	0.09	N	0.92	0.235	L	0.36	0.068	N	0.077	0.121	0.052	0.22	T	0.017	0.381	T	0.455	0.035	c	0.118	0.139
9	105767547	A/G	0.004437	2254	10	G	none		NM_001340.3	CYLC2:NM_001340:exon5:c.G634A:p.G212S	CYLC2	exonic	missense	nonsynonymous SNV	297	0.232	0.182	T	0.244	0.293	B	0.057	0.248	B	0.871	0.072	N	1	0.09	N	1.62	0.416	L	-1.48	0.362	N	0.038	0.018	0.023	0.097	T	0.005	0.118	T	0.567	0.055	c	1.2	0.201
9	107298283	C/G	0.008021	2244	18	C	none		NM_00100196	OR13C3:NM_001001961:exon1:c.G812C:p.C271S	OR13C3	exonic	missense	nonsynonymous SNV	211851	0	0.912	D	1	0.899	D	1	0.971	D	0	0.497	D	0.999	0.472	D	3.77	0.953	H	-9.89	0.987	D	0.786	0.777	0.006	0.021	T	0.01	0.269	T	0.995	0.67	c	4.54	0.551
9	107553206	A/T	0.005783	2248	13	T	none	rs748663329	NM_005502.3	ABCA1:NM_005502:exon44:c.A5924T:p.N1975I	ABCA1	exonic	missense	nonsynonymous SNV	4	0.003	0.682	D	0.014	0.156	B	0.044	0.23	B	0	0.843	D	1	0.537	D	-0.89	0.014	N	-3.35	0.664	D	0.484	0.532	0.606	0.86	D	0.09	0.755	D	0.991	0.529	c	5.65	0.868
9	112969744	A	0.01198	2254	27	A	none		NM_00101299				frameshift		79
9	114090133	A/G	0.01287	2254	29	A	none	rs752091456	NM_205859.1	OR2K2:NM_205859:exon1:c.T581C:p.M194T	OR2K2	exonic	missense	nonsynonymous SNV	34317	0.301	0.144	T	0.673	0.393	P	0.253	0.374	B	0.521	0.117	U	1	0.09	N	-0.745	0.017	N	0.33	0.039	N	0.181	0.221	0	0.001	T	0.011	0.282	T	0.83	0.14	c	2.54	0.295
9	117170265	C/G	0.0004505	2220	1	C	none		NM_00108388	DFNB31:NM_001083885:exon8:c.G511C:p.V171L,DFNB31:NM_001173425:exon8:c.G1660C:p.V554L,DFNB31:NM_015404:exon8:c.G1660C:p.V554L	DFNB31	exonic	missense	nonsynonymous SNV	34	0.452	0.157	T	0.02	0.311	B	0.013	0.233	B	0.879	0.088	N	1	0.09	N	2.2	0.622	M	-0.38	0.134	N	0.148	0.264	0.018	0.073	T	0.006	0.165	T	0.835	0.143	c	2.82	0.319
9	117848575	A/G	0.003549	2254	8	G	none		NM_002160.3	TNC:NM_002160:exon3:c.C1435T:p.R479C	TNC	exonic	missense	nonsynonymous SNV	433	0.001	0.784	D	1	0.899	D	0.959	0.685	D	0.002	0.374	N	1	0.81	D	3.215	0.895	M	-4.95	0.875	D	0.786	0.855	0.063	0.263	T	0.073	0.719	D	0.999	0.999	c	5.82	0.927
9	119461220	A/G	0.00222	2252	5	G	none	rs373015960	NM_00109967	TRIM32:NM_001099679:exon2:c.G1199A:p.R400H,TRIM32:NM_012210:exon2:c.G1199A:p.R400H	TRIM32	exonic	missense	nonsynonymous SNV	1277	0.084	0.329	T	0.996	0.67	D	0.945	0.664	D	0	0.843	D	1	0.81	D	0.895	0.225	L	-1.12	0.289	N	0.718	0.718	0.729	0.907	D	0.222	0.879	D	0.999	0.99	c	5.47	0.803
9	125154674	A/G	0.007098	2254	16	G	none	rs775470716	NM_000962.2	PTGS1:NM_001271164:exon10:c.G1507A:p.G503S,PTGS1:NM_001271165:exon10:c.G1324A:p.G442S,PTGS1:NM_000962:exon11:c.G1651A:p.G551S,PTGS1:NM_001271166:exon11:c.G1213A:p.G405S,PTGS1:NM_001271367:exon11:c.G1213A:p.G405S,PTGS1:NM_080591:exon11:c.G1540A:p.G514S,PTGS1:NM_001271368:exon12:c.G1465A:p.G489S	PTGS1	exonic	missense	nonsynonymous SNV	207	0.156	0.359	T	1	0.899	D	0.999	0.971	D	0	0.843	D	1	0.81	D	3.48	0.927	M	-5.52	0.875	D	0.889	0.925	0.549	0.835	D	0.072	0.715	D	0.999	0.939	c	5.41	0.782
9	125563111	A/G	0.001775	2254	4	G	none	rs765484084	NM_080859.1	OR1K1:NM_080859:exon1:c.G710A:p.R237Q	OR1K1	exonic	missense	nonsynonymous SNV	19805	0.001	0.784	D	0.99	0.615	D	0.874	0.603	P	0.003	0.356	U	1	0.191	N	2.265	0.646	M	-1.43	0.352	N	0.072	0.061	0.001	0.004	T	0.002	0.028	T	0.998	0.917	c	1.59	0.225
9	127216293	C/G	0.0008993	2224	2	G	none		NM_00116180		PSMB7,NR5A1	interg	intergenic		16
9	128001395	A/G	0.02573	2254	58	G	none	rs753498680	NM_005347.4	HSPA5:NM_005347:exon5:c.C821T:p.T274M	HSPA5	exonic	missense	nonsynonymous SNV	176	0.067	0.359	T	0.954	0.524	P	0.549	0.474	P	0	0.843	D	1	0.81	D	2.955	0.853	M	-2.01	0.463	N	0.593	0.62	0.013	0.049	T	0.04	0.592	D	0.998	0.923	c	4.16	0.48
9	130698888	C/T	0.008007	2248	18	C	none	rs748439756	NM_003863.3	DPM2:NM_003863:exon3:c.G140A:p.R47Q	DPM2	exonic	missense	nonsynonymous SNV	47	0.17	0.335	T	0.069	0.223	B	0.031	0.206	B	0	0.843	D	1	0.506	D				-3.2	0.678	D	0.552	0.715	0.23	0.596	T	0.147	0.829	D	0.999	0.999	c	4.78	0.605
9	132689611	C/T	0.003993	2254	9	C	none		NM_015033.2	FNBP1:NM_015033:exon8:c.G652A:p.E218K	FNBP1	exonic	missense	nonsynonymous SNV	10	0.006	0.654	D	0.04	0.432	B	0.022	0.398	B	0	0.843	D	1	0.588	D	2.05	0.567	M	-2.79	0.59	D	0.32	0.416	0.133	0.446	T	0.018	0.402	T	0.998	0.922	c	6.03	0.978
9	135205642	C/T	0.0004437	2254	1	T	none	rs370363342	NM_015046.5	SETX:NM_015046:exon10:c.A1343G:p.D448G	SETX	exonic	missense	nonsynonymous SNV	245	0.014	0.531	D	0.617	0.379	P	0.121	0.338	B	0.159	0.177	N	1	0.09	N	0.55	0.145	N	-1.12	0.289	N	0.458	0.522	0.241	0.609	T	0.138	0.821	D	0.989	0.484	c	1.89	0.246
9	136531904	C/T	0.01597	2254	36	C	none	rs369369714	NM_00113470	SARDH:NM_001134707:exon20:c.G2584A:p.D862N,SARDH:NM_007101:exon20:c.G2584A:p.D862N	SARDH	exonic	missense	nonsynonymous SNV	48	0.538	0.154	T	0.003	0.135	B	0.009	0.181	B	0.006	0.322	N	0.972	0.389	D	0.175	0.091	N	0.62	0.075	N	0.053	0.047	0.152	0.481	T	0.024	0.468	T	0.521	0.046	c	-1.53	0.081
9	139262183	G/T	0.003552	2252	8	G	none	rs567395579	NM_052813.4	CARD9:NM_052813:exon8:c.C1175A:p.A392E,CARD9:NM_052814:exon8:c.C1175A:p.A392E	CARD9	exonic	missense	nonsynonymous SNV	95	0.284	0.153	T	0.881	0.465	P	0.491	0.457	P	0.084	0.207	N	1	0.09	N	2.2	0.622	M	-0.53	0.164	N	0.374	0.453	0.066	0.272	T	0.014	0.347	T	0.859	0.157	c	-1.67	0.078
9	140389547	C/T	0.003106	2254	7	C	none		NM_00109853	PNPLA7:NM_152286:exon18:c.G1990A:p.D664N,PNPLA7:NM_001098537:exon19:c.G2065A:p.D689N	PNPLA7	exonic	missense	nonsynonymous SNV	52	0.029	0.457	D	0.992	0.629	D	0.804	0.565	P	0	0.843	D	1	0.81	D	3.61	0.94	H	-4.33	0.767	D	0.26	0.416	0.889	0.963	D	0.15	0.832	D	0.999	0.937	c	4.65	0.575
9	140400200	C/T	0.003993	2254	9	C	none	rs757638808	NM_00109853	PNPLA7:NM_152286:exon13:c.G1264A:p.V422M,PNPLA7:NM_001098537:exon14:c.G1339A:p.V447M	PNPLA7	exonic	missense	nonsynonymous SNV	13	0.192	0.21	T	0.975	0.561	D	0.424	0.434	B	0.019	0.272	N	0.996	0.81	D	2.69	0.79	M	-0.68	0.195	N	0.326	0.405	0.296	0.668	T	0.031	0.535	D	0.864	0.16	c	3.36	0.374
10	1061762	A/C	0.003549	2254	8	C	none	rs529285024	NM_012341.2	GTPBP4:NM_012341:exon16:c.C1678A:p.P560T	GTPBP4	exonic	missense	nonsynonymous SNV	70	0.354	0.121	T	0	0.026	B	0.001	0.04	B	0	0.843	D	0.999	0.456	D	0.995	0.252	L	-0.57	0.172	N	0.319	0.38	0.058	0.243	T	0.003	0.059	T	0.67	0.08	c	3.81	0.429
10	3177945	A/G	0.0008873	2254	2	G	none	rs770151566	NM_00124233	PFKP:NM_002627:exon21:c.G2140A:p.D714N,PFKP:NM_001242339:exon23:c.G2116A:p.D706N	PFKP	exonic	missense	nonsynonymous SNV	18	0.099	0.306	T	0.07	0.347	B	0.019	0.319	B	0	0.629	D	0.999	0.47	D	1.3	0.327	L	-0.62	0.264	N	0.147	0.174	0.374	0.733	T	0.023	0.456	T	0.921	0.208	c	4.31	0.505
10	4881924	A/G	0.008429	2254	19	G	none	rs762654463	NM_00104017	AKR1E2:NM_001040177:exon6:c.G586A:p.E196K	AKR1E2	exonic	missense	nonsynonymous SNV	4	0.004	0.654	D	0.97	0.55	D	0.913	0.631	D	0	0.491	D	1	0.81	D	3.21	0.895	M	-3.45	0.675	D	0.923	0.915	0.195	0.549	T	0.022	0.445	T	0.999	0.954	c	4.22	0.49
10	5436160	A/G	0.002662	2254	6	G	none	rs782284577	NM_00117186	TUBAL3:NM_001171864:exon4:c.C541T:p.H181Y,TUBAL3:NM_024803:exon4:c.C661T:p.H221Y	TUBAL3	exonic	missense	nonsynonymous SNV	265	0.001	0.784	D	0.538	0.36	P	0.192	0.39	B	0.367	0.136	N	0.996	0.232	N	0.98	0.25	L	-1.76	0.416	N	0.263	0.367	0.207	0.566	T	0.017	0.383	T	0.991	0.523	c	4.08	0.467
10	6498684	A/C	0.007993	2252	18	A	none		NM_00124241	PRKCQ:NM_001282645:exon14:c.T1224G:p.D408E,PRKCQ:NM_001242413:exon15:c.T1599G:p.D533E,PRKCQ:NM_001282644:exon15:c.T1491G:p.D497E,PRKCQ:NM_006257:exon15:c.T1599G:p.D533E	PRKCQ	exonic	missense	nonsynonymous SNV	49	0.748	0.085	T	0	0.179	B	0.001	0.205	B	0	0.629	D	0.99	0.263	N	0.935	0.237	L	-0.41	0.219	N	0.045	0.084	0.056	0.236	T	0.015	0.355	T	0.291	0.015	c	-3.38	0.045
10	7820908	A/G	0.001335	2248	3	G	none	rs778349410	NM_012311.3	KIN:NM_012311:exon5:c.C451T:p.R151W	KIN	exonic	missense	nonsynonymous SNV	75	0.002	0.721	D	1	0.899	D	0.989	0.769	D	0	0.843	D	1	0.81	D	3.57	0.936	H	-6	0.895	D	0.805	0.794	0.566	0.843	D	0.055	0.662	D	0.999	0.991	c	6.17	0.997
10	21250653	A/G	0.002662	2254	6	G	none	rs377492976	NM_00117348	NEBL:NM_001173484:exon4:c.C305T:p.T102M,NEBL:NM_213569:exon4:c.C305T:p.T102M	NEBL	exonic	missense	nonsynonymous SNV	53	0.002	0.721	D	0.493	0.351	P	0.043	0.229	B				0.976	0.254	N				-0.52	0.162	N	0.425	0.481	0.045	0.194	T	0.009	0.247	T	0.975	0.338	c	5.42	0.786
10	27493451	A/G	0.007986	2254	18	A	none	rs772689167	NM_00104247	ACBD5:NM_001301254:exon9:c.T952C:p.S318P,ACBD5:NM_001301252:exon10:c.T1156C:p.S386P,ACBD5:NM_001271512:exon11:c.T1477C:p.S493P,ACBD5:NM_001301251:exon11:c.T1156C:p.S386P,ACBD5:NM_001301253:exon11:c.T1156C:p.S386P,ACBD5:NM_001042473:exon12:c.T1378C:p.S460P,ACBD5:NM_145698:exon12:c.T1483C:p.S495P	ACBD5	exonic	missense	nonsynonymous SNV	28	0	0.912	D	1	0.899	D	0.999	0.916	D	0	0.843	D	1	0.81	D	2.85	0.831	M	-2.5	0.543	D	0.924	0.917	0.29	0.662	T	0.025	0.486	D	0.998	0.855	c	5.71	0.89
10	29840115	A/C	0.007986	2254	18	A	none		NM_003174.3	SVIL:NM_021738:exon6:c.T238G:p.S80A,SVIL:NM_003174:exon8:c.T238G:p.S80A	SVIL	exonic	missense	nonsynonymous SNV	78	0.182	0.241	T	0.001	0.067	B	0.003	0.104	B	0.715	0.063	N	1	0.09	N	2.19	0.618	M	-0.75	0.262	N	0.155	0.185	0.079	0.314	T	0.009	0.242	T	0.94	0.235	c	-4.2	0.035
10	31134018	A/G	0.003106	2254	7	G	none	rs780819194	NM_00114376	ZNF438:NM_001143767:exon6:c.C2359T:p.R787W,ZNF438:NM_001143768:exon7:c.C2359T:p.R787W,ZNF438:NM_001143766:exon8:c.C2359T:p.R787W,ZNF438:NM_001143769:exon8:c.C2212T:p.R738W,ZNF438:NM_001143771:exon8:c.C2329T:p.R777W,ZNF438:NM_182755:exon8:c.C2359T:p.R787W,ZNF438:NM_001143770:exon9:c.C2329T:p.R777W	ZNF438	exonic	missense	nonsynonymous SNV	485	0.004	0.654	D	0.009	0.161	B	0.005	0.145	B	0.409	0.13	N	1	0.09	N	2.175	0.612	M	-3.83	0.724	D	0.1	0.153	0.02	0.083	T	0.014	0.347	T	0.986	0.428	c	-10.5	0.002
10	31810759	A/T	0.02131	2252	48	T	none	rs745829658	NM_00112812	ZEB1:NM_001174093:exon6:c.T2436A:p.N812K,ZEB1:NM_001174095:exon6:c.T2295A:p.N765K,ZEB1:NM_001128128:exon7:c.T2448A:p.N816K,ZEB1:NM_001174094:exon7:c.T2445A:p.N815K,ZEB1:NM_001174096:exon7:c.T2499A:p.N833K,ZEB1:NM_030751:exon7:c.T2496A:p.N832K	ZEB1	exonic	missense	nonsynonymous SNV	106	0.104	0.301	T	0.984	0.588	D	0.79	0.559	P	0	0.629	D	1	0.548	D	2.67	0.784	M	-1.51	0.381	N	0.259	0.317	0.038	0.163	T	0.012	0.301	T	0.983	0.394	c	0.765	0.175
10	33017895	C	0.004437	2254	10	C	none		NM_024688.2				frameshift		27
10	33136818	T	0.01776	2252	40	T	none		NM_024688.2				frameshift		25
10	55616975	A/G	0.0142	2254	32	G	none	rs775954124	NM_00114276	PCDH15:NM_001142765:exon26:c.C3553T:p.P1185S,PCDH15:NM_001142767:exon27:c.C3655T:p.P1219S,PCDH15:NM_001142768:exon27:c.C3700T:p.P1234S,PCDH15:NM_001142773:exon27:c.C3700T:p.P1234S,PCDH15:NM_001142764:exon28:c.C3766T:p.P1256S,PCDH15:NM_001142766:exon28:c.C3766T:p.P1256S,PCDH15:NM_033056:exon28:c.C3766T:p.P1256S,PCDH15:NM_001142763:exon29:c.C3781T:p.P1261S	PCDH15	exonic	missense	nonsynonymous SNV	41	0.16	0.405	T	1	0.899	D	0.999	0.916	D				1	0.81	D	2.58	0.756	M	-3.76	0.712	D	0.55	0.649	0.362	0.724	T	0.041	0.597	D	0.999	0.975	c	5.17	0.707
10	61833942	A/C	0.01597	2254	36	C	none	rs748148709	NM_001149.3	ANK3:NM_020987:exon37:c.G6697T:p.V2233F	ANK3	exonic	intron	nonsynonymous SNV	2265	0.001	0.784	D	0.612	0.378	P	0.347	0.409	B	0.418	0.129	N	1	0.81	D	1.935	0.52	L	-1.59	0.383	N	0.361	0.422	0.272	0.644	T	0.007	0.176	T	0.969	0.309	c	6.05	0.981
10	70048688	C/G	0.001331	2254	3	C	none		NM_00103308	PBLD:NM_001033083:exon7:c.G512C:p.R171T,PBLD:NM_022129:exon7:c.G512C:p.R171T	PBLD	exonic	missense-n	nonsynonymous SNV	1	0.028	0.461	D	1	0.899	D	0.999	0.916	D	0	0.843	D	1	0.588	D	3.09	0.877	M	-4.17	0.754	D	0.758	0.849	0.355	0.718	T	0.061	0.684	D	0.969	0.309	c	5.26	0.734
10	73963191	C/T	0.007986	2254	18	C	none	rs764646626	NM_00119879	ASCC1:NM_001198798:exon4:c.G304A:p.E102K,ASCC1:NM_001198800:exon4:c.G304A:p.E102K,ASCC1:NM_001198799:exon5:c.G388A:p.E130K	ASCC1	exonic	missense	nonsynonymous SNV	7	0.028	0.555	D	0.707	0.455	P	0.234	0.471	B	0	0.491	D	0.999	0.458	D	2.43	0.707	M	-2.59	0.58	D	0.394	0.466	0.097	0.365	T	0.016	0.378	T	0.999	0.937	c	5.63	0.861
10	74970170	A/G	0.003993	2254	9	G	none		NM_173348.1	FAM149B1:NM_173348:exon7:c.G872A:p.R291H	FAM149B1	exonic	missense	nonsynonymous SNV	27	0.044	0.473	D	0.086	0.259	B	0.015	0.212	B	0	0.629	D	0.958	0.381	D	2.48	0.723	M	-2.61	0.628	D	0.651	0.665	0.342	0.708	T	0.014	0.339	T	0.996	0.724	c	4.8	0.61
10	75567975	C/T	0.005324	2254	12	C	none	rs774706715	NM_003635.3	NDST2:NM_003635:exon3:c.G172A:p.G58S	NDST2	exonic	missense	nonsynonymous SNV	513	0.863	0.026	T	0	0.026	B	0.001	0.04	B	0.942	0.076	N	1	0.203	N	0.205	0.094	N	-0.14	0.092	N	0.15	0.178	0.045	0.195	T	0.008	0.218	T	0.78	0.117	c	-2.63	0.057
10	75608828	G/T	0.007986	2254	18	T	none		NM_00120449	CAMK2G:NM_001204492:exon7:c.A460C:p.K154Q,CAMK2G:NM_001222:exon7:c.A460C:p.K154Q,CAMK2G:NM_172169:exon7:c.A460C:p.K154Q,CAMK2G:NM_172170:exon7:c.A460C:p.K154Q,CAMK2G:NM_172171:exon7:c.A460C:p.K154Q,CAMK2G:NM_172173:exon7:c.A460C:p.K154Q	CAMK2G	exonic	missense	nonsynonymous SNV	46	0	0.912	D	1	0.899	D	0.984	0.916	D	0	0.843	D	1	0.81	D	3.405	0.919	M	-3.53	0.698	D	0.934	0.933	0.373	0.732	T	0.066	0.699	D	0.995	0.656	c	5.76	0.907
10	76360239	A/G	0.001776	2252	4	A	none	rs541758866	NM_001123.3	ADK:NM_001202449:exon8:c.A760G:p.I254V,ADK:NM_001202450:exon8:c.A694G:p.I232V,ADK:NM_001123:exon9:c.A814G:p.I272V,ADK:NM_006721:exon9:c.A865G:p.I289V	ADK	exonic	missense	nonsynonymous SNV	13	0.791	0.032	T	0.001	0.102	B	0.003	0.112	B	0.002	0.386	N	0.896	0.36	D	-0.375	0.03	N	-0.42	0.158	N	0.088	0.232	0.333	0.7	T	0.021	0.439	T	0.528	0.047	c	1.98	0.252
10	88260260	C/G	0.0213	2254	48	C	none	rs777416367	NM_015045.2	WAPAL:NM_015045:exon3:c.G740C:p.R247T	WAPAL	exonic	missense	nonsynonymous SNV	241	0.034	0.44	D	0.041	0.223	B	0.023	0.276	B	0.012	0.293	N	0.835	0.35	D	0.895	0.225	L	-1.31	0.328	N	0.513	0.556	0.115	0.408	T	0.008	0.219	T	0.945	0.243	c	4.88	0.63
10	88705403	C/G	0.01065	2254	24	C	none		NM_024756.2	MMRN2:NM_024756:exon2:c.G208C:p.A70P	MMRN2	exonic	missense	nonsynonymous SNV	44	0.062	0.369	T	0.999	0.764	D	0.972	0.71	D	0	0.452	D	0.993	0.237	N	2.74	0.803	M	-3.18	0.644	D	0.777	0.769	0.209	0.568	T	0.031	0.534	D	0.997	0.836	c	4.66	0.577
10	91143773	A/G	0.005324	2254	12	G	none	rs753590815	NM_00101098	IFIT1B:NM_001010987:exon2:c.G703A:p.E235K	IFIT1B	exonic	missense	nonsynonymous SNV	698	0.002	0.721	D	0.969	0.548	D	0.601	0.49	P	0	0.843	D	1	0.81	D	3.44	0.923	M	-3.84	0.722	D	0.563	0.596	0.214	0.576	T	0.03	0.524	D	0.998	0.911	c	4.05	0.462
10	91518515	A/G	0.004898	2246	11	G	none	rs749002204	NM_016195.2	KIF20B:NM_001284259:exon27:c.G4556A:p.R1519Q,KIF20B:NM_016195:exon27:c.G4436A:p.R1479Q	KIF20B	exonic	missense	nonsynonymous SNV	53	0	0.912	D	1	0.899	D	0.937	0.71	D	0.014	0.286	N	1	0.497	D	2.825	0.825	M	-1.79	0.422	N	0.42	0.477	0.405	0.755	T	0.096	0.766	D	1	1	c	4.99	0.658
10	95139637	C/T	0.02351	2254	53	C	none	rs746847097	NM_013451.3	MYOF:NM_133337:exon20:c.G1945A:p.A649T,MYOF:NM_013451:exon21:c.G1984A:p.A662T	MYOF	exonic	missense	nonsynonymous SNV	18	0.378	0.112	T	0	0.026	B	0.006	0.112	B	0.99	0.079	N	1	0.09	N	1.055	0.27	L	-0.6	0.178	N	0.013	0.184	0.278	0.65	T	0.024	0.469	T	0.927	0.216	c	1.97	0.252
10	95347062	A/G	0.008605	2208	19	G	none		NM_00119575	FFAR4:NM_001195755:exon3:c.G782A:p.R261Q,FFAR4:NM_181745:exon4:c.G830A:p.R277Q	FFAR4	exonic	missense	nonsynonymous SNV	86	0.015	0.531	D	0.981	0.637	D	0.325	0.538	B	0.002	0.379	N	0.588	0.31	N	1.83	0.482	L	-1.67	0.399	N	0.445	0.499	0.097	0.365	T	0.013	0.32	T	0.999	0.997	c	4.08	0.467
10	103826480	C/T	0.001332	2252	3	C	none	rs759135358	NM_024747.5	HPS6:NM_024747:exon1:c.C1249T:p.R417W	HPS6	exonic	missense	nonsynonymous SNV	10639	0.011	0.555	D	0.999	0.764	D	0.878	0.605	P	0	0.843	D	0.956	0.38	D	2.25	0.64	M	-2.64	0.566	D	0.593	0.62	0.51	0.816	D	0.178	0.854	D	0.999	0.982	c	4.03	0.459
10	103906555	C/T	0.01109	2254	25	C	none	rs377662333	NM_015062.3	PPRC1:NM_001288728:exon9:c.C3446T:p.T1149M,PPRC1:NM_015062:exon9:c.C3806T:p.T1269M	PPRC1	exonic	missense	nonsynonymous SNV	127	0.003	0.682	D	0.621	0.38	P	0.084	0.277	B	0.018	0.275	N	1	0.81	D	1.245	0.315	L	-0.61	0.185	N	0.125	0.285	0.05	0.213	T	0.019	0.408	T	0.999	0.94	c	3.27	0.364
10	105185237	C/T	0.003993	2254	9	C	none	rs745919550	NM_014976.1	PDCD11:NM_014976:exon20:c.C3260T:p.T1087M	PDCD11	exonic	missense	nonsynonymous SNV	46	0.09	0.319	T	0.995	0.657	D	0.657	0.509	P	0.926	0.085	N	1	0.09	N	1.745	0.454	L	-2.05	0.47	N	0.282	0.341	0.131	0.442	T	0.023	0.462	T	0.992	0.542	c	-4.78	0.03
10	105209356	C	0.001335	2248	3	C	none		NM_015916.4				frameshift		214
10	105215075	C/T	0.004545	2200	10	C	none	rs776187153	NM_00100141	CALHM1:NM_001001412:exon2:c.G985A:p.G329R	CALHM1	exonic	missense	nonsynonymous SNV	430	0.026	0.469	D	0.235	0.29	B	0.381	0.421	B	0.022	0.267	N	1	0.09	N	0.345	0.112	N	-0.74	0.208	N	0.355	0.416	0.049	0.211	T	0.011	0.282	T	0.944	0.243	c	4.8	0.61
10	105657311	C/T	0.0004437	2254	1	C	none	rs767922406	NM_024928.4	OBFC1:NM_024928:exon7:c.G748A:p.D250N	OBFC1	exonic	missense	nonsynonymous SNV	6	0.339	0.127	T	0.001	0.067	B	0.001	0.04	B	0.409	0.13	N	0.998	0.222	N	0.09	0.084	N	-1.22	0.309	N	0.008	0	0.088	0.341	T	0.012	0.297	T	0.803	0.127	c	2.55	0.296
10	106209875	A/T	0.001775	2254	4	A	none	rs751596279	NM_00100872	CFAP58:NM_001008723:exon17:c.A2423T:p.Y808F	CFAP58	exonic	missense	nonsynonymous SNV	47	0.072	0.349	T	0.036	0.194	B	0.073	0.266	B	0	0.629	D	1	0.501	D	1.95	0.526	M	-2.87	0.603	D	0.508	0.552	0.149	0.477	T	0.011	0.285	T	0.979	0.361	c	5.76	0.907
10	108380305	C/T	0.02174	2254	49	C	none	rs372747201	NM_00101303	SORCS1:NM_001013031:exon20:c.G2677A:p.V893M,SORCS1:NM_001206569:exon20:c.G2677A:p.V893M,SORCS1:NM_001206570:exon20:c.G2677A:p.V893M,SORCS1:NM_001206571:exon20:c.G2677A:p.V893M,SORCS1:NM_001206572:exon20:c.G2677A:p.V893M,SORCS1:NM_052918:exon20:c.G2677A:p.V893M	SORCS1	exonic	missense	nonsynonymous SNV	15	0.003	0.682	D	0.999	0.899	D	0.975	0.769	D	0	0.843	D	0.997	0.45	D	2.545	0.745	M	-1.53	0.387	N	0.518	0.665	0.198	0.554	T	0.019	0.411	T	0.999	0.965	c	5.75	0.904
10	112039841	A/G	0.0008873	2254	2	G	none	rs776059641	NM_00100854	MXI1:NM_001008541:exon4:c.G383A:p.R128Q,MXI1:NM_005962:exon5:c.G521A:p.R174Q,MXI1:NM_130439:exon5:c.G722A:p.R241Q	MXI1	exonic	missense	nonsynonymous SNV	3	0.453	0.089	T	0.48	0.432	P	0.02	0.287	B	0	0.513	D	1	0.48	D	0.395	0.123	N	0.25	0.058	N	0.128	0.146	0.041	0.175	T	0.018	0.402	T	0.967	0.303	c	5.6	0.849
10	114200323	A/G	0.00976	2254	22	G	none	rs867273982	NM_022494.1	ZDHHC6:NM_022494:exon5:c.C650T:p.T217I	ZDHHC6	exonic	missense	nonsynonymous SNV	32	0.697	0.042	T	0.734	0.422	P	0.301	0.435	B	0	0.843	D	1	0.81	D	0.4	0.123	N	0.98	0.015	N	0.904	0.911	0.049	0.208	T	0.031	0.532	D	0.831	0.14	c	6.07	0.987
10	115343038	TGA	0.003549	2254	8	T	none	rs747645643	NM_00117766	HABP2:NM_001177660:exon10:c.1080_1080delinsTGAGC,HABP2:NM_004132:exon10:c.1158_1158delinsTGAGC	HABP2	exonic	frameshift	frameshift substi	64
10	115364546	A/G	0.001332	2252	3	G	none	rs559849797	NM_00126146	NRAP:NM_006175:exon34:c.C3944T:p.A1315V,NRAP:NM_001261463:exon35:c.C4049T:p.A1350V,NRAP:NM_198060:exon35:c.C4049T:p.A1350V	NRAP	exonic	missense	nonsynonymous SNV	134	0.177	0.222	T	0.022	0.647	B	0.001	0.613	B	0	0.629	D	0.995	0.426	D	2.215	0.627	M	-0.28	0.116	N	0.469	0.554	0.153	0.482	T	0.011	0.288	T	0.999	0.992	c	5.68	0.88
10	115922843	C/T	0.002218	2254	5	C	none	rs532080412	NM_018017.2	CCDC186:NM_018017:exon2:c.G185A:p.R62Q	CCDC186	exonic	missense	nonsynonymous SNV	246	0.536	0.088	T	0	0.026	B	0	0.013	B	0.487	0.121	N	1	0.09	N	-1.445	0.006	N	0.09	0.059	N	0.04	0.021	0.018	0.073	T	0.005	0.116	T	0.613	0.065	c	0.118	0.139
10	126205760	T	0.001331	2254	3	T	none		NM_00116788				intron		13
10	135085321	C/T	0.1957	2254	441	C	dbSN		NM_001109.4	ADAM8:NM_001164490:exon10:c.978_978delinsAG,ADAM8:NM_001109:exon11:c.1095_1095delinsAG,ADAM8:NM_001164489:exon11:c.1095_1095delinsAG	ADAM8	exonic	coding-syn	frameshift substi	12
11	299324	A/G	0.0008881	2252	2	G	none	rs372010251	NM_00102529	IFITM5:NM_001025295:exon1:c.C167T:p.A56V	IFITM5	exonic	missense	nonsynonymous SNV	20	0.013	0.538	D	0.99	0.615	D	0.945	0.664	D	0	0.843	D	1	0.52	D	3.2	0.893	M	-3.96	0.735	D	0.909	0.899	0.895	0.965	D	0.589	0.964	D	0.999	0.955	c	4.47	0.536
11	608254	A/G	0.001351	2220	3	G	none	rs757156844	NM_020901.2	PHRF1:NM_001286581:exon14:c.G2798A:p.R933Q,PHRF1:NM_001286582:exon14:c.G2792A:p.R931Q,PHRF1:NM_001286583:exon14:c.G2786A:p.R929Q,PHRF1:NM_020901:exon14:c.G2795A:p.R932Q	PHRF1	exonic	missense	nonsynonymous SNV	1189	1	0.01	T	0.002	0.102	B	0	0.04	B	0.845	0.07	N	1	0.09	N	-0.695	0.019	N	0.61	0.03	N	0.038	0.018	0.139	0.458	T	0.015	0.36	T	0.721	0.095	c	-2.68	0.057
11	614368	G/T	0.008873	2254	20	G	none	rs766554952	NM_001572.3	IRF7:NM_004031:exon4:c.C524A:p.T175K,IRF7:NM_001572:exon6:c.C485A:p.T162K,IRF7:NM_004029:exon6:c.C485A:p.T162K	IRF7	exonic	missense	nonsynonymous SNV	32	0.879	0.025	T	0.001	0.102	B	0.001	0.093	B				1	0.09	N	0.69	0.17	N	-0.03	0.119	N	0.148	0.181	0.523	0.822	D	0.007	0.193	T	0.576	0.057	c	-5.64	0.023
11	794837	A/T	0.008873	2254	20	T	none		NM_00119106	SLC25A22:NM_001191060:exon3:c.A85T:p.I29F,SLC25A22:NM_001191061:exon3:c.A85T:p.I29F,SLC25A22:NM_024698:exon3:c.A85T:p.I29F	SLC25A22	exonic	missense	nonsynonymous SNV	62	0.002	0.784	D	0.042	0.689	B	0.162	0.782	B	0	0.843	D	1	0.81	D	0.555	0.152	N	-3.11	0.709	D	0.77	0.832	0.463	0.792	T	0.226	0.88	D	0.99	0.493	c	3.25	0.362
11	801970	A/G	0.008889	2250	20	G	none	rs775755527	NM_145886.3	PIDD1:NM_145886:exon7:c.C1297T:p.P433S,PIDD1:NM_145887:exon7:c.C1297T:p.P433S	PIDD1	exonic	missense	nonsynonymous SNV	6	0.278	0.156	T	0.339	0.316	B	0.093	0.286	B	0.261	0.153	U	1	0.09	N	1.15	0.294	L	-0.69	0.197	N	0.248	0.303	0.038	0.164	T	0.039	0.587	D	0.973	0.327	c	2.02	0.255
11	831268	C/G	0.05102	2254	115	G	none	rs536436212	NM_173584.3	CRACR2B:NM_173584:exon7:c.G831C:p.Q277H,CRACR2B:NM_001286606:exon8:c.G998C:p.S333T	CRACR2B	exonic	missense	nonsynonymous SNV	28	0.037	0.43	D	0.998	0.715	D	0.941	0.659	D	0.003	0.35	N	0.766	0.341	D				-1.92	0.446	N			0.058	0.242	T	0.049	0.636	D	0.995	0.69	c	3.04	0.34
11	869858	CT	0.03283	2254	74	C	none	rs780648242	NM_00114267	CHID1:NM_001142677:exon12:c.1089_1089delinsAG,CHID1:NM_001142675:exon13:c.1182_1182delinsAG,CHID1:NM_023947:exon13:c.1182_1182delinsAG,CHID1:NM_001142674:exon14:c.1182_1182delinsAG,CHID1:NM_001142676:exon14:c.1257_1257delinsAG	CHID1	exonic	frameshift	frameshift substi	98
11	1260164	A/G	0.0004472	2236	1	G	none	rs778869673	NM_002458.2	MUC5B:NM_002458:exon26:c.G3361A:p.D1121N	MUC5B	exonic	missense	nonsynonymous SNV	64	0.015	0.524	D	1	0.899	D	1	0.971	D				1	0.504	D	2.57	0.754	M	-4.83	0.809	D	0.335	0.396	0.172	0.514	T	0.057	0.671	D	0.982	0.387	c	3.78	0.425
11	3660875	C/T	0.004437	2254	10	C	none	rs752286751	NM_00107953	ART5:NM_053017:exon2:c.G784A:p.G262S,ART5:NM_001079536:exon3:c.G784A:p.G262S	ART5	exonic	missense	nonsynonymous SNV	4	0.025	0.473	D	0.999	0.764	D	0.948	0.668	D	0.1	0.199	N	1	0.81	D	2.195	0.62	M	-1.75	0.476	N	0.799	0.789	0.068	0.279	T	0.006	0.159	T	0.994	0.617	c	5.95	0.964
11	4389060	C/T	0.002218	2254	5	C	none	rs749623988	NM_00100516	OR52B4:NM_001005161:exon1:c.G466A:p.G156S	OR52B4	exonic	missense	nonsynonymous SNV	18024	0.284	0.153	T	0.005	0.119	B	0.062	0.255	B	0.545	0.053	N	1	0.09	N	1.325	0.333	L	0.58	0.026	N	0.077	0.068	0.072	0.293	T	0.035	0.56	D	0.449	0.034	c	-2.05	0.069
11	4903673	TAC	0.001775	2254	4	T	none	rs564566592	NM_00100475	OR51T1:NM_001004759:exon1:c.625_625delinsTACCACCCC	OR51T1	exonic	frameshift	frameshift substi	105867
11	4945412	A/G	0.008873	2254	20	G	none	rs373220953	NM_00100523	OR51G1:NM_001005237:exon1:c.C158T:p.T53I	OR51G1	exonic	missense	nonsynonymous SNV	64129	0.074	0.346	T	0.695	0.398	P	0.492	0.456	P	0.033	0.249	U	1	0.81	D	1.39	0.351	L	-3.25	0.652	D	0.318	0.379	0.038	0.164	T	0.005	0.122	T	0.995	0.68	c	3.28	0.365
11	5565862	C/T	0.001331	2254	3	T	none		NM_00100528	OR52H1:NM_001005289:exon1:c.A892G:p.M298V	OR52H1	exonic	missense	nonsynonymous SNV	21721	0.618	0.053	T	0	0.026	B	0	0.013	B	0.004	0.34	N	1	0.81	D	-1.105	0.01	N	2.05	0.004	N	0.104	0.109	0.022	0.095	T	0.005	0.113	T	0.691	0.086	c	5.22	0.722
11	5653959	C/T	0.0008873	2254	2	C	none	rs775087333	NM_00100381	TRIM34:NM_130390:exon1:c.C398T:p.T133M,TRIM34:NM_001003827:exon2:c.C398T:p.T133M,TRIM34:NM_021616:exon2:c.C398T:p.T133M,TRIM6-TRIM34:NM_001003819:exon8:c.C1460T:p.T487M	TRIM34,TRIM6-TRIM34	exonic	missense	nonsynonymous SNV	26	0.999	0.019	T	0.002	0.131	B	0.003	0.08	B	0.726	0.063	N	0.676	0.303	N	-1.855	0.003	N	2.32	0.003	N	0.019	0.061	0.038	0.163	T	0.006	0.154	T	0.806	0.128	c	-0.473	0.115
11	5719602	A/G	0.009317	2254	21	A	none	rs764427236	NM_00119957	TRIM22:NM_001199573:exon4:c.A565G:p.I189V,TRIM22:NM_006074:exon4:c.A577G:p.I193V	TRIM22	exonic	missense	nonsynonymous SNV	46	0.017	0.512	D	0.1	0.393	B	0.047	0.439	B				1	0.09	N	2.69	0.79	M	-0.8	0.245	N	0.162	0.195	0.334	0.701	T	0.009	0.238	T	0.982	0.385	c	0.088	0.137
11	5776150	C	0.005768	2254	13	C	none		NM_00100517				frameshift		45869
11	6260485	C/T	0.001331	2254	3	C	none	rs767349046	NM_00103732	CNGA4:NM_001037329:exon1:c.C49T:p.P17S	CNGA4	exonic	missense	nonsynonymous SNV	14	0.328	0.132	T	0	0.026	B	0	0.013	B	0.683	0.102	N	1	0.09	N	0.55	0.145	N	-0.21	0.103	N	0.089	0.086	0.741	0.912	D	0.05	0.643	D	0.603	0.063	c	3.55	0.396
11	6415262	C/T	0.001331	2254	3	C	none		NM_000543.4	SMPD1:NM_000543:exon5:c.C1477T:p.L493F,SMPD1:NM_001007593:exon5:c.C1474T:p.L492F	SMPD1	exonic	missense	nonsynonymous SNV	10	0.012	0.546	D	0.858	0.453	P	0.318	0.399	B	0	0.629	D	1	0.81	D	2.665	0.782	M	-2.97	0.64	D	0.515	0.656	0.657	0.881	D	0.14	0.823	D	0.997	0.804	c	4.74	0.596
11	6816342	C/T	0.01242	2254	28	C	none	rs767485211	NM_003696.2	OR6A2:NM_003696:exon1:c.G598A:p.A200T	OR6A2	exonic	missense	nonsynonymous SNV	111989	0.351	0.122	T	1	0.899	D	1	0.971	D	0	0.559	D	0.753	0.296	N	0.485	0.132	N	-2.45	0.535	N	0.196	0.24	0.001	0.002	T	0.006	0.156	T	0.997	0.808	c	3.14	0.35
11	7531046	G/T	0.005324	2254	12	T	none		NM_198474.3	OLFML1:NM_198474:exon3:c.T836G:p.L279R	OLFML1	exonic	missense	nonsynonymous SNV	418	0	0.912	D	1	0.899	D	1	0.971	D	0	0.843	D	1	0.81	D	3.14	0.885	M	-5.87	0.886	D	0.99	0.998	0.931	0.977	D	0.497	0.951	D	0.998	0.868	c	5.66	0.872
11	7716329	C	0.0008873	2254	2	C	none		NM_198185.3				frameshift		42
11	16077327	C/T	0.0008873	2254	2	T	none	rs760221774	NM_00114581	SOX6:NM_001145811:exon9:c.A1099G:p.R367G,SOX6:NM_017508:exon9:c.A1108G:p.R370G,SOX6:NM_001145819:exon10:c.A1261G:p.R421G,SOX6:NM_033326:exon10:c.A1222G:p.R408G	SOX6	exonic	missense	nonsynonymous SNV	30	0.201	0.349	T	0.317	0.629	B	0.164	0.715	B	0	0.843	D	1	0.81	D	1.185	0.302	L	-1.61	0.391	N	0.629	0.704	0.923	0.975	D	0.132	0.815	D	0.995	0.669	c	5.97	0.969
11	16776464	A/G	0.00444	2252	10	A	none		NM_014267.5	C11orf58:NM_014267:exon5:c.A365G:p.D122G	C11orf58	exonic	missense	nonsynonymous SNV	47	0.207	0.198	T	0.648	0.387	P	0.277	0.385	B	0.006	0.32	N	0.506	0.81	D	0	0.065	N	-0.39	0.136	N	0.328	0.407	0.072	0.294	T	0.005	0.135	T	0.997	0.79	c	5.21	0.719
11	17482130	G/T	0.003996	2252	9	G	none		NM_000352.3	ABCC8:NM_000352:exon6:c.C916A:p.R306S,ABCC8:NM_001287174:exon6:c.C916A:p.R306S	ABCC8	exonic	missense	nonsynonymous SNV	94	0.002	0.721	D	0.791	0.427	P	0.714	0.528	P	0	0.843	D	1	0.81	D	2.885	0.838	M	-3.25	0.652	D	0.962	0.961	0.872	0.958	D	0.632	0.969	D	0.998	0.917	c	5.53	0.825
11	18637366	A/G	0.04836	2254	109	A	none	rs756851199	NM_194285.2	SPTY2D1:NM_194285:exon3:c.T455C:p.V152A	SPTY2D1	exonic	missense	nonsynonymous SNV	280	0.816	0.03	T	0.001	0.067	B	0.002	0.063	B	0.188	0.169	N	0.927	0.271	N	-0.345	0.033	N	0.61	0.025	N	0.057	0.04	0.021	0.09	T	0.005	0.137	T	0.723	0.096	c	0.616	0.167
11	19174130	C/G	0.03375	2252	76	C	none	rs560181130	NM_00100148	ZDHHC13:NM_001001483:exon7:c.C382G:p.L128V,ZDHHC13:NM_019028:exon8:c.C772G:p.L258V	ZDHHC13	exonic	missense	nonsynonymous SNV	25	0.298	0.146	T	0	0.026	B	0.001	0.04	B	0.527	0.117	N	1	0.09	N	-1.005	0.012	N	0.13	0.056	N	0.028	0.12	0.064	0.265	T	0.006	0.163	T	0.955	0.264	c	1.4	0.213
11	20067209	C/T	0.006211	2254	14	C	none	rs769437760	NM_00111101	NAV2:NM_001111019:exon5:c.C1153T:p.L385F,NAV2:NM_001111018:exon14:c.C3703T:p.L1235F,NAV2:NM_145117:exon14:c.C3895T:p.L1299F,NAV2:NM_182964:exon14:c.C3895T:p.L1299F,NAV2:NM_001244963:exon15:c.C3964T:p.L1322F	NAV2	exonic	missense	nonsynonymous SNV	8	0.683	0.081	T	1	0.899	D	0.972	0.71	D	0	0.559	D	1	0.588	D	0.505	0.135	N	1.23	0.018	N	0.765	0.758	0.094	0.356	T	0.01	0.263	T	0.995	0.653	c	5.91	0.952
11	20805252	C/T	0.003106	2254	7	C	none	rs574639040	NM_006157.3	NELL1:NM_001288714:exon3:c.C211T:p.P71S,NELL1:NM_006157:exon3:c.C211T:p.P71S,NELL1:NM_201551:exon3:c.C211T:p.P71S,NELL1:NM_001288713:exon4:c.C295T:p.P99S	NELL1	exonic	missense	nonsynonymous SNV	27	0.252	0.17	T	0.908	0.481	P	0.436	0.438	B	0	0.497	D	1	0.503	D	1.995	0.543	M	-1.57	0.461	N	0.48	0.529	0.014	0.056	T	0.018	0.4	T	0.998	0.87	c	6.08	0.99
11	22387227	G/T	0.002218	2254	5	G	none	rs569970367	NM_020346.2	SLC17A6:NM_020346:exon7:c.G883T:p.A295S	SLC17A6	exonic	missense	nonsynonymous SNV	9	0.735	0.037	T	0	0.026	B	0.004	0.093	B	0.001	0.008	N	0.995	0.426	D	-0.585	0.023	N	0.18	0.05	N	0.31	0.371	0.074	0.298	T	0.007	0.181	T	0.909	0.196	c	5.64	0.864
11	34979120	A/G	0.005324	2254	12	G	none	rs765182974	NM_00113502	PDHX:NM_001135024:exon4:c.G487A:p.G163R,PDHX:NM_003477:exon4:c.G532A:p.G178R	PDHX	exonic	missense	nonsynonymous SNV	11	0.057	0.427	T	0.028	0.184	B	0.007	0.121	B	0.009	0.303	N	1	0.182	N	2.62	0.769	M	-1.99	0.529	N	0.162	0.278	0.031	0.135	T	0.008	0.212	T	0.848	0.15	c	1.76	0.237
11	46727092	A/G	0.004437	2254	10	G	none		NM_00118475	ZNF408:NM_001184751:exon5:c.G1818A:p.M606I,ZNF408:NM_024741:exon5:c.G1842A:p.M614I	ZNF408	exonic	missense	nonsynonymous SNV	1190	0.022	0.486	D	0.993	0.637	D	0.867	0.599	P	0	0.523	D	0.794	0.344	D	0.67	0.164	N	-1.95	0.452	N	0.46	0.512	0.068	0.28	T	0.015	0.353	T	0.997	0.78	c	5.36	0.765
11	47296346	C/T	0.003106	2254	7	C	none	rs548625118	NM_00113594	MADD:NM_001135943:exon3:c.C295T:p.R99C,MADD:NM_001135944:exon3:c.C295T:p.R99C,MADD:NM_003682:exon3:c.C295T:p.R99C,MADD:NM_130470:exon3:c.C295T:p.R99C,MADD:NM_130471:exon3:c.C295T:p.R99C,MADD:NM_130472:exon3:c.C295T:p.R99C,MADD:NM_130473:exon3:c.C295T:p.R99C,MADD:NM_130474:exon3:c.C295T:p.R99C,MADD:NM_130475:exon3:c.C295T:p.R99C,MADD:NM_130476:exon3:c.C295T:p.R99C	MADD	exonic	missense	nonsynonymous SNV	233	0	0.912	D	1	0.899	D	0.998	0.916	D	0	0.843	D	1	0.81	D	0.55	0.145	N	-7.3	0.961	D	0.982	0.985	0.053	0.224	T	0.008	0.219	T	0.999	0.999	c	6.17	0.997
11	55111296	C/T	0.02928	2254	66	T	none	rs778086947	NM_00100527	OR4A16:NM_001005274:exon1:c.T620C:p.V207A	OR4A16	exonic	missense	nonsynonymous SNV	73384	0.094	0.313	T	0.01	0.144	B	0.072	0.266	B				1	0.09	N	1.5	0.38	L	-2.7	0.576	D	0.355	0.47	0.072	0.291	T	0.004	0.087	T	0.652	0.075	c	1.38	0.212
11	55339709	A/G	0.01287	2254	29	A	none	rs370139409	NM_00100470	OR4C16:NM_001004701:exon1:c.A106G:p.T36A	OR4C16	exonic	missense	nonsynonymous SNV	301797	0.001	0.784	D	0.883	0.466	P	0.606	0.491	P	0	0.486	D	1	0.09	N	0.44	0.127	N	-4.44	0.776	D	0.346	0.407	0.001	0.003	T	0.001	0.017	T	0.986	0.436	c	2.44	0.287
11	55433375	G/T	0.008873	2254	20	G	none		NM_00100470	OR4C6:NM_001004704:exon1:c.G733T:p.V245F	OR4C6	exonic	missense	nonsynonymous SNV	217486	0.003	0.682	D	0.992	0.629	D	0.97	0.706	D	0.061	0.222	N	1	0.09	N	2.995	0.861	M	-4.81	0.807	D	0.553	0.588	0.003	0.01	T	0.002	0.036	T	0.992	0.561	c	1.87	0.244
11	55761975	G/T	0.002222	2250	5	G	none	rs372205796	NM_003697.1	OR5F1:NM_003697:exon1:c.C127A:p.L43I	OR5F1	exonic	missense	nonsynonymous SNV	103367	0.122	0.276	T	0	0.026	B	0.001	0.04	B				1	0.09	N	1.24	0.311	L	-0.5	0.158	N	0.085	0.08	0.001	0.003	T	0.001	0.022	T	0.618	0.066	c	-6.04	0.02
11	56258788	C/T	0.0009001	2222	2	C	none	rs574852072	NM_00100528	OR5M8:NM_001005282:exon1:c.G59A:p.R20Q	OR5M8	exonic	missense	nonsynonymous SNV	600180	0.303	0.143	T	0.007	0.131	B	0.001	0.04	B	0.694	0.062	U	1	0.09	N	-0.725	0.018	N	0.5	0.03	N	0.111	0.168	0	0.002	T	0.002	0.042	T	0.85	0.151	c	-7.18	0.013
11	56510935	A/G	0.003106	2254	7	A	none	rs775080001	NM_00100528	OR9G4:NM_001005284:exon1:c.T353C:p.F118S	OR9G4	exonic	missense	nonsynonymous SNV	439223	0.011	0.555	D	0.999	0.764	D	0.994	0.807	D	0.001	0.404	N	0.999	0.451	D	2.39	0.691	M	-6.18	0.903	D	0.847	0.834	0.006	0.019	T	0.009	0.243	T	0.999	0.956	c	5.07	0.68
11	57077082	C/G	0.0004452	2246	1	C	none		NM_033396.2	TNKS1BP1:NM_033396:exon6:c.G3103C:p.V1035L	TNKS1BP1	exonic	missense	nonsynonymous SNV	949	0.745	0.036	T	0	0.026	B	0	0.013	B	0.001	0.007	N	1	0.09	N	-1.87	0.003	N	0.17	0.051	N	0.05	0.059	0.018	0.072	T	0.003	0.072	T	0.331	0.019	c	-9.04	0.006
11	57996159	C/T	0.001775	2254	4	C	none	rs747579093	NM_00100447	OR10Q1:NM_001004471:exon1:c.G189A:p.M63I	OR10Q1	exonic	missense	nonsynonymous SNV	49257	0.001	0.784	D	0.995	0.657	D	0.985	0.749	D	0	0.513	D	0.743	0.338	D	3.295	0.906	M	-3.71	0.706	D	0.377	0.437	0.148	0.474	T	0.003	0.064	T	0.995	0.692	c	4.73	0.593
11	58170792	A	0.0102	2254	23	A	none		NM_00100546				frameshift		124404
11	60482497	A/C	0.001775	2254	4	C	none	rs371762860	NM_031457.1	MS4A8:NM_031457:exon6:c.C538A:p.P180T	MS4A8	exonic	missense	nonsynonymous SNV	4	0.948	0.022	T	0.061	0.217	B	0.018	0.173	B	0.517	0.118	U	1	0.09	N	0.33	0.104	N	0.09	0.059	N	0.144	0.169	0.003	0.008	T	0.002	0.041	T	0.957	0.27	c	-1.82	0.074
11	60563109	C/G	0.004448	2248	10	G	none		NM_206893.3	MS4A10:NM_206893:exon6:c.G574C:p.A192P	MS4A10	exonic	missense	nonsynonymous SNV	30	0.121	0.277	T	1	0.899	D	0.985	0.749	D	0.045	0.236	N	1	0.09	N	2.32	0.666	M	-2.83	0.597	D	0.791	0.781	0.022	0.096	T	0.001	0.015	T	0.996	0.715	c	3.45	0.384
11	61727482	A/G	0.009317	2254	21	G	none	rs751707411	NM_00113944	BEST1:NM_001300786:exon7:c.G806A:p.R269Q,BEST1:NM_001139443:exon8:c.G887A:p.R296Q,BEST1:NM_001300787:exon8:c.G887A:p.R296Q,BEST1:NM_004183:exon9:c.G1067A:p.R356Q	BEST1	exonic	missense	nonsynonymous SNV	34	0.245	0.285	T	0.831	0.441	P	0.157	0.375	B	0	0.46	D	0.975	0.81	D	1.87	0.498	L	-1.49	0.377	N	0.228	0.625	0.768	0.921	D	0.158	0.839	D	0.998	0.916	c	3.14	0.35
11	62287424	A/T	0.005324	2254	12	T	none	rs764306404	NM_001620.1	AHNAK:NM_001620:exon5:c.A14465T:p.D4822V	AHNAK	exonic	missense	nonsynonymous SNV	14123	0.008	0.586	D	0.989	0.609	D	0.969	0.703	D	0.014	0.288	N	1	0.81	D	2.565	0.752	M	-5.35	0.847	D	0.499	0.545	0.035	0.15	T	0.059	0.676	D	0.982	0.391	c	4.97	0.653
11	62521151	A/G	0.00976	2254	22	G	none	rs781126365	NM_024784.3	ZBTB3:NM_024784:exon2:c.C136T:p.P46S	ZBTB3	exonic	missense	nonsynonymous SNV	37	0.119	0.28	T	0.013	0.154	B	0.008	0.127	B	0.726	0.063	N	1	0.09	N	0.805	0.203	L	-0.09	0.084	N	0.146	0.172	0.027	0.115	T	0.005	0.135	T	0.998	0.91	c	4.94	0.645
11	62545504	A/G	0.02928	2254	66	G	none	rs376999644	NM_006473.3	TAF6L:NM_006473:exon4:c.G289A:p.G97S	TAF6L	exonic	missense	nonsynonymous SNV	55	0.05	0.632	D	0.296	0.39	B	0.074	0.322	B	0	0.843	D	1	0.81	D	2.035	0.558	M	-1.97	0.729	N	0.872	0.86	0.116	0.41	T	0.017	0.386	T	0.997	0.823	c	5.78	0.914
11	63884861	C/G	0.004452	2246	10	G	none	rs748392464	NM_013280.4	FLRT1:NM_013280:exon2:c.G1122C:p.E374D	FLRT1	exonic	missense	nonsynonymous SNV	1171	0.348	0.124	T	0.001	0.067	B	0.006	0.112	B	0	0.497	D	1	0.81	D	0.385	0.122	N	-0.31	0.121	N	0.346	0.407	0.141	0.462	T	0.037	0.576	D	0.971	0.319	c	5.07	0.68
11	64116906	A/G	0.001331	2254	3	G	none	rs369853542	NM_032251.5	CCDC88B:NM_032251:exon15:c.G2720A:p.R907Q	CCDC88B	exonic	missense	nonsynonymous SNV	25	0.869	0.075	T	0.056	0.334	B	0.005	0.239	B				1	0.225	N	0.145	0.088	N	-0.35	0.129	N	0.047	0.055	0.035	0.149	T	0.011	0.281	T	0.75	0.105	c	-1.96	0.071
11	64593976	C/T	0.003993	2254	9	T	none		NM_017525.2	CDC42BPG:NM_017525:exon36:c.A4565G:p.Q1522R	CDC42BPG	exonic	missense	nonsynonymous SNV	35	0	0.912	D	0.981	0.577	D	0.954	0.677	D	0.002	0.38	N	0.913	0.274	N	0.55	0.145	N	-1.26	0.318	N	0.303	0.363	0.305	0.676	T	0.027	0.501	D	0.998	0.927	c	4.93	0.643
11	64893043	C/T	0.005324	2254	12	C	none		NM_004927.3	MRPL49:NM_004927:exon3:c.C313T:p.R105W	MRPL49	exonic	missense	nonsynonymous SNV	42	0.001	0.784	D	1	0.899	D	0.963	0.692	D	0	0.629	D	1	0.81	D	2.685	0.788	M	-6.26	0.909	D	0.437	0.946	0.42	0.766	T	0.1	0.773	D	0.999	0.982	c	5.64	0.864
11	66288743	A/G	0.007542	2254	17	G	none	rs773588060	NM_024649.4	BBS1:NM_024649:exon9:c.G726A:p.M242I	BBS1	exonic	missense	nonsynonymous SNV	3	0.361	0.205	T	0.631	0.383	P	0.31	0.396	B				1	0.81	D	1.32	0.331	L	-1.09	0.314	N	0.605	0.714	0.525	0.823	D	0.074	0.721	D	0.983	0.394	c	5.73	0.897
11	68370899	A/G	0.003549	2254	8	G	none	rs761332537	NM_00116416	PPP6R3:NM_001164163:exon21:c.G2302A:p.G768S,PPP6R3:NM_001164164:exon21:c.G2149A:p.G717S,PPP6R3:NM_018312:exon21:c.G2149A:p.G717S,PPP6R3:NM_001164160:exon22:c.G2389A:p.G797S,PPP6R3:NM_001164161:exon22:c.G2389A:p.G797S,PPP6R3:NM_001164162:exon22:c.G2371A:p.G791S	PPP6R3	exonic	missense	nonsynonymous SNV	62	0.704	0.05	T	0.002	0.112	B	0.003	0.104	B	0	0.559	D	0.793	0.344	D	-1.31	0.007	N	0.29	0.056	N	0.087	0.283	0.028	0.121	T	0.003	0.063	T	0.547	0.051	c	3.06	0.342
11	69063365	A/G	0.004437	2254	10	A	none	rs770466905	NM_138768.2	MYEOV:NM_001293294:exon2:c.A274G:p.R92G,MYEOV:NM_001293296:exon2:c.A274G:p.R92G,MYEOV:NM_001300924:exon2:c.A274G:p.R92G,MYEOV:NM_001293291:exon3:c.A448G:p.R150G,MYEOV:NM_001300923:exon3:c.A274G:p.R92G,MYEOV:NM_138768:exon3:c.A448G:p.R150G	MYEOV	exonic	missense	nonsynonymous SNV	307				0.914	0.485	P	0.708	0.526	P				1	0.09	N	0	0.065	N	-7	0.937	D	0.192	0.287	0.046	0.198	T	0.002	0.024	T	0.623	0.068	c	1.65	0.229
11	69486566	A/C	0.003549	2254	8	C	none	rs776072463	NM_153451.2	ORAOV1:NM_153451:exon3:c.G178T:p.A60S	ORAOV1	exonic	missense	nonsynonymous SNV	22	0.027	0.531	D	0.999	0.764	D	0.974	0.807	D	0	0.629	D	1	0.81	D	2.505	0.732	M	-2.12	0.524	N	0.513	0.556	0.347	0.712	T	0.042	0.605	D	0.997	0.781	c	5.41	0.782
11	70034071	A/C	0.003106	2254	7	C	none		NM_018043.5	ANO1:NM_018043:exon26:c.C2922A:p.S974R	ANO1	exonic	missense	nonsynonymous SNV	228	0.038	0.486	D	0.172	0.29	B	0.086	0.28	B	0.779	0.095	U	1	0.09	N	0.805	0.203	L	-1.65	0.395	N	0.162	0.39	0.19	0.543	T	0.085	0.745	D	0.982	0.383	c	3.07	0.343
11	73555919	C/T	0.006211	2254	14	T	none	rs780065310	NM_016055.5	MRPL48:NM_016055:exon5:c.T269C:p.V90A	MRPL48	exonic	missense	nonsynonymous SNV	68	0.666	0.046	T	0.001	0.119	B	0.004	0.093	B	0.288	0.148	N	1	0.548	D	1.54	0.39	L	-1.12	0.289	N	0.21	0.282	0.071	0.29	T	0.004	0.108	T	0.951	0.256	c	1.91	0.247
11	86519562	C/T	0.01287	2254	29	C	none		NM_007173.4	PRSS23:NM_001293179:exon2:c.C877T:p.R293C,PRSS23:NM_001293180:exon2:c.C877T:p.R293C,PRSS23:NM_007173:exon2:c.C1120T:p.R374C,PRSS23:NM_001293178:exon3:c.C1024T:p.R342C	PRSS23	exonic	missense	nonsynonymous SNV	890	0	0.912	D	1	0.899	D	0.999	0.916	D	0	0.843	D	1	0.81	D	3.155	0.887	M	-6.6	0.92	D	0.939	0.933	0.312	0.682	T	0.08	0.736	D	0.999	0.999	c	6.17	0.997
11	88911234	C/T	0.00488	2254	11	C	none	rs759624945	NM_000372.4	TYR:NM_000372:exon1:c.C113T:p.P38L	TYR	exonic	missense	nonsynonymous SNV	707	0.253	0.169	T	0.003	0.102	B	0.002	0.063	B	0.556	0.114	N	1	0.09	N	1.46	0.37	L	-0.39	0.136	N	0.232	0.284	0.884	0.962	D	0.112	0.791	D	0.536	0.049	c	1.65	0.229
11	88911507	C/T	0.007542	2254	17	C	none		NM_000372.4	TYR:NM_000372:exon1:c.C386T:p.P129L	TYR	exonic	missense	nonsynonymous SNV	434	0.115	0.285	T	0.262	0.298	B	0.097	0.288	B	0.235	0.158	N	0.995	0.233	N	2.05	0.567	M	-0.78	0.216	N	0.35	0.411	0.93	0.977	D	0.044	0.616	D	0.968	0.307	c	5.97	0.969
11	89450987	T	0.007098	2254	16	T	none		NM_00114616				frameshift		442
11	92086450	C/G	0.003106	2254	7	C	none		NM_00100878	FAT3:NM_001008781:exon1:c.C1172G:p.P391R	FAT3	exonic	missense	nonsynonymous SNV	2121	0.003	0.721	D	1	0.899	D	1	0.971	D				0.997	0.433	D	1.875	0.501	L	-5.46	0.855	D	0.56	0.654	0.332	0.7	T	0.063	0.688	D	0.998	0.904	c	4.83	0.617
11	93088697	A/C	0.003549	2254	8	A	none		NM_181645.3	CCDC67:NM_181645:exon3:c.A190C:p.K64Q	CCDC67	exonic	missense	nonsynonymous SNV	12	0.013	0.632	D	1	0.899	D	0.999	0.916	D	0	0.843	D	0.997	0.435	D	2.475	0.721	M	-3.04	0.678	D	0.495	0.739	0.152	0.481	T	0.018	0.406	T	0.995	0.679	c	5.54	0.828
11	93417240	A/G	0.01065	2254	24	G	none		NM_033395.1	CEP295:NM_033395:exon9:c.G1060A:p.A354T	CEP295	exonic	missense	nonsynonymous SNV	55	0.348	0.124	T	0	0.026	B	0.001	0.04	B	0.011	0.295	N	1	0.81	D	0	0.065	N	0.08	0.06	N	0.025	0.007	0.013	0.051	T	0.018	0.404	T	0.602	0.062	c	4.22	0.49
11	93471345	C/T	0.01908	2254	43	C	none	rs758705344	NM_024116.3	TAF1D:NM_024116:exon3:c.G389A:p.G130E	TAF1D	exonic	missense	nonsynonymous SNV	71	0.014	0.531	D	0.997	0.689	D	0.9	0.621	P	0.011	0.297	N	1	0.208	N	2.695	0.791	M	-5.33	0.846	D	0.447	0.512	0.251	0.621	T	0.01	0.255	T	0.994	0.626	c	5.45	0.796
11	100064255	G/T	0.001775	2254	4	G	none	rs778080661	NM_00124327	CNTN5:NM_175566:exon12:c.G1522T:p.E508X,CNTN5:NM_001243270:exon14:c.G1744T:p.E582X,CNTN5:NM_001243271:exon15:c.G1744T:p.E582X,CNTN5:NM_014361:exon15:c.G1744T:p.E582X	CNTN5	exonic	stop-gaine	stopgain	36										0	0.843	D	1	0.81	A															0.998	0.873	c	5.96	0.967
11	102825255	A/T	0.009804	2244	22	A	none	rs374419716	NM_002427.3	MMP13:NM_002427:exon3:c.T443A:p.V148E	MMP13	exonic	missense	nonsynonymous SNV	69	0.029	0.524	D	0.983	0.585	D	0.926	0.644	D	0	0.843	D	1	0.81	D	2.38	0.688	M	-4.35	0.769	D	0.986	0.989	0.406	0.756	T	0.058	0.672	D	0.99	0.499	c	5.9	0.949
11	102980367	C/G	0.01065	2254	24	G	none	rs751464413	NM_00108046	DYNC2H1:NM_001080463:exon1:c.G64C:p.G22R,DYNC2H1:NM_001377:exon1:c.G64C:p.G22R	DYNC2H1	exonic	missense	nonsynonymous SNV	132	0	0.912	D	1	0.899	D	0.992	0.79	D	0.719	0.063	U	1	0.588	D	2.275	0.649	M	-3.59	0.841	D	0.863	0.85	0.287	0.659	T	0.055	0.663	D	0.999	0.997	c	5.53	0.825
11	103043880	C	0.0004456	2244	1	C	none		NM_00108046		DYNC2H1		frameshift		71
11	103124154	A/G	0.007986	2254	18	A	none		NM_00108046	DYNC2H1:NM_001377:exon66:c.A10183G:p.T3395A,DYNC2H1:NM_001080463:exon67:c.A10204G:p.T3402A	DYNC2H1	exonic	missense	nonsynonymous SNV	24	0.004	0.654	D	0.998	0.715	D	0.973	0.732	D	0	0.843	D	1	0.81	D	3.895	0.962	H	-4.61	0.79	D	0.84	0.845	0.287	0.659	T	0.044	0.613	D	0.999	0.963	c	5.93	0.959
11	104815501	GA	0.05013	2254	113	G	none	rs541193710	NM_001225.3	CASP4:NM_001225:exon8:c.1113_1113delinsTC,CASP4:NM_033306:exon8:c.945_945delinsTC	CASP4	exonic	frameshift	frameshift substi	27
11	107663453	C/T	0.004437	2254	10	C	none	rs377369981	NM_017515.4	SLC35F2:NM_017515:exon8:c.G1013A:p.R338H	SLC35F2	exonic	missense	nonsynonymous SNV	74	0.526	0.071	T	0.02	0.17	B	0.026	0.195	B	0.098	0.2	N	0.896	0.292	N				0.33	0.076	N	0.375	0.484	0.085	0.33	T	0.004	0.107	T	0.779	0.117	c	5.13	0.696
11	110104080	C/T	0.002218	2254	5	T	none		NM_00126049	RDX:NM_001260495:exon6:c.A428G:p.D143G,RDX:NM_001260494:exon11:c.A1061G:p.D354G,RDX:NM_001260492:exon13:c.A1469G:p.D490G,RDX:NM_001260493:exon13:c.A1469G:p.D490G,RDX:NM_002906:exon13:c.A1469G:p.D490G	RDX	exonic	missense	nonsynonymous SNV	119	0.048	0.632	D	0.007	0.552	B	0.026	0.579	B	0	0.843	D	1	0.81	D	2.25	0.64	M	-2.2	0.495	N	0.368	0.621	0.542	0.831	D	0.062	0.688	D	0.995	0.662	c	4.85	0.622
11	113269866	C/T	0.001778	2250	4	C	none	rs561438663	NM_178510.1	ANKK1:NM_178510:exon8:c.C1175T:p.T392M	ANKK1	exonic	missense	nonsynonymous SNV	181	0.039	0.424	D	1	0.899	D	0.983	0.742	D	0.11	0.195	N	1	0.09	N	1.66	0.426	L	-3.24	0.651	D	0.185	0.226	0.084	0.33	T	0.013	0.317	T	0.996	0.75	c	3.65	0.408
11	116797956	C/T	0.002218	2254	5	T	none	rs781059016	NM_025164.3	SIK3:NM_001281749:exon4:c.A595G:p.N199D,SIK3:NM_025164:exon4:c.A595G:p.N199D,SIK3:NM_001281748:exon5:c.A118G:p.N40D	SIK3	exonic	missense	nonsynonymous SNV	22	0.22	0.189	T	0.843	0.764	P	0.56	0.875	P	0.001	0.437	U	1	0.81	D	0.18	0.091	N	-2.85	0.635	D	0.09	0.371	0.145	0.47	T	0.018	0.407	T	0.998	0.871	c	5.81	0.924
11	117375749	C/T	0.003993	2254	9	C	none	rs768520860	NM_020693.2	DSCAML1:NM_020693:exon10:c.G2252A:p.R751Q	DSCAML1	exonic	missense	nonsynonymous SNV	10	0.049	0.437	D	0.251	0.295	B	0.064	0.257	B				1	0.588	D	0.79	0.196	N	-2.58	0.6	D	0.434	0.497	0.208	0.568	T	0.034	0.553	D	0.999	0.962	c	3.32	0.37
11	117387430	C/T	0.004437	2254	10	C	none	rs370308260	NM_020693.2	DSCAML1:NM_020693:exon8:c.G1715A:p.R572Q	DSCAML1	exonic	missense	nonsynonymous SNV	25	0.268	0.263	T	0.35	0.319	B	0.244	0.371	B				0.733	0.337	D	0.335	0.104	N	-0.55	0.168	N	0.149	0.192	0.14	0.459	T	0.022	0.449	T	0.998	0.904	c	0.072	0.136
11	118130769	A/G	0.002218	2254	5	G	none	rs754348803	NM_005797.3	MPZL2:NM_005797:exon4:c.C584T:p.S195L,MPZL2:NM_144765:exon4:c.C584T:p.S195L	MPZL2	exonic	missense-n	nonsynonymous SNV	1	0.173	0.225	T	0.029	0.185	B	0.016	0.166	B	0.499	0.12	N	0.996	0.43	D	1.905	0.51	L	-0.8	0.221	N	0.391	0.451	0.773	0.923	D	0.022	0.449	T	0.998	0.843	c	6.08	0.99
11	118244312	C/T	0.002218	2254	5	C	none	rs374969961	NM_00120407	UBE4A:NM_001204077:exon8:c.C1028T:p.P343L,UBE4A:NM_004788:exon8:c.C1049T:p.P350L	UBE4A	exonic	missense	nonsynonymous SNV	89	0.012	0.564	D	0.922	0.556	P	0.313	0.429	B	0	0.843	D	1	0.81	D	2.135	0.597	M	-3.16	0.642	D	0.786	0.782	0.142	0.462	T	0.092	0.76	D	0.999	0.969	c	6.08	0.99
11	120322316	C/T	0.01375	2254	31	C	none		NM_00119866	ARHGEF12:NM_001198665:exon21:c.C1882T:p.R628C,ARHGEF12:NM_001301084:exon22:c.C1630T:p.R544C,ARHGEF12:NM_015313:exon22:c.C1939T:p.R647C	ARHGEF12	exonic	missense	nonsynonymous SNV	96	0	0.912	D	0.992	0.764	D	0.386	0.587	B	0	0.481	D	1	0.81	D	2.295	0.656	M	-2.77	0.603	D	0.653	0.667	0.434	0.775	T	0.101	0.775	D	0.999	0.985	c	5.07	0.68
11	121028916	G/T	0.00488	2254	11	G	none		NM_005422.2	TECTA:NM_005422:exon13:c.G4672T:p.D1558Y	TECTA	exonic	missense	nonsynonymous SNV	18	0.048	0.4	D	0.999	0.764	D	0.979	0.728	D	0	0.629	D	1	0.537	D	0.805	0.203	L	-1.38	0.342	N	0.939	0.933	0.26	0.631	T	0.023	0.463	T	0.996	0.71	c	5.01	0.663
11	121424691	A/G	0.002218	2254	5	G	none	rs367756479	NM_003105.5	SORL1:NM_003105:exon17:c.G2312A:p.R771H	SORL1	exonic	missense	nonsynonymous SNV	46	0.002	0.721	D	1	0.899	D	0.996	0.832	D	0	0.486	D	1	0.81	D	2.505	0.732	M	-4.55	0.785	D	0.952	0.949	0.874	0.958	D	0.12	0.801	D	1	1	c	4.72	0.591
11	123813935	A/G	0.000444	2252	1	G	none	rs764969003	NM_00100518	OR6T1:NM_001005187:exon1:c.C611T:p.T204M	OR6T1	exonic	missense	nonsynonymous SNV	57984	0.063	0.367	T	0.969	0.548	D	0.666	0.512	P				1	0.09	N	0.725	0.188	N	0.47	0.031	N	0.245	0.304	0.087	0.337	T	0.01	0.271	T	0.927	0.216	c	1.8	0.24
11	123848317	A/C	0.003552	2252	8	C	none		NM_00100447	OR10S1:NM_001004474:exon1:c.G82T:p.E28X	OR10S1	exonic	stop-gaine	stopgain	92366										0.33	0.141	U	1	0.81	D															0.997	0.793	c	4.75	0.598
11	124266697	AG	0.01109	2254	25	A	none	rs201661436	NM_00100546	OR8B3:NM_001005467:exon1:c.551_551delinsCT	OR8B3	exonic	frameshift	frameshift substi	214936
11	124623660	A/C	0.06889	2250	155	C	none	rs769159402	NM_138961.2	ESAM:NM_138961:exon7:c.G1055T:p.G352V	ESAM	exonic	missense	nonsynonymous SNV	198	0.006	0.614	D	0.993	0.637	D	0.796	0.562	P	0.828	0.091	N	0.99	0.241	N	2.69	0.79	M	-3.28	0.656	D	0.251	0.306	0.122	0.425	T	0.041	0.597	D	0.984	0.405	c	0.069	0.136
11	124637101	C/T	0.01508	2254	34	T	none		NM_024631.2	MSANTD2:NM_024631:exon4:c.A1495G:p.I499V,MSANTD2:NM_001301087:exon5:c.A961G:p.I321V	MSANTD2	exonic	missense	nonsynonymous SNV	824	0.198	0.205	T	0.06	0.217	B	0.008	0.149	B	0	0.559	D	0.991	0.412	D	0.755	0.192	N	-0.07	0.121	N	0.232	0.299	0.126	0.431	T	0.001	0.004	T	0.973	0.327	c	5.65	0.868
11	129999951	A/G	0.003552	2252	8	G	none	rs748337940	NM_00114227	APLP2:NM_001142278:exon7:c.G787A:p.A263T,APLP2:NM_001142277:exon10:c.G1306A:p.A436T,APLP2:NM_001142276:exon11:c.G1474A:p.A492T,APLP2:NM_001243299:exon11:c.G1504A:p.A502T,APLP2:NM_001642:exon11:c.G1474A:p.A492T	APLP2	exonic	missense	nonsynonymous SNV	19	0.021	0.491	D	0.96	0.764	D	0.506	0.722	P	0	0.843	D	1	0.81	D	1.4	0.355	L	-2.17	0.548	N	0.783	0.786	0.26	0.631	T	0.035	0.562	D	0.999	0.977	c	5.33	0.756
11	133789752	C/T	0.01427	2242	32	C	none	rs576502138	NM_014987.1	IGSF9B:NM_001277285:exon18:c.G3868A:p.A1290T	IGSF9B	exonic	missense	nonsynonymous SNV	116	0.09	0.319	T	0.003	0.102	B	0.001	0.04	B	0.014	0.288	N	1	0.09	N	0.345	0.112	N	-0.4	0.138	N	0.114	0.182	0.09	0.346	T	0.043	0.607	D	0.975	0.34	c	2.73	0.311
11	133790744	C/G	0.007098	2254	16	C	none	rs745569337	NM_014987.1	IGSF9B:NM_001277285:exon18:c.G2876C:p.R959P	IGSF9B	exonic	missense	nonsynonymous SNV	549	0.007	0.599	D	0.998	0.715	D	0.989	0.769	D	0.002	0.379	N	1	0.474	D	0.975	0.246	L	-1.09	0.283	N	0.714	0.717	0.354	0.717	T	0.067	0.702	D	0.997	0.818	c	4.2	0.486
11	133796942	A/G	0.007556	2250	17	G	none	rs765515019	NM_014987.1	IGSF9B:NM_001277285:exon13:c.C1676T:p.P559L	IGSF9B	exonic	missense	nonsynonymous SNV	45	0.014	0.531	D	0.976	0.564	D	0.949	0.67	D				1	0.548	D	2.19	0.618	M	-4.99	0.822	D	0.135	0.234	0.259	0.63	T	0.037	0.574	D	0.997	0.839	c	4.89	0.632
12	394684	G/T	0.007562	2248	17	G	none	rs758258839	NM_00104260	KDM5A:NM_001042603:exon28:c.C5011A:p.P1671T	KDM5A	exonic	missense	nonsynonymous SNV	145	0.041	0.419	D	0.084	0.233	B	0.026	0.195	B	0.002	0.371	N	0.634	0.306	N	0.345	0.112	N	-0.45	0.148	N	0.202	0.248	0.366	0.727	T	0.044	0.616	D	0.99	0.5	c	2.71	0.31
12	4736517	A/C	0.01066	2252	24	C	none		NM_006422.2	AKAP3:NM_001278309:exon5:c.G1551T:p.M517I,AKAP3:NM_006422:exon5:c.G1551T:p.M517I	AKAP3	exonic	missense	nonsynonymous SNV	856	0.351	0.122	T	0.001	0.067	B	0.003	0.08	B	0.012	0.293	N	1	0.09	N	1.79	0.469	L	-0.87	0.236	N	0.224	0.328	0.017	0.068	T	0.002	0.037	T	0.583	0.058	c	2.53	0.295
12	4736789	C/G	0.00222	2252	5	C	none		NM_006422.2	AKAP3:NM_001278309:exon5:c.G1279C:p.E427Q,AKAP3:NM_006422:exon5:c.G1279C:p.E427Q	AKAP3	exonic	missense	nonsynonymous SNV	1128	0.003	0.682	D	0.997	0.689	D	0.934	0.652	D	0	0.629	D	0.93	0.369	D	3.055	0.871	M	-0.62	0.183	N	0.304	0.48	0.105	0.386	T	0.007	0.18	T	0.998	0.86	c	5.77	0.91
12	6094734	A/G	0.003106	2254	7	G	none	rs573454985	NM_000552.3	VWF:NM_000552:exon39:c.C6896T:p.A2299V	VWF	exonic	missense	nonsynonymous SNV	6	0.429	0.096	T	0.004	0.112	B	0.015	0.162	B	0.001	0.405	N	0.992	0.416	D	1.595	0.408	L	-0.12	0.088	N	0.211	0.259	0.071	0.288	T	0.019	0.418	T	0.998	0.916	c	3.99	0.454
12	6561427	A/G	0.001803	2218	4	G	none	rs764112887	NM_018009.4	TAPBPL:NM_018009:exon1:c.G13A:p.E5K	TAPBPL	exonic	missense	nonsynonymous SNV	52	0	0.912	D	0.01	0.144	B	0.002	0.063	B	0.07	0.022	N	1	0.09	N	1.04	0.263	L	-1.16	0.297	N	0.052	0.043	0.086	0.336	T	0.036	0.57	D	0.8	0.126	c	-1.09	0.093
12	6936290	CG	0.00444	2252	10	C	none	rs764762878	NM_014449.1	GPR162:NM_014449:exon5:c.836_836delinsCG,GPR162:NM_019858:exon5:c.1688_1688delinsCG	GPR162	exonic	frameshift	frameshift substi	473
12	10958845	GA	0.007105	2252	16	G	none	rs200711805	NM_023918.1	TAS2R8:NM_023918:exon1:c.735_735delinsTC	TAS2R8	exonic	frameshift	frameshift substi	39704
12	10962413	C/T	0.0008873	2254	2	C	none	rs756156449	NM_023917.2	TAS2R9:NM_023917:exon1:c.G262A:p.V88I	TAS2R9	exonic	missense	nonsynonymous SNV	36137	0.059	0.375	T	0.202	0.281	B	0.171	0.337	B	0.738	0.098	U	1	0.09	N	-0.55	0.024	N	0.59	0.026	N	0.089	0.086	0.03	0.13	T	0.004	0.106	T	0.718	0.094	c	-5.51	0.024
12	12940499	G	0.003106	2254	7	G	none		NM_00113041		APOLD1		frameshift		658
12	13243647	A/G	0.1097	2252	247	A	dbSN	rs369157349	NM_00108055	GSG1:NM_001080554:exon2:c.154_154delinsCTTTT,GSG1:NM_001080555:exon2:c.154_154delinsCTTTT,GSG1:NM_001206842:exon2:c.154_154delinsCTTTT,GSG1:NM_001206843:exon2:c.115_115delinsCTTTT,GSG1:NM_001206845:exon2:c.115_115delinsCTTTT,GSG1:NM_031289:exon2:c.115_115delinsCTTTT,GSG1:NM_153823:exon2:c.115_115delinsCTTTT	GSG1	exonic	missense	frameshift substi	106
12	21609028	A/C	0.001337	2244	3	A	none		NM_024854.3	PYROXD1:NM_024854:exon7:c.A749C:p.E250A	PYROXD1	exonic	missense-n	nonsynonymous SNV	2	0.478	0.083	T	0	0.026	B	0.01	0.139	B	0	0.559	D	1	0.81	D	1.375	0.344	L	-1.09	0.283	N	0.25	0.305	0.115	0.409	T	0.005	0.126	T	0.846	0.149	c	4.38	0.519
12	21613995	A/G	0.001354	2216	3	G	none		NM_024854.3	PYROXD1:NM_024854:exon8:c.G787A:p.V263I	PYROXD1	exonic	missense	nonsynonymous SNV	37	0.303	0.183	T	0.025	0.179	B	0.075	0.268	B	0	0.559	D	1	0.81	D	0.435	0.127	N	-0.27	0.116	N	0.148	0.175	0.114	0.405	T	0.01	0.272	T	0.902	0.189	c	2.71	0.31
12	21624358	A	0.0004452	2246	1	A	none		NM_002907.3		RECQL		frameshift		0
12	21627845	C/T	0.01421	2252	32	T	none	rs368679142	NM_002907.3	RECQL:NM_002907:exon11:c.A1285G:p.M429V,RECQL:NM_032941:exon12:c.A1285G:p.M429V	RECQL	exonic	missense	nonsynonymous SNV	69	0.005	0.632	D	0.887	0.468	P	0.436	0.438	B	0	0.843	D	1	0.588	D	2.795	0.818	M	-3.63	0.697	D	0.599	0.625	0.116	0.41	T	0.029	0.514	D	0.994	0.64	c	4.62	0.568
12	21799951	C	0.03461	2254	78	C	none		NM_00117409		LDHB		splice-3		0
12	39223211	A/G	0.006655	2254	15	G	none		NM_153634.2	CPNE8:NM_153634:exon6:c.C377T:p.S126L	CPNE8	exonic	missense	nonsynonymous SNV	31	0.006	0.614	D	0.114	0.248	B	0.137	0.317	B	0.005	0.333	U	1	0.588	D	3.22	0.896	M	-3.72	0.707	D	0.482	0.536	0.187	0.538	T	0.076	0.725	D	0.997	0.82	c	3.85	0.434
12	40681233	A/G	0.005324	2254	12	G	none	rs781598112	NM_198578.3	LRRK2:NM_198578:exon20:c.G2581A:p.D861N	LRRK2	exonic	missense	nonsynonymous SNV	81	0.221	0.189	T	0.002	0.21	B	0.002	0.127	B	0.016	0.281	N	1	0.09	N	1.31	0.329	L	-1.99	0.459	N	0.037	0.054	0.213	0.575	T	0.016	0.372	T	0.908	0.194	c	1.6	0.226
12	41410551	A/G	0.001775	2254	4	G	none		NM_001843.3	CNTN1:NM_175038:exon17:c.G2219A:p.G740E,CNTN1:NM_001843:exon19:c.G2252A:p.G751E	CNTN1	exonic	missense	nonsynonymous SNV	68	1	0.026	T	0.002	0.09	B	0.003	0.112	B	0.016	0.28	N	0.937	0.269	N	-0.515	0.026	N	0.34	0.038	N	0.17	0.306	0.051	0.216	T	0.003	0.06	T	0.843	0.147	c	5.35	0.762
12	41585336	A/G	0.005783	2248	13	G	none	rs755317185	NM_00116459	PDZRN4:NM_001164595:exon2:c.G725A:p.R242Q	PDZRN4	exonic	missense	nonsynonymous SNV	11	0.047	0.403	D	0.046	0.205	B	0.011	0.145	B				0.665	0.304	N	1.905	0.51	L	-0.99	0.262	N	0.101	0.104	0.051	0.217	T	0.007	0.187	T	0.998	0.925	c	3.58	0.4
12	43821148	C/T	0.02182	2246	49	C	none	rs377416138	NM_025003.3	ADAMTS20:NM_025003:exon27:c.G4070A:p.G1357E	ADAMTS20	exonic	missense	nonsynonymous SNV	38	0.096	0.31	T	0.576	0.899	P	0.457	0.875	P	0	0.504	D	1	0.81	D	1.28	0.323	L	-5.48	0.908	D	0.854	0.841	0.287	0.659	T	0.035	0.564	D	0.997	0.83	c	4.94	0.645
12	48189418	A/G	0.002218	2254	5	G	none		NM_00109841	HDAC7:NM_001098416:exon9:c.C928T:p.P310S,HDAC7:NM_015401:exon10:c.C1039T:p.P347S	HDAC7	exonic	missense	nonsynonymous SNV	49	0.301	0.313	T	0.999	0.764	D	0.973	0.713	D	0.011	0.296	N	1	0.516	D	2.71	0.795	M	-2.26	0.548	N	0.44	0.495	0.271	0.642	T	0.045	0.617	D	0.999	0.962	c	4.32	0.507
12	49065603	G/T	0.002218	2254	5	T	none		NM_017822.3	KANSL2:NM_017822:exon5:c.A688C:p.K230Q	KANSL2	exonic	missense	nonsynonymous SNV	22	0.068	0.363	T	0.963	0.899	D	0.678	0.916	P	0	0.843	D	1	0.588	D	1.955	0.53	M	-1.75	0.414	N	0.169	0.635	0.285	0.657	T	0.018	0.401	T	0.993	0.596	c	6.05	0.981
12	49087453	A/G	0.001331	2254	3	G	none	rs753742785	NM_001240.3	CCNT1:NM_001240:exon9:c.C1544T:p.S515F	CCNT1	exonic	missense	nonsynonymous SNV	767	0.001	0.784	D	0.999	0.764	D	0.996	0.832	D	0.002	0.375	N	1	0.81	D	2.045	0.562	M	-2.5	0.543	D	0.381	0.441	0.07	0.286	T	0.027	0.503	D	0.998	0.924	c	4.89	0.632
12	49434445	A/G	0.00488	2254	11	G	none		NM_003482.3	KMT2D:NM_003482:exon31:c.C7108T:p.R2370C	KMT2D	exonic	missense	nonsynonymous SNV	874	0.001	0.784	D	1	0.899	D	0.795	0.561	P	0.002	0.388	N	0.895	0.36	D	0.55	0.145	N	-2.39	0.526	N	0.635	0.653	0.432	0.773	T	0.493	0.95	D	0.866	0.161	c	5.21	0.719
12	49443826	C/G	0.01065	2254	24	C	none	rs567870903	NM_003482.3	KMT2D:NM_003482:exon11:c.G3545C:p.C1182S	KMT2D	exonic	missense	nonsynonymous SNV	362	0	0.912	D	0.9	0.476	P	0.508	0.461	P	0.001	0.397	N	0.636	0.306	N	0.695	0.181	N	-1.43	0.352	N	0.638	0.655	0.355	0.719	T	0.203	0.869	D	0.875	0.167	c	4.88	0.63
12	49994219	C/T	0.01109	2254	25	C	none	rs751118651	NM_032130.2	FAM186B:NM_032130:exon4:c.G1204A:p.A402T	FAM186B	exonic	missense	nonsynonymous SNV	699	0.206	0.199	T	0.545	0.361	P	0.071	0.265	B	0.758	0.065	N	1	0.09	N	1.65	0.424	L	-0.8	0.221	N	0.02	0.029	0.029	0.126	T	0.005	0.122	T	0.947	0.248	c	2.02	0.255
12	51319075	C/T	0.02662	2254	60	T	none		NM_014033.3	METTL7A:NM_014033:exon1:c.T254C:p.F85S	METTL7A	exonic	missense	nonsynonymous SNV	245	0	0.912	D	0.001	0.899	B	0	0.971	B	0	0.843	D	1	0.81	D	0.735	0.189	N	-7.71	0.957	D	0.905	0.895	0.078	0.312	T	0.033	0.548	D	0.999	0.958	c	4.9	0.635
12	52713031	A/G	0.003552	2252	8	G	none	rs778964859	NM_002282.3	KRT83:NM_002282:exon2:c.C502T:p.R168W	KRT83	exonic	missense	nonsynonymous SNV	92	0.016	0.518	D	0.279	0.303	B	0.159	0.33	B	0.013	0.29	U	0.726	0.298	N	2.96	0.854	M	-6.03	0.897	D	0.711	0.713	0.776	0.924	D	0.045	0.62	D	0.993	0.592	c	-0.739	0.105
12	52965775	C/T	0.01199	2252	27	T	none		NM_175053.3	KRT74:NM_175053:exon3:c.A700G:p.I234V	KRT74	exonic	missense	nonsynonymous SNV	14	0.012	0.546	D	0.998	0.715	D	0.999	0.916	D	0.003	0.358	N	0.647	0.329	D	1.885	0.502	L	-0.97	0.258	N	0.163	0.289	0.762	0.919	D	0.035	0.563	D	0.996	0.756	c	1.87	0.244
12	52967491	C/G	0.0173	2254	39	G	none	rs777863467	NM_175053.3	KRT74:NM_175053:exon1:c.C71G:p.P24R	KRT74	exonic	missense	nonsynonymous SNV	401	0.007	0.632	D	0.429	0.337	B	0.323	0.401	B	0.427	0.128	N	1	0.09	N	2.81	0.821	M	-1.96	0.454	N	0.153	0.291	0.094	0.356	T	0.006	0.169	T	0.982	0.384	c	2.31	0.277
12	53233753	C/T	0.001776	2252	4	C	none	rs540018657	NM_173352.2	KRT78:NM_001300814:exon7:c.G733A:p.A245T,KRT78:NM_173352:exon7:c.G1063A:p.A355T	KRT78	exonic	missense	nonsynonymous SNV	16	1	0.01	T	0.013	0.154	B	0.017	0.17	B				1	0.09	N	0.895	0.225	L	1.25	0.01	N	0.041	0.054	0.399	0.751	T	0.029	0.515	D	0.823	0.136	c	-2.1	0.068
12	54403334	A/G	0.01109	2254	25	A	none	rs537967042	NM_022658.3	HOXC8:NM_022658:exon1:c.A266G:p.Y89C	HOXC8	exonic	missense	nonsynonymous SNV	171	0.001	0.784	D	1	0.899	D	0.996	0.832	D	0	0.843	D	1	0.588	D	2.375	0.686	M	-5.7	0.874	D	0.805	0.794	0.284	0.656	T	0.138	0.821	D	0.998	0.878	c	3.95	0.448
12	55368334	C/T	0.001792	2232	4	C	none	rs529649457	NM_00109881	TESPA1:NM_001098815:exon2:c.G13A:p.V5M,TESPA1:NM_001136030:exon2:c.G13A:p.V5M	TESPA1	exonic	missense	nonsynonymous SNV	58	0.001	0.912	D	1	0.899	D	0.982	0.739	D				0.979	0.252	N	2.35	0.677	M	-0.12	0.615	N	0.393	0.452	0.202	0.559	T	0.016	0.377	T	0.997	0.775	c	4.34	0.511
12	55863030	C/G	0.004004	2248	9	G	none		NM_00100549	OR6C70:NM_001005499:exon1:c.C893G:p.A298G	OR6C70	exonic	missense	nonsynonymous SNV	213007	0.034	0.44	D	0.011	0.147	B	0.018	0.173	B	0.003	0.353	N	1	0.09	N	2.5	0.73	M	-3.28	0.656	D	0.353	0.414	0.116	0.411	T	0.004	0.084	T	0.97	0.312	c	3.16	0.353
12	56364835	A/G	0.003106	2254	7	G	none	rs376285406	NM_001798.3	CDK2:NM_001290230:exon4:c.G416A:p.R139H,CDK2:NM_052827:exon5:c.G494A:p.R165H,CDK2:NM_001798:exon6:c.G596A:p.R199H	CDK2	exonic	missense	nonsynonymous SNV	8	0.027	0.501	D	0.997	0.689	D	0.849	0.588	P	0	0.504	D	1	0.81	D	1.295	0.326	L	-3.58	0.691	D	0.582	0.611	0.312	0.682	T	0.031	0.533	D	0.998	0.926	c	5.22	0.722
12	56548868	C/T	0.01331	2254	30	C	none	rs770630703	NM_00119962	MYL6B:NM_001199629:exon4:c.C232T:p.R78X,MYL6B:NM_002475:exon4:c.C232T:p.R78X	MYL6B	exonic	stop-gaine	stopgain	30										0	0.629	D	1	0.81	A															0.997	0.828	c	4.28	0.5
12	56974986	G/T	0.02972	2254	67	G	none		NM_002898.3	RBMS2:NM_002898:exon6:c.G561T:p.K187N	RBMS2	exonic	missense	nonsynonymous SNV	19	0.021	0.784	D	1	0.899	D	0.999	0.916	D	0	0.843	D	1	0.81	D	0.58	0.154	N	-4.39	0.786	D	0.398	0.457	0.471	0.797	T	0.129	0.811	D	0.999	0.94	c	5.08	0.682
12	56993569	A/G	0.001775	2254	4	G	none	rs758674282	NM_013449.3	BAZ2A:NM_001300905:exon26:c.C5089T:p.R1697C,BAZ2A:NM_013449:exon26:c.C5095T:p.R1699C	BAZ2A	exonic	missense	nonsynonymous SNV	64	0.028	0.912	D	1	0.899	D	0.997	0.916	D	0	0.843	D	1	0.81	D	1.84	0.484	L	-4.72	0.867	D	0.753	0.787	0.734	0.909	D	0.16	0.84	D	0.999	0.992	c	5.01	0.663
12	57114670	C/T	0.003549	2254	8	T	none		NM_00111320	NACA:NM_001113203:exon3:c.A644G:p.H215R	NACA	exonic	intron	nonsynonymous SNV	574	0	0.912	D	0.675	0.393	P	0.178	0.341	B				1	0.09	N	0.805	0.203	L	-1.42	0.35	N	0.22	0.271	0.031	0.132	T	0.006	0.164	T	0.714	0.093	c	1.8	0.24
12	57397403	C/G	0.003549	2254	8	G	none		NM_014830.2	ZBTB39:NM_014830:exon2:c.C1299G:p.N433K	ZBTB39	exonic	missense	nonsynonymous SNV	1343	0.373	0.114	T	0.002	0.09	B	0.003	0.08	B	0.06	0.223	N	1	0.09	N	0.445	0.128	N	-0.41	0.14	N	0.101	0.104	0.015	0.058	T	0.007	0.178	T	0.255	0.012	c	-6.88	0.015
12	57549941	C/T	0.009317	2254	21	C	none		NM_002332.2	LRP1:NM_002332:exon9:c.C1292T:p.A431V	LRP1	exonic	missense	nonsynonymous SNV	65	0.51	0.075	T	0.759	0.415	P	0.225	0.363	B	0	0.629	D	0.997	0.438	D	0.115	0.086	N	-0.75	0.21	N	0.557	0.592	0.538	0.829	D	0.026	0.493	D	0.999	0.936	c	4.43	0.528
12	58190095	A/C	0.003993	2254	9	C	none		NM_00117269	TSFM:NM_005726:exon6:c.C707A:p.A236D,TSFM:NM_001172696:exon7:c.C770A:p.A257D	TSFM	exonic	utr-3	nonsynonymous SNV	136	0.002	0.784	D	1	0.899	D	0.999	0.971	D	0	0.629	D	1	0.81	D	3.09	0.877	M	-4.39	0.786	D	0.838	0.834	0.717	0.903	D	0.219	0.877	D	0.998	0.874	c	5.1	0.688
12	58223307	C/T	0.007986	2254	18	C	none	rs767635273	NM_005730.3	CTDSP2:NM_005730:exon2:c.G137A:p.R46H	CTDSP2	exonic	missense	nonsynonymous SNV	73	0.318	0.136	T	0.007	0.131	B	0.008	0.127	B	0.002	0.368	N	0.857	0.81	D	2.56	0.75	M	-1.76	0.416	N	0.32	0.381	0.055	0.233	T	0.006	0.162	T	0.996	0.715	c	2.84	0.321
12	64057549	C/G	0.001349	2224	3	G	none		NM_173812.4	DPY19L2:NM_173812:exon3:c.C439G:p.R147G	DPY19L2	exonic	missense	nonsynonymous SNV	12	0.005	0.632	D	1	0.899	D	1	0.971	D	0	0.843	U	1	0.49	D	2.985	0.859	M	-6	0.93	D	0.901	0.89	0.389	0.744	T	0.089	0.754	D	0.998	0.844	c	2.5	0.292
12	68696610	C/T	0.005768	2254	13	C	none		NM_00120502	MDM1:NM_001205028:exon12:c.G1657A:p.G553S,MDM1:NM_017440:exon12:c.G1762A:p.G588S	MDM1	exonic	missense	nonsynonymous SNV	43	0	0.912	D	1	0.899	D	0.999	0.971	D	0	0.843	D	1	0.504	D	2.645	0.776	M	-4.26	0.868	D	0.76	0.895	0.253	0.623	T	0.06	0.679	D	0.998	0.9	c	3.89	0.439
12	75897854	T	0.04885	2252	110	T	none		NM_007043.6		KRR1		splice-3		0
12	81028849	C/T	0.007542	2254	17	C	none		NM_00114502	PTPRQ:NM_001145026:exon32:c.C5396T:p.T1799M	PTPRQ	exonic	missense	nonsynonymous SNV	4				0.999	0.764	D	0.828	0.577	P				0.969	0.387	D							0.246	0.522	0.192	0.544	T	0.007	0.192	T	0.998	0.924	c	5.39	0.775
12	94694765	A/G	0.01065	2254	24	G	none	rs776462415	NM_005761.2	PLXNC1:NM_005761:exon28:c.G4318A:p.G1440S	PLXNC1	exonic	missense	nonsynonymous SNV	69	0.158	0.239	T	0.004	0.231	B	0.004	0.236	B	0	0.504	N	0.997	0.47	D	0.065	0.083	N	-0.77	0.268	N	0.205	0.251	0.017	0.071	T	0.014	0.337	T	0.967	0.304	c	3.21	0.358
12	94975900	A/G	0.0008873	2254	2	G	none	rs374305237	NM_020698.2	TMCC3:NM_001301036:exon2:c.C400T:p.R134C,TMCC3:NM_020698:exon2:c.C493T:p.R165C	TMCC3	exonic	missense	nonsynonymous SNV	415	0.002	0.721	D	0.088	0.235	B	0.02	0.179	B	0.044	0.237	N	0.677	0.332	D	1.04	0.263	L	-2.74	0.582	D	0.172	0.21	0.083	0.326	T	0.006	0.149	T	0.994	0.623	c	3.76	0.422
12	96370405	C/G	0.008437	2252	19	C	none		NM_00125833	HAL:NM_001258333:exon18:c.G1110C:p.K370N,HAL:NM_001258334:exon19:c.G1734C:p.K578N,HAL:NM_002108:exon19:c.G1734C:p.K578N	HAL	exonic	missense	nonsynonymous SNV	30	0.171	0.248	T	0.264	0.392	B	0.269	0.43	B	0	0.843	D	1	0.588	D	1.49	0.374	L	-2.39	0.526	N	0.129	0.416	0.378	0.736	T	0.046	0.622	D	0.997	0.791	c	3.73	0.418
12	97336403	G	0.01597	2254	36	G	none		NM_00113517		NEDD1		splice-5		0
12	99020450	A/C	0.01198	2254	27	A	none		NM_153687.3	IKBIP:NM_153687:exon3:c.T392G:p.M131R	IKBIP	exonic	missense	nonsynonymous SNV	95	0.012	0.546	D	0.256	0.296	B	0.116	0.303	B	0.209	0.034	N	1	0.81	D				-1.74	0.412	N	0.161	0.193	0.129	0.439	T	0.028	0.509	D	0.818	0.134	c	5.68	0.88
12	101766666	C/T	0.01597	2254	36	T	none	rs376562450	NM_014503.2	UTP20:NM_014503:exon52:c.T6803C:p.F2268S	UTP20	exonic	missense	nonsynonymous SNV	5	0.002	0.721	D	0.725	0.405	P	0.201	0.352	B	0	0.629	D	0.957	0.38	D	2.07	0.57	M	-4.51	0.782	D	0.792	0.782	0.155	0.487	T	0.053	0.655	D	0.996	0.723	c	3.25	0.362
12	101880472	C/T	0.05506	2252	124	C	none		NM_152323.1	UNKNOWN	SPIC	exonic	missense	unknown	351	0.185	0.215	T	0.933	0.501	P	0.441	0.439	B	0.511	0.118	N	1	0.09	N	2.015	0.552	M	-0.52	0.162	N	0.031	0.2	0.129	0.439	T	0.008	0.224	T	0.998	0.91	c	2.49	0.291
12	102036226	A/C	0.01156	2250	26	A	none		NM_00125471	MYBPC1:NM_001254722:exon7:c.A542C:p.Q181P,MYBPC1:NM_001254720:exon8:c.A584C:p.Q195P,MYBPC1:NM_001254721:exon8:c.A563C:p.Q188P,MYBPC1:NM_001254723:exon8:c.A581C:p.Q194P,MYBPC1:NM_001254718:exon9:c.A620C:p.Q207P,MYBPC1:NM_001254719:exon9:c.A620C:p.Q207P,MYBPC1:NM_206820:exon9:c.A620C:p.Q207P,MYBPC1:NM_206821:exon9:c.A620C:p.Q207P,MYBPC1:NM_002465:exon11:c.A695C:p.Q232P,MYBPC1:NM_206819:exon11:c.A69…	MYBPC1	exonic	missense	nonsynonymous SNV	30	0.021	0.564	D	0.002	0.189	B	0.002	0.265	B	0.007	0.318	N	0.86	0.395	D	-0.625	0.021	N	-0.84	0.236	N	0.195	0.267	0.068	0.277	T	0.025	0.479	T	0.97	0.316	c	5.52	0.821
12	102091839	C/T	0.001343	2234	3	C	none		NM_020244.2	CHPT1:NM_020244:exon1:c.C200T:p.T67I	CHPT1	exonic	missense	nonsynonymous SNV	74	0	0.912	D	0.127	0.464	B	0.299	0.477	B	0	0.843	D	1	0.81	D	4.35	0.985	H	-5.39	0.85	D	0.805	0.794	0.435	0.776	T	0.926	0.995	D	0.998	0.853	c	4.02	0.458
12	109221171	C/G	0.00976	2254	22	G	none		NM_00116133	SSH1:NM_001161331:exon1:c.C11G:p.A4G	SSH1	exonic	intron	nonsynonymous SNV	133	0.251	0.17	T	0.001	0.067	B	0.003	0.08	B				1	0.09	N				-0.35	0.129	N	0.03	0.011	0.017	0.07	T	0.008	0.22	T	0.914	0.201	c	0.28	0.149
12	109288094	C/T	0.002662	2254	6	C	none	rs749872143	NM_001917.4	DAO:NM_001917:exon7:c.C563T:p.A188V	DAO	exonic	missense	nonsynonymous SNV	50	0.286	0.17	T	0	0.151	B	0	0.063	B	0.001	0.419	N	0.989	0.243	N	2.3	0.659	M	-1.09	0.366	N	0.265	0.332	0.304	0.675	T	0.033	0.547	D	0.789	0.121	c	1.14	0.197
12	110891597	A/G	0.005773	2252	13	A	none		NM_00116437	GPN3:NM_001164372:exon7:c.T860C:p.I287T,GPN3:NM_001164373:exon7:c.T773C:p.I258T,GPN3:NM_016301:exon7:c.T743C:p.I248T	GPN3	exonic	missense	nonsynonymous SNV	50	0.001	0.784	D	0.972	0.764	D	0.828	0.742	P	0	0.843	D	1	0.81	D	2.73	0.801	M	-4.49	0.787	D	0.954	0.957	0.433	0.774	T	0.084	0.742	D	0.999	0.942	c	5.83	0.93
12	111884833	C/T	0.002662	2254	6	C	none		NM_005475.2	SH2B3:NM_001291424:exon3:c.C316T:p.R106X,SH2B3:NM_005475:exon4:c.C922T:p.R308X	SH2B3	exonic	stop-gaine	stopgain	5										0.195	0.167	N	1	0.81	A															0.997	0.805	c	3.36	0.374
12	112110565	C/G	0.005768	2254	13	C	none	rs765670841	NM_006768.3	BRAP:NM_006768:exon5:c.G647C:p.S216T	BRAP	exonic	missense	nonsynonymous SNV	14	0.019	0.501	D	0.078	0.229	B	0.023	0.188	B	0	0.843	D	1	0.81	D	0.905	0.233	L	-0.66	0.191	N	0.659	0.686	0.099	0.371	T	0.024	0.469	T	0.986	0.428	c	5.49	0.809
12	112371729	A/G	0.002218	2254	5	G	none	rs374733446	NM_00119345	TMEM116:NM_001193453:exon8:c.C589T:p.R197C,TMEM116:NM_138341:exon8:c.C418T:p.R140C,TMEM116:NM_001193531:exon9:c.C694T:p.R232C,TMEM116:NM_001294314:exon11:c.C418T:p.R140C	TMEM116	exonic	missense	nonsynonymous SNV	40	0.202	0.207	T	0.007	0.131	B	0.003	0.08	B	0.764	0.096	N	1	0.09	N	1.15	0.294	L	-0.94	0.352	N	0.13	0.202	0.081	0.319	T	0.009	0.228	T	0.807	0.129	c	-0.337	0.12
12	112583408	C/T	0.005324	2254	12	T	none	rs374220101	NM_00114390	TRAFD1:NM_001143906:exon7:c.T869C:p.M290T,TRAFD1:NM_006700:exon7:c.T869C:p.M290T	TRAFD1	exonic	missense	nonsynonymous SNV	19	0.006	0.614	D	0.804	0.432	P	0.216	0.359	B	0.003	0.359	N	0.997	0.437	D	2.38	0.688	M	-2.9	0.608	D	0.476	0.525	0.106	0.388	T	0.006	0.149	T	0.982	0.391	c	6.08	0.99
12	112702984	C/T	0.004444	2250	10	C	none		NM_00110966	HECTD4:NM_001109662:exon16:c.G2182A:p.V728M	HECTD4	exonic	missense	nonsynonymous SNV	6	0.004	0.654	D	0.994	0.647	D	0.986	0.754	D	0	0.843	D	1	0.497	D	0.695	0.181	N	-0.32	0.123	N	0.647	0.662	0.225	0.59	T	0.042	0.601	D	0.999	0.963	c	5.74	0.9
12	117665244	C/T	0.01287	2254	29	C	none	rs571737466	NM_000620.4	NOS1:NM_001204213:exon22:c.G2600A:p.R867H,NOS1:NM_001204214:exon22:c.G2600A:p.R867H,NOS1:NM_000620:exon23:c.G3608A:p.R1203H,NOS1:NM_001204218:exon24:c.G3710A:p.R1237H	NOS1	exonic	missense	nonsynonymous SNV	9	0.305	0.152	T	0.018	0.165	B	0.027	0.198	B	0.005	0.335	N	0.999	0.81	D	0.84	0.212	L	-1.89	0.441	N	0.086	0.081	0.154	0.484	T	0.01	0.251	T	0.949	0.252	c	1.83	0.242
12	121659969	A/G	0.0004437	2254	1	G	none	rs779293861	NM_00125679	P2RX4:NM_001261397:exon4:c.G427A:p.G143R,P2RX4:NM_001261398:exon4:c.G427A:p.G143R,P2RX4:NM_002560:exon4:c.G427A:p.G143R,P2RX4:NM_001256796:exon5:c.G475A:p.G159R	P2RX4	exonic	missense-n	nonsynonymous SNV	1	0	0.912	D	1	0.899	D	0.996	0.971	D	0	0.843	D	1	0.81	D	3.515	0.931	H	-7.32	0.945	D	0.906	0.933	0.218	0.581	T				0.997	0.812	c	5.45	0.796
12	123214462	A/G	0.004448	2248	10	A	none	rs777778061	NM_032554.3	HCAR1:NM_032554:exon1:c.T425C:p.L142P	HCAR1	exonic	missense	nonsynonymous SNV	23036	0.004	0.654	D	0.961	0.535	D	0.866	0.598	P	0.565	0.054	N	1	0.511	D	3.09	0.877	M	-3.33	0.662	D	0.532	0.58	0.595	0.855	D	0.104	0.779	D	0.997	0.836	c	2.87	0.324
12	123273348	C/T	0.001331	2254	3	C	none	rs754383945	NM_201435.4	CCDC62:NM_201435:exon5:c.C542T:p.S181L	CCDC62	exonic	missense	nonsynonymous SNV	44	0.006	0.632	D	0.999	0.899	D	0.941	0.85	D	0.002	0.373	N	0.999	0.81	D	1.735	0.45	L	-3.55	0.772	D	0.636	0.836	0.354	0.717	T	0.02	0.427	T	0.999	0.99	c	5.7	0.886
12	124069269	C/T	0.001775	2254	4	C	none		NM_006815.3	TMED2:NM_006815:exon1:c.C86T:p.A29V	TMED2	exonic	missense	nonsynonymous SNV	95	0.082	0.41	T	0.775	0.422	P	0.624	0.497	P	0	0.629	D	1	0.588	D	2.065	0.569	M	-3.15	0.641	D	0.259	0.507	0.07	0.285	T	0.208	0.871	D	0.996	0.736	c	2.33	0.279
12	124298078	A/G	0.01553	2254	35	A	none	rs755655700	NM_207437.3	DNAH10:NM_207437:exon19:c.A3158G:p.H1053R	DNAH10	exonic	missense	nonsynonymous SNV	110	0.039	0.424	D	0.04	0.198	B	0.104	0.295	B	0.001	0.4	N	0.552	0.313	N	0.345	0.112	N	-0.25	0.11	N	0.067	0.144	0.035	0.149	T	0.01	0.254	T	0.814	0.132	c	4	0.455
12	129190514	A/G	0.002662	2254	6	G	none	rs528438138	NM_00113610	TMEM132C:NM_001136103:exon9:c.G3001A:p.G1001R	TMEM132C	exonic	missense	nonsynonymous SNV	880	0.04	0.421	D	1	0.899	D	0.997	0.85	D	0	0.469	N	0.999	0.45	D	2.15	0.603	M	-4.28	0.763	D	0.217	0.288	0.076	0.304	T	0.007	0.192	T	0.999	0.942	c	3.73	0.418
12	129190557	A/G	0.01287	2254	29	G	none	rs768068843	NM_00113610	TMEM132C:NM_001136103:exon9:c.G3044A:p.G1015D	TMEM132C	exonic	missense	nonsynonymous SNV	923	0.06	0.373	T	0.935	0.503	P	0.681	0.517	P	0	0.523	U	0.868	0.355	D	3.09	0.877	M	-3.15	0.641	D	0.482	0.535	0.08	0.317	T	0.016	0.378	T	0.997	0.808	c	4.75	0.598
12	132325299	A/G	0.003552	2252	8	G	none	rs779511056	NM_016155.4	MMP17:NM_016155:exon4:c.G604A:p.G202S	MMP17	exonic	missense	nonsynonymous SNV	103	0.003	0.784	D	0.999	0.764	D	0.982	0.739	D	0	0.629	D	1	0.588	D	3.46	0.925	M	-5.67	0.894	D	0.606	0.866	0.251	0.621	T	0.103	0.778	D	0.998	0.88	c	4.55	0.553
12	132824542	C/T	0.007986	2254	18	C	none	rs782006018	NM_00112263	GALNT9:NM_001122636:exon6:c.G998A:p.R333H	GALNT9	exonic	missense	nonsynonymous SNV	39	0.001	0.784	D	1	0.899	D	1	0.971	D	0	0.469	D	1	0.81	D				-4.56	0.786	D	0.548	0.768	0.829	0.943	D	0.309	0.911	D	1	0.999	c	3.92	0.444
12	133384496	C/T	0.000444	2252	1	T	none		NM_00117255	GOLGA3:NM_001172557:exon5:c.A1159G:p.R387G,GOLGA3:NM_005895:exon5:c.A1159G:p.R387G	GOLGA3	exonic	missense	nonsynonymous SNV	20	0.013	0.538	D	0.465	0.346	P	0.178	0.372	B	0	0.843	D	1	0.81	D	1.995	0.543	M	-3.08	0.675	D	0.31	0.507	0.32	0.689	T	0.104	0.779	D	0.992	0.545	c	1.88	0.245
12	133779495	G/T	0.003993	2254	9	G	none	rs532802418	NM_00116588	ZNF268:NM_001165881:exon6:c.G1223T:p.R408I,ZNF268:NM_001165882:exon6:c.G974T:p.R325I,ZNF268:NM_003415:exon6:c.G1223T:p.R408I	ZNF268	exonic	missense	nonsynonymous SNV	766	0.001	0.784	D	0.973	0.556	D	0.527	0.466	P				0.993	0.298	N	2.32	0.666	M	-6.42	0.912	D	0.518	0.563	0.085	0.333	T	0.002	0.037	T	0.982	0.385	c	2.78	0.316
13	20412951	C/T	0.002662	2254	6	C	none	rs778542771	NM_00103964	ZMYM5:NM_001039650:exon5:c.G761A:p.G254E,ZMYM5:NM_001142684:exon5:c.G761A:p.G254E	ZMYM5	exonic	intron	nonsynonymous SNV	112	0.021	0.912	D	1	0.899	D	1	0.971	D	0	0.843	D	1	0.81	D	2.61	0.766	M	-7.36	0.946	D	0.974	0.975	0.536	0.829	D	0.166	0.845	D	0.998	0.878	c	4.57	0.557
13	21746523	A	0.004437	2254	10	A	none		NM_00116601		SKA3		frameshift		47
13	24200883	A/G	0.0008873	2254	2	A	none	rs751020935	NM_00120445	TNFRSF19:NM_001204459:exon3:c.A1G:p.M1V,TNFRSF19:NM_001204458:exon5:c.A397G:p.M133V,TNFRSF19:NM_018647:exon5:c.A397G:p.M133V,TNFRSF19:NM_148957:exon5:c.A397G:p.M133V	TNFRSF19	exonic	missense	nonsynonymous SNV	38	0.006	0.614	D	0.802	0.489	P	0.337	0.465	B	0	0.843	D	1	0.81	D	3.095	0.878	M	-2.87	0.603	D	0.179	0.434	0.055	0.231	T	0.015	0.36	T	0.963	0.288	c	1.56	0.223
13	25066705	C/G	0.003106	2254	7	G	none		NM_006437.3	PARP4:NM_006437:exon9:c.C907G:p.L303V	PARP4	exonic	missense	nonsynonymous SNV	28	0.088	0.323	T	0.9	0.476	P	0.38	0.421	B	0	0.497	D	1	0.2	N	2.56	0.75	M	-1.55	0.375	N	0.25	0.305	0.099	0.369	T	0.002	0.044	T	0.995	0.701	c	3.74	0.419
13	25480243	A/G	0.0102	2254	23	G	none	rs541232925	NM_018451.4	CENPJ:NM_018451:exon7:c.C1933T:p.R645C	CENPJ	exonic	missense	nonsynonymous SNV	760	0.073	0.379	T	0.003	0.102	B	0.001	0.04	B	0.025	0.016	N	1	0.09	N	-0.05	0.049	N	-1.33	0.443	N	0.072	0.094	0.057	0.239	T	0.01	0.256	T	0.909	0.195	c	0.656	0.169
13	26125594	A/T	0.003996	2252	9	A	none		NM_016529.4	ATP8A2:NM_016529:exon11:c.A1010T:p.Y337F	ATP8A2	exonic	missense	nonsynonymous SNV	48	0.166	0.231	T	0	0.026	B	0.004	0.093	B	0.163	0.176	N	0.946	0.266	N	-0.99	0.012	N	0.39	0.035	N	0.163	0.196	0.44	0.779	T	0.099	0.771	D	0.968	0.305	c	1.75	0.236
13	32783149	A/G	0.006211	2254	14	G	none		NM_023037.2	FRY:NM_023037:exon32:c.G4178A:p.G1393D	FRY	exonic	missense	nonsynonymous SNV	98				0	0.026	B	0.001	0.04	B	0.2	0.166	N	0.999	0.461	D	0.315	0.103	N				0.524	0.592	0.05	0.213	T	0.002	0.043	T	0.436	0.033	c	5.29	0.743
13	33332782	A/T	0.008452	2248	19	A	none	rs765759745	NM_015032.3	PDS5B:NM_015032:exon28:c.A3300T:p.Q1100H	PDS5B	exonic	missense	nonsynonymous SNV	10	0.012	0.654	D	0.029	0.185	B	0.016	0.166	B	0	0.843	D	1	0.493	D	0.755	0.192	N	-1.04	0.373	N	0.392	0.452	0.149	0.476	T	0.004	0.089	T	0.945	0.244	c	-10.4	0.003
13	33685929	C/T	0.005768	2254	13	C	none	rs370315246	NM_00124347	STARD13:NM_052851:exon10:c.G2239A:p.D747N,STARD13:NM_178006:exon10:c.G2593A:p.D865N,STARD13:NM_178007:exon10:c.G2569A:p.D857N,STARD13:NM_001243476:exon14:c.G2488A:p.D830N	STARD13	exonic	missense	nonsynonymous SNV	15	0.543	0.071	T	0	0.026	B	0.001	0.04	B	0.003	0.349	N	0.936	0.269	N	0.385	0.122	N	1.43	0.008	N	0.053	0.037	0.009	0.034	T	0.01	0.262	T	0.963	0.287	c	0.328	0.151
13	38171395	C/G	0.002232	2240	5	C	none		NM_00113593	POSTN:NM_001135934:exon2:c.G144C:p.Q48H,POSTN:NM_001135935:exon2:c.G144C:p.Q48H,POSTN:NM_001135936:exon2:c.G144C:p.Q48H,POSTN:NM_001286665:exon2:c.G144C:p.Q48H,POSTN:NM_001286666:exon2:c.G144C:p.Q48H,POSTN:NM_001286667:exon2:c.G144C:p.Q48H,POSTN:NM_006475:exon2:c.G144C:p.Q48H	POSTN	exonic	missense	nonsynonymous SNV	25	0.02	0.531	D	0.994	0.899	D	0.984	0.875	D	0	0.843	D	0.995	0.426	D	2.43	0.707	M	-2.26	0.505	N	0.83	0.818	0.783	0.926	D	0.13	0.813	D	0.997	0.803	c	4.09	0.469
13	39438519	A/G	0.01065	2254	24	A	none	rs777090925	NM_207361.4	FREM2:NM_207361:exon16:c.A7759G:p.T2587A	FREM2	exonic	missense	nonsynonymous SNV	108	0.736	0.037	T	0.002	0.09	B	0.006	0.112	B	0	0.497	D	1	0.194	N	1.61	0.413	L	-1.87	0.437	N	0.237	0.29	0.041	0.177	T	0.005	0.119	T	0.799	0.125	c	4.63	0.57
13	40325199	C/T	0.006661	2252	15	C	none		NM_00114507	COG6:NM_020751:exon19:c.C1943T:p.S648L	COG6	exonic	intron	nonsynonymous SNV	117	0.002	0.721	D	0.983	0.585	D	0.539	0.47	P	0	0.629	D	1	0.81	D	2.295	0.656	M	-3	0.623	D	0.555	0.59	0.228	0.594	T	0.026	0.489	D	0.998	0.883	c	5.77	0.91
13	45148664	C/G	0.006211	2254	14	G	none	rs754440180	NM_00124379	TSC22D1:NM_001243799:exon1:c.C1547G:p.T516S,TSC22D1:NM_183422:exon1:c.C1547G:p.T516S	TSC22D1	exonic	missense	nonsynonymous SNV	117	0.243	0.175	T	0.006	0.126	B	0.009	0.133	B	0.007	0.316	N	1	0.2	N	0	0.065	N	0.33	0.041	N	0.047	0.028	0.036	0.156	T	0.004	0.099	T	0.95	0.255	c	4.01	0.457
13	46946139	A/G	0.01331	2254	30	G	none	rs762307285	NM_025113.2	KIAA0226L:NM_001286762:exon2:c.C472T:p.P158S,KIAA0226L:NM_001286764:exon2:c.C67T:p.P23S,KIAA0226L:NM_001286761:exon3:c.C472T:p.P158S,KIAA0226L:NM_001286763:exon3:c.C271T:p.P91S,KIAA0226L:NM_025113:exon3:c.C472T:p.P158S	KIAA0226L	exonic	missense	nonsynonymous SNV	64	0.136	0.303	T	0.707	0.401	P	0.278	0.385	B	0.075	0.212	N	0.99	0.411	D	0.85	0.213	L	-2.06	0.924	N	0.127	0.228	0.089	0.343	T	0.015	0.362	T	0.767	0.112	c	3.04	0.34
13	50587260	A/G	0.0008873	2254	2	A	none	rs555409601	NM_00100727	TRIM13:NM_213590:exon2:c.A1184G:p.N395S,TRIM13:NM_005798:exon3:c.A1184G:p.N395S,TRIM13:NM_052811:exon3:c.A1184G:p.N395S,TRIM13:NM_001007278:exon4:c.A1193G:p.N398S	TRIM13	exonic	missense	nonsynonymous SNV	1190	0.027	0.469	D	0.231	0.317	B	0.058	0.31	B	0	0.447	D	0.773	0.342	D	0.695	0.181	N	-0.52	0.162	N	0.277	0.345	0.046	0.196	T	0.004	0.103	T	0.993	0.583	c	5.81	0.924
13	52508929	A/G	0.0315	2254	71	A	none	rs377492122	NM_000053.3	ATP7B:NM_001005918:exon17:c.T3740C:p.L1247P,ATP7B:NM_000053:exon21:c.T4361C:p.L1454P,ATP7B:NM_001243182:exon22:c.T4028C:p.L1343P	ATP7B	exonic	missense	nonsynonymous SNV	237	0.001	0.912	D	1	0.899	D	0.999	0.916	D	0	0.457	D	1	0.81	D	2.65	0.778	M	-4.05	0.748	D	0.562	0.652	0.569	0.844	D	0.318	0.914	D	0.999	0.93	c	4.75	0.598
13	52513297	C/T	0.03594	2254	81	C	none	rs758025913	NM_000053.3	ATP7B:NM_001005918:exon13:c.G2968A:p.A990T,ATP7B:NM_000053:exon17:c.G3589A:p.A1197T,ATP7B:NM_001243182:exon18:c.G3256A:p.A1086T	ATP7B	exonic	missense	nonsynonymous SNV	33	1	0.01	T	0.212	0.283	B	0.009	0.158	B	0.006	0.327	N	1	0.09	N	-0.79	0.016	N	2.09	0.01	N	0.194	0.688	0.434	0.775	T	0.086	0.747	D	0.156	0.004	c	-0.768	0.104
13	60545254	G/T	0.0004437	2254	1	G	none		NM_00104251	DIAPH3:NM_001258370:exon10:c.C902A:p.P301H,DIAPH3:NM_030932:exon10:c.C902A:p.P301H,DIAPH3:NM_001258367:exon14:c.C1553A:p.P518H,DIAPH3:NM_001258368:exon14:c.C1481A:p.P494H,DIAPH3:NM_001258366:exon15:c.C1658A:p.P553H,DIAPH3:NM_001042517:exon16:c.C1691A:p.P564H,DIAPH3:NM_001258369:exon16:c.C1691A:p.P564H	DIAPH3	exonic	missense	nonsynonymous SNV	41	0.066	0.361	T	0.712	0.402	P	0.337	0.405	B	0.104	0.026	N	1	0.09	N	1.875	0.501	L	-3.14	0.65	D	0.074	0.101	0.053	0.226	T	0.006	0.162	T	0.213	0.008	c	-5.67	0.022
13	61018832	A/G	0.006211	2254	14	A	none		NM_00114607	TDRD3:NM_001146070:exon3:c.A142G:p.I48V	TDRD3	exonic	missense	nonsynonymous SNV	12	0.128	0.269	T	0.433	0.338	B	0.068	0.262	B				0.943	0.81	D				-0.61	0.181	N	0.333	0.394	0.088	0.34	T	0.04	0.595	D	0.993	0.566	c	5.09	0.685
13	98896955	CT	0.0008873	2254	2	C	none		NM_00100171	FARP1:NM_001001715:exon3:c.382_382delinsCT	FARP1	exonic	frameshift	frameshift substi	211
13	99100507	A/G	0.003106	2254	7	G	none	rs761568994	NM_005766.2	FARP1:NM_005766:exon27:c.G3074A:p.R1025H,FARP1:NM_001286839:exon28:c.G3167A:p.R1056H	FARP1	exonic	missense	nonsynonymous SNV	18	0.007	0.599	D	1	0.899	D	0.986	0.754	D	0	0.843	D	1	0.81	D	2.325	0.668	M	-2.8	0.592	D	0.66	0.672	0.082	0.322	T	0.036	0.57	D	1	0.999	c	5.14	0.699
13	101316551	A/G	0.007986	2254	18	G	none		NM_00107966	TMTC4:NM_001079669:exon3:c.C202T:p.H68Y,TMTC4:NM_032813:exon4:c.C259T:p.H87Y	TMTC4	exonic	missense	nonsynonymous SNV	40	0.005	0.654	D	0.972	0.574	D	0.845	0.586	P	0	0.843	D	1	0.81	D	3.045	0.869	M	-4.04	0.744	D	0.53	0.595	0.871	0.957	D	0.412	0.936	D	0.998	0.855	c	4.99	0.658
13	103527730	A/G	0.0102	2254	23	A	none	rs587778292	NM_000123.3	ERCC5:NM_000123:exon15:c.A3038G:p.Q1013R,BIVM-ERCC5:NM_001204425:exon23:c.A4400G:p.Q1467R	BIVM-ERCC5,ERCC5	exonic	missense	nonsynonymous SNV	74	0.019	0.501	D	0.717	0.403	P	0.227	0.364	B	0.002	0.378	N	0.628	0.328	D	2.32	0.666	M	-1.8	0.459	N	0.12	0.156	0.018	0.076	T	0.007	0.185	T	0.996	0.731	c	3.94	0.446
13	113333826	CG	0.01075	2232	24	C	none		NM_207440.1	ATP11AUN:NM_207440:exon2:c.133_133delinsCG	ATP11AUN	exonic	frameshift	frameshift substi	126
13	113963998	C/T	0.01686	2254	38	T	none	rs777478201	NM_005561.3	LAMP1:NM_005561:exon3:c.T224C:p.L75P	LAMP1	exonic	missense	nonsynonymous SNV	41	0.336	0.129	T	0.984	0.588	D	0.876	0.604	P	0.058	0.021	N	1	0.09	N	2.015	0.552	M	-1.5	0.366	N	0.642	0.701	0.134	0.447	T				0.605	0.063	c	2.65	0.305
13	114150129	C/T	0.003549	2254	8	T	none	rs750936978	NM_017905.4	TMCO3:NM_017905:exon2:c.T233C:p.V78A	TMCO3	exonic	missense	nonsynonymous SNV	212	0.01	0.564	D	0.983	0.615	D	0.601	0.593	P	0	0.843	D	1	0.588	D	1.73	0.448	L	-1.61	0.414	N	0.662	0.689	0.228	0.594	T	0.025	0.486	D	0.994	0.611	c	5.46	0.799
14	20825624	C	0.01465	2252	33	C	none		NM_00104261		PARP2		frameshift		54
14	20846606	A/G	0.03239	2254	73	A	none		NM_007110.4	TEP1:NM_007110:exon38:c.T5441C:p.V1814A	TEP1	exonic	missense	nonsynonymous SNV	68	0.337	0.128	T	0.003	0.151	B	0.007	0.145	B	0.024	0.262	N	0.999	0.217	N	1.585	0.4	L	-1.47	0.36	N	0.222	0.272	0.131	0.443	T	0.007	0.2	T	0.973	0.328	c	4.45	0.532
14	20925155	A/G	0.009317	2254	21	G	none	rs747759495	NM_00124424	APEX1:NM_001244249:exon5:c.G445A:p.E149K,APEX1:NM_001641:exon5:c.G445A:p.E149K,APEX1:NM_080648:exon5:c.G445A:p.E149K,APEX1:NM_080649:exon5:c.G445A:p.E149K	APEX1	exonic	missense	nonsynonymous SNV	6	0.176	0.332	T	0	0.026	B	0.003	0.08	B	0	0.629	N	1	0.81	D	1.245	0.315	L	-1.75	0.48	N	0.33	0.667	0.41	0.759	T	0.161	0.841	D	0.992	0.557	c	5.65	0.868
14	21270473	G	0.0004437	2254	1	G	none		NM_002933.4		RNASE1		intron		0
14	21526424	C/G	0.004437	2254	10	C	none	rs550028014	NM_138331.1	RNASE8:NM_138331:exon1:c.C373G:p.L125V	RNASE8	exonic	missense	nonsynonymous SNV	12135	0.281	0.154	T	0.146	0.262	B	0.232	0.366	B	0.38	0.044	N	1	0.09	N	2.095	0.583	M	-0.51	0.16	N	0.076	0.067	0.238	0.605	T	0.018	0.405	T	0.563	0.054	c	-3.6	0.043
14	21623211	A/G	0.03327	2254	75	A	none		NM_00100473	OR5AU1:NM_001004731:exon1:c.T974C:p.V325A	OR5AU1	exonic	missense	nonsynonymous SNV	50542	0.799	0.031	T	0.927	0.495	P	0.679	0.516	P				1	0.09	N	-0.025	0.05	N	0.19	0.05	N	0.232	0.284	0.078	0.311	T	0.006	0.168	T	0.649	0.074	c	3.04	0.34
14	21794222	A/G	0.01242	2254	28	G	none	rs375012807	NM_020366.3	RPGRIP1:NM_020366:exon16:c.G2600A:p.R867Q	RPGRIP1	exonic	missense	nonsynonymous SNV	111	0.482	0.09	T	0.001	0.131	B	0.001	0.063	B	0.12	0.191	N	0.902	0.362	D	0.33	0.104	N	-0.29	0.117	N	0.139	0.162	0.258	0.629	T	0.018	0.4	T	0.923	0.211	c	-1.62	0.079
14	21897285	C/G	0.03372	2254	76	G	none		NM_00117062	CHD8:NM_001170629:exon2:c.C1053G:p.I351M,CHD8:NM_020920:exon3:c.C216G:p.I72M	CHD8	exonic	missense	nonsynonymous SNV	163	0.011	0.555	D	0.919	0.489	P	0.402	0.428	B	0.072	0.214	N	0.975	0.254	N	1.04	0.263	L	0.1	0.058	N	0.342	0.414	0.423	0.768	T	0.062	0.686	D	0.963	0.287	c	1.88	0.245
14	21990902	A/G	0.01732	2252	39	G	none	rs372571091	NM_005407.1	SALL2:NM_005407:exon2:c.C2960T:p.S987L	SALL2	exonic	missense	nonsynonymous SNV	2887				0.926	0.495	P	0.096	0.288	B	0.004	0.34	N	1	0.81	D	0.695	0.181	N				0.364	0.425	0.007	0.025	T	0.02	0.421	T	0.998	0.89	c	3.99	0.454
14	24108123	C/G	0.0004452	2246	1	C	none		NM_005794.3	DHRS2:NM_005794:exon2:c.C50G:p.A17G,DHRS2:NM_182908:exon2:c.C50G:p.A17G	DHRS2	exonic	missense	nonsynonymous SNV	88	0.004	0.721	D	0.004	0.388	B	0.004	0.248	B	0.358	0.043	N	1	0.09	N	2.07	0.57	M	-1.38	0.342	N	0.2	0.246	0.282	0.654	T	0.029	0.519	D	0.971	0.319	c	-1.63	0.079
14	39901335	A/C	0.014	2214	31	C	none	rs567937672	NM_203301.3	FBXO33:NM_203301:exon1:c.G32T:p.R11L	FBXO33	exonic	missense	nonsynonymous SNV	568	0	0.912	D	0.278	0.303	B	0.057	0.248	B	0.094	0.202	N	0.899	0.277	N	0	0.065	N	-0.48	0.154	N	0.352	0.413	0.043	0.185	T				0.984	0.402	c	3.33	0.371
14	47770696	C/T	0.0004437	2254	1	C	none	rs756088903	NM_00111349	MDGA2:NM_001113498:exon2:c.G131A:p.R44H	MDGA2	exonic	missense	nonsynonymous SNV	58	0	0.912	D	0.999	0.764	D	0.971	0.708	D	0.003	0.359	U	1	0.81	D	1.335	0.334	L	-0.04	0.387	N	0.447	0.618	0.249	0.619	T	0.028	0.511	D	0.999	0.991	c	5.2	0.716
14	50807941	C/G	0.00488	2254	11	C	none		NM_004196.3	CDKL1:NM_004196:exon5:c.G467C:p.S156T,CDKL1:NM_001282236:exon6:c.G467C:p.S156T	CDKL1	exonic	missense	nonsynonymous SNV	10	0.047	0.403	D	0.996	0.67	D	0.895	0.617	P				0.955	0.379	D	0.515	0.136	N	-1.68	0.406	N	0.191	0.234	0.204	0.562	T	0.016	0.371	T	0.979	0.359	c	5.02	0.666
14	52509623	C/T	0.00488	2254	11	C	none	rs772595197	NM_007361.3	NID2:NM_007361:exon6:c.G1456A:p.E486K	NID2	exonic	missense	nonsynonymous SNV	27	0.086	0.326	T	0.998	0.899	D	0.978	0.916	D	0	0.843	D	0.994	0.42	D	2.67	0.784	M	-2.51	0.545	D	0.596	0.796	0.729	0.907	D	0.051	0.644	D	0.999	0.996	c	5.87	0.942
14	59992103	A/T	0.003568	2242	8	T	none		NM_00116439	CCDC175:NM_001164399:exon16:c.A1892T:p.K631I	CCDC175	exonic	missense	nonsynonymous SNV	50	0.002	0.721	D							0.172	0.173	N	1	0.09	N	1.1	0.281	L	-3.42	0.672	D	0.296	0.466	0.052	0.22	T	0.027	0.501	D	0.986	0.427	c	-1.91	0.072
14	60590988	A/G	0.0008873	2254	2	A	none	rs531266819	NM_022495.5	PCNXL4:NM_022495:exon8:c.A1397G:p.D466G	PCNXL4	exonic	missense	nonsynonymous SNV	53	0	0.912	D	1	0.899	D	0.999	0.916	D	0	0.843	D	1	0.81	D	2.985	0.859	M	-5.99	0.907	D	0.482	0.911	0.41	0.759	T				0.999	0.946	c	5.71	0.89
14	64911436	A/C	0.0107	2244	24	A	none		NM_005956.3	MTHFD1:NM_005956:exon22:c.A2162C:p.K721T	MTHFD1	exonic	missense	nonsynonymous SNV	17	0.071	0.351	T	0.021	0.172	B	0.06	0.253	B	0	0.629	D	1	0.588	D	1.035	0.257	L	-2.04	0.468	N	0.531	0.585	0.045	0.193	T	0.009	0.246	T	0.991	0.52	c	2.89	0.326
14	68040563	C/T	0.003549	2254	8	C	none	rs757858671	NM_020715.2	PLEKHH1:NM_020715:exon13:c.C1885T:p.R629C	PLEKHH1	exonic	missense	nonsynonymous SNV	42	0.194	0.208	T	0.004	0.112	B	0.004	0.093	B	0.155	0.178	N	1	0.09	N	-0.885	0.014	N	0.55	0.027	N	0.191	0.234	0.077	0.309	T	0.022	0.453	T	0.973	0.329	c	3.31	0.369
14	69521205	A/C	0.001332	2252	3	A	none		NM_003861.2	DCAF5:NM_001284206:exon9:c.T2195G:p.F732C,DCAF5:NM_001284207:exon9:c.T1952G:p.F651C,DCAF5:NM_003861:exon9:c.T2198G:p.F733C	DCAF5	exonic	missense	nonsynonymous SNV	1124	0.5	0.077	T	0	0.026	B	0	0.013	B	0.934	0.075	N	1	0.09	N	0	0.065	N	-0.04	0.076	N	0.082	0.118	0.12	0.419	T	0.011	0.278	T	0.119	0.002	c	2.52	0.294
14	74060513	G	0.09456	2242	212	G	none		NM_152331.3		ACOT4		frameshift		92
14	75248685	A/G	0.007993	2252	18	A	none		NM_019589.2	YLPM1:NM_019589:exon4:c.A1939G:p.T647A	YLPM1	exonic	missense	nonsynonymous SNV	344	0.043	0.413	D	0	0.026	B	0.001	0.04	B	0.13	0.187	N	0.999	0.235	N	0.55	0.145	N	-0.72	0.381	N	0.118	0.146	0.051	0.215	T	0.002	0.046	T	0.864	0.16	c	-1.8	0.074
14	77304271	A/C	0.0004437	2254	1	C	none		NM_194287.2	LRRC74A:NM_194287:exon5:c.C552A:p.F184L	LRRC74A	exonic	missense	nonsynonymous SNV	44	0.709	0.04	T	0.02	0.17	B	0.012	0.149	B				0.936	0.274	N	1.02	0.256	L	-0.95	0.253	N	0.288	0.347	0.055	0.231	T	0.008	0.227	T	0.394	0.027	c	-0.504	0.113
14	88406281	C/T	0.001775	2254	4	T	none		NM_000153.3	GALC:NM_001201401:exon15:c.A1810G:p.K604E,GALC:NM_000153:exon16:c.A1879G:p.K627E,GALC:NM_001201402:exon16:c.A1801G:p.K601E	GALC	exonic	missense	nonsynonymous SNV	33	0.853	0.042	T	0.001	0.09	B	0.001	0.104	B	0.005	0.335	N	1	0.09	N	2.175	0.612	M	-0.01	0.072	N	0.141	0.214	0.612	0.863	D	0.154	0.836	D	0.331	0.019	c	1.64	0.228
14	93393904	C/T	0.01109	2254	25	T	none		NM_001275.3	CHGA:NM_001275:exon4:c.T197C:p.I66T,CHGA:NM_001301690:exon4:c.T197C:p.I66T	CHGA	exonic	missense	nonsynonymous SNV	10	0.001	0.784	D	0.997	0.764	D	0.913	0.728	D	0	0.629	D	1	0.524	D	1.975	0.537	M	-2.9	0.608	D	0.766	0.759	0.026	0.111	T	0.018	0.397	T	0.997	0.811	c	5.97	0.969
14	94044288	C/T	0.009317	2254	21	C	none	rs751135621	NM_020818.3	UNC79:NM_020818:exon18:c.C1781T:p.P594L	UNC79	exonic	missense	nonsynonymous SNV	101	0.022	0.486	D	0.998	0.715	D	0.884	0.61	P	0	0.843	D	1	0.81	D	1.65	0.424	L	-2.67	0.59	D	0.675	0.693	0.093	0.354	T	0.013	0.322	T	0.999	0.957	c	5.33	0.756
14	94083617	A/G	0.0004437	2254	1	G	none		NM_020818.3	UNC79:NM_020818:exon28:c.G3660A:p.M1220I	UNC79	exonic	missense	nonsynonymous SNV	34	0.405	0.104	T	0.831	0.441	P	0.758	0.545	P	0	0.843	D	1	0.497	D	0.895	0.225	L	-1.54	0.406	N	0.638	0.75	0.092	0.352	T	0.011	0.276	T	0.989	0.484	c	5.52	0.821
14	95570267	A/C	0.01331	2254	30	A	none	rs760950917	NM_00119557	DICER1:NM_001195573:exon20:c.T3466G:p.L1156V,DICER1:NM_001271282:exon21:c.T3466G:p.L1156V,DICER1:NM_001291628:exon21:c.T3466G:p.L1156V,DICER1:NM_177438:exon21:c.T3466G:p.L1156V,DICER1:NM_030621:exon23:c.T3466G:p.L1156V	DICER1	exonic	missense	nonsynonymous SNV	197	0.119	0.321	T	0.004	0.197	B	0.005	0.233	B	0.355	0.043	N	1	0.09	N	1.39	0.351	L	0.32	0.129	N	0.164	0.198	0.411	0.76	T	0.059	0.675	D	0.855	0.154	c	-4.28	0.035
14	99865332	C/T	0.0008873	2254	2	C	none	rs759954735	NM_032233.2	SETD3:NM_032233:exon13:c.G1469A:p.R490H	SETD3	exonic	missense	nonsynonymous SNV	131	0.019	0.501	D	0.752	0.414	P	0.075	0.268	B	0.045	0.236	N	1	0.09	N	1.24	0.311	L	-0.39	0.136	N	0.225	0.276	0.052	0.221	T	0.006	0.156	T	0.997	0.78	c	5.12	0.693
14	100847567	G/T	0.005324	2254	12	G	none	rs771905982	NM_00116147	WDR25:NM_001161476:exon2:c.G306T:p.E102D,WDR25:NM_024515:exon2:c.G306T:p.E102D	WDR25	exonic	missense	nonsynonymous SNV	321	0.19	0.218	T	0.97	0.55	D	0.681	0.517	P	0.001	0.41	D	1	0.09	N	1.495	0.376	L	-0.95	0.399	N	0.187	0.277	0.27	0.641	T	0.013	0.314	T	0.992	0.536	c	1.6	0.226
14	100995498	A/G	0.007986	2254	18	G	none		NM_00116147	WDR25:NM_001161476:exon6:c.G1366A:p.V456M,WDR25:NM_024515:exon6:c.G1366A:p.V456M	WDR25	exonic	missense	nonsynonymous SNV	48	0.118	0.286	T	0.935	0.548	P	0.329	0.539	B	0.001	0.394	U	0.747	0.297	N	0	0.065	N	0.32	0.04	N	0.255	0.322	0.213	0.574	T	0.058	0.674	D	0.998	0.909	c	2.64	0.304
14	105208329	A/T	0.007671	2216	17	A	none		NM_152328.3	ADSSL1:NM_152328:exon9:c.A938T:p.E313V,ADSSL1:NM_199165:exon9:c.A1067T:p.E356V	ADSSL1	exonic	missense	nonsynonymous SNV	11	0	0.912	D	1	0.899	D	0.991	0.818	D	0	0.843	D	1	0.81	D	4.855	0.997	H	-6.96	0.935	D	0.945	0.947	0.528	0.825	D	0.089	0.754	D	0.991	0.512	c	3.98	0.452
15	22929728	C/G	0.0008897	2248	2	G	none		NM_014608.2	CYFIP1:NM_014608:exon6:c.G402C:p.E134D,CYFIP1:NM_001287810:exon7:c.G402C:p.E134D	CYFIP1	exonic	missense	nonsynonymous SNV	15
15	25959159	C/T	0.001336	2246	3	C	none		NM_024490.3	ATP10A:NM_024490:exon10:c.G2006A:p.G669D	ATP10A	exonic	missense	nonsynonymous SNV	230	0.236	0.179	T	0.055	0.213	B	0.085	0.279	B	0.014	0.287	N	0.984	0.4	D	2.2	0.622	M	-1.82	0.427	N	0.26	0.366	0.028	0.118	T	0.01	0.263	T	0.997	0.793	c	3.77	0.423
15	34396474	C/T	0.003996	2252	9	C	none		NM_152595.4	PGBD4:NM_152595:exon1:c.C1742T:p.T581M	PGBD4	exonic	missense	nonsynonymous SNV	2670	0.001	0.784	D	1	0.899	D	0.932	0.65	D	0.231	0.159	U	1	0.207	N	1.355	0.339	L	-2.93	0.612	D	0.223	0.274	0.065	0.269	T	0.005	0.139	T	0.998	0.842	c	1.16	0.198
15	34544419	C/T	0.001331	2254	3	C	none		NM_00104249	SLC12A6:NM_001042497:exon8:c.G1240A:p.V414I,SLC12A6:NM_005135:exon9:c.G1132A:p.V378I,SLC12A6:NM_133647:exon9:c.G1285A:p.V429I,SLC12A6:NM_001042494:exon10:c.G1108A:p.V370I,SLC12A6:NM_001042495:exon10:c.G1108A:p.V370I,SLC12A6:NM_001042496:exon10:c.G1258A:p.V420I	SLC12A6	exonic	missense	nonsynonymous SNV	49	0.062	0.386	T	0.038	0.209	B	0.031	0.206	B	0.005	0.33	N	0.86	0.365	D	1.89	0.503	L	-0.53	0.164	N	0.085	0.101	0.185	0.535	T	0.016	0.367	T	0.958	0.273	c	2.6	0.3
15	38766407	G/T	0.0008897	2248	2	G	none		NM_00104242	FAM98B:NM_173611:exon6:c.G637T:p.A213S	FAM98B	exonic	missense	nonsynonymous SNV	25	0.1	0.363	T	0.994	0.647	D	0.92	0.638	D	0	0.843	D	1	0.479	D	1.545	0.392	L	0.06	0.095	N	0.348	0.409	0.145	0.469	T	0.01	0.253	T	0.996	0.729	c	4.86	0.625
15	39885252	C/T	0.003549	2254	8	C	none	rs780442547	NM_003246.2	THBS1:NM_003246:exon18:c.C2819T:p.P940L	THBS1	exonic	missense	nonsynonymous SNV	52	0.214	0.193	T	0.631	0.383	P	0.225	0.363	B	0.003	0.356	N	1	0.588	D	1.2	0.304	L	-3.11	0.636	D	0.235	0.309	0.832	0.944	D	0.047	0.626	D	0.954	0.264	c	5.68	0.88
15	41816408	C/T	0.01468	2248	33	C	none	rs766528527	NM_015540.2	RPAP1:NM_015540:exon16:c.G2120A:p.R707Q	RPAP1	exonic	missense	nonsynonymous SNV	45	0.685	0.047	T	0	0.026	B	0	0.013	B	0.068	0.022	N	1	0.09	N	-0.72	0.018	N	0.79	0.033	N	0.05	0.086	0.008	0.027	T	0.004	0.085	T	0.704	0.09	c	-3.83	0.04
15	42211646	A/G	0.0008873	2254	2	G	none	rs764333028	NM_139265.3	EHD4:NM_139265:exon4:c.C686T:p.T229M	EHD4	exonic	missense	nonsynonymous SNV	175	0.059	0.375	T	0.987	0.6	D	0.772	0.551	P	0	0.843	D	1	0.81	D	2.505	0.732	M	-2.04	0.468	N	0.772	0.764	0.924	0.975	D	0.212	0.874	D	0.999	0.967	c	5.32	0.753
15	42637969	A/G	0.01065	2254	24	A	none	rs776001935	NM_198141.2	GANC:NM_198141:exon20:c.A2243G:p.Y748C	GANC	exonic	missense	nonsynonymous SNV	14	0.039	0.424	D	0.001	0.067	B	0.053	0.243	B	0.008	0.308	N	0.97	0.257	N	2.675	0.786	M	-1.42	0.35	N	0.233	0.285	0.648	0.877	D	0.036	0.568	D	0.873	0.166	c	0.233	0.146
15	43044655	C/T	0.0008873	2254	2	C	none	rs767042342	NM_173500.3	TTBK2:NM_173500:exon14:c.G2789A:p.R930Q	TTBK2	exonic	missense	nonsynonymous SNV	484	0.005	0.632	D	0.89	0.47	P	0.128	0.312	B	0.111	0.194	N	0.758	0.295	N	2.19	0.618	M	-0.42	0.142	N	0.609	0.635	0.091	0.348	T	0.011	0.284	T	0.999	0.96	c	5.9	0.949
15	43069429	G/T	0.00488	2254	11	T	none		NM_173500.3	TTBK2:NM_173500:exon12:c.A1209C:p.E403D	TTBK2	exonic	missense	nonsynonymous SNV	12	0.027	0.465	D	0.984	0.588	D	0.935	0.653	D	0	0.843	D	1	0.501	D	1.81	0.478	L	-1.85	0.433	N	0.526	0.625	0.142	0.463	T	0.017	0.39	T	0.991	0.512	c	3.32	0.37
15	44065396	C/T	0.008459	2246	19	C	none	rs766591422	NM_025165.2	ELL3:NM_025165:exon11:c.G1112A:p.R371H	ELL3	exonic	missense	nonsynonymous SNV	29	0.245	0.174	T	0.099	0.27	B	0.018	0.198	B	0.548	0.115	N	1	0.09	N	0.605	0.157	N	0.37	0.036	N	0.182	0.222	0.04	0.171	T	0.009	0.235	T	0.779	0.117	c	-3.3	0.047
15	45059645	A/G	0.005324	2254	12	G	none	rs758103609	NM_080745.3	TRIM69:NM_001301146:exon5:c.G467A:p.G156E,TRIM69:NM_001301144:exon6:c.G566A:p.G189E,TRIM69:NM_001301145:exon6:c.G515A:p.G172E,TRIM69:NM_080745:exon6:c.G701A:p.G234E,TRIM69:NM_182985:exon7:c.G1178A:p.G393E	TRIM69	exonic	missense	nonsynonymous SNV	217	0	0.912	D	1	0.899	D	1	0.971	D	0.002	0.369	N	1	0.537	D	4.225	0.98	H	-7.49	0.962	D	0.993	0.996	0.985	0.995	D	0.381	0.93	D	0.998	0.843	c	4.28	0.5
15	45401148	A/T	0.004437	2254	10	A	none		NM_014080.4	DUOX2:NM_014080:exon12:c.T1237A:p.Y413N	DUOX2	exonic	missense	nonsynonymous SNV	3	0.336	0.129	T	0.051	0.21	B	0.038	0.22	B	0	0.629	D	1	0.81	D	2.04	0.558	M	-3.2	0.647	D	0.576	0.607	0.191	0.543	T	0.065	0.697	D	0.94	0.234	c	5.11	0.691
15	49254696	A/G	0.02174	2254	49	G	none	rs750317048	NM_203349.3	SHC4:NM_203349:exon1:c.C517T:p.L173F	SHC4	exonic	missense	nonsynonymous SNV	69	0.754	0.035	T	0.105	0.244	B	0.024	0.19	B	0.809	0.093	N	1	0.09	N	-1.04	0.011	N	1.11	0.012	N	0.03	0.011	0.013	0.053	T	0.004	0.096	T	0.084	0.001	c	-0.915	0.099
15	49584560	A/G	0.001775	2254	4	G	none		NM_00100155	GALK2:NM_001001556:exon8:c.G760A:p.V254I,GALK2:NM_001289031:exon8:c.G721A:p.V241I,GALK2:NM_002044:exon8:c.G793A:p.V265I,GALK2:NM_001289030:exon9:c.G721A:p.V241I	GALK2	exonic	missense	nonsynonymous SNV	37	0.629	0.052	T	0.001	0.067	B	0.001	0.04	B	0.069	0.216	N	1	0.09	N	0.805	0.203	L	-0.03	0.075	N	0.054	0.069	0.275	0.647	T	0.03	0.529	D	0.368	0.024	c	-0.687	0.107
15	49659673	A/T	0.0004496	2224	1	T	none		NM_152647.2	FAM227B:NM_152647:exon13:c.A1243T:p.I415F	FAM227B	exonic	missense	nonsynonymous SNV	29	0.007	0.599	D	0.919	0.489	P	0.61	0.493	P	0.386	0.133	N	1	0.09	N	0.695	0.181	N	-1.8	0.424	N	0.237	0.29	0.097	0.363	T	0.01	0.256	T	0.963	0.287	c	2.84	0.321
15	49860444	A/G	0.003552	2252	8	G	none	rs796400266	NM_152647.2	FAM227B:NM_152647:exon9:c.C745T:p.Q249X	FAM227B	exonic	stop-gaine	stopgain	3										0.213	0.163	N	1	0.81	A															0.997	0.787	c	2.32	0.278
15	63131097	C/T	0.004437	2254	10	C	none	rs565347411	NM_015059.2	TLN2:NM_015059:exon55:c.C7417T:p.R2473C	TLN2	exonic	missense	nonsynonymous SNV	43	0.001	0.784	D	0.995	0.715	D	0.932	0.65	D	0	0.843	D	1	0.588	D	1.83	0.482	L	-5.24	0.856	D	0.767	0.828	0.199	0.555	T	0.022	0.445	T	0.999	0.996	c	5.68	0.88
15	63829289	A/G	0.04481	2254	101	A	none	rs768767849	NM_00125670	USP3:NM_006537:exon3:c.A218G:p.K73R	USP3	exonic	intron	nonsynonymous SNV	66	0.522	0.182	T	0.008	0.135	B	0.009	0.133	B	0	0.629	N	1	0.81	D	1.87	0.498	L	-0.01	0.085	N	0.106	0.328	0.058	0.244	T	0.008	0.216	T	0.993	0.574	c	4.61	0.566
15	65491212	A/G	0.01287	2254	29	G	none	rs867716353	NM_003613.3	CILP:NM_003613:exon9:c.C1412T:p.T471M	CILP	exonic	missense	nonsynonymous SNV	226	0.007	0.599	D	0.962	0.536	D	0.38	0.421	B	0	0.629	D	0.994	0.422	D	2.005	0.547	M	-2.01	0.463	N	0.539	0.577	0.144	0.467	T	0.015	0.358	T	0.998	0.86	c	6.17	0.997
15	66587347	A/G	0.02664	2252	60	A	none	rs776796518	NM_00114368	DIS3L:NM_001143688:exon2:c.A161G:p.D54G	DIS3L	exonic	missense	nonsynonymous SNV	22	0.014	0.531	D	0.376	0.457	B	0.115	0.453	B				1	0.81	D	2.035	0.558	M	-2.92	0.611	D	0.463	0.514	0.064	0.264	T	0.027	0.5	D	0.983	0.398	c	5.17	0.707
15	70960454	C/T	0.01686	2254	38	T	none	rs750233015	NM_00100822	UACA:NM_001008224:exon16:c.A2530G:p.N844D,UACA:NM_018003:exon16:c.A2569G:p.N857D	UACA	exonic	missense	nonsynonymous SNV	1348	1	0.01	T	0	0.026	B	0.001	0.04	B	0.132	0.028	N	1	0.09	N	0.405	0.124	N	0.24	0.045	N	0.018	0.003	0.131	0.442	T	0.031	0.532	D	0.541	0.05	c	-8.01	0.01
15	72104319	A/G	0.004889	2250	11	G	none	rs528986571	NM_014249.2	NR2E3:NM_014249:exon4:c.G374A:p.R125Q,NR2E3:NM_016346:exon4:c.G374A:p.R125Q	NR2E3	exonic	missense	nonsynonymous SNV	25				0.999	0.764	D	0.93	0.647	D	0.001	0.416	D				2.52	0.738	M				0.495	0.541	0.323	0.692	T				0.493	0.041	c	3.53	0.394
15	74315525	A/G	0.01033	2226	23	A	none		NM_002675.3	PML:NM_002675:exon3:c.A959G:p.D320G,PML:NM_033238:exon3:c.A959G:p.D320G,PML:NM_033239:exon3:c.A959G:p.D320G,PML:NM_033240:exon3:c.A959G:p.D320G,PML:NM_033244:exon3:c.A959G:p.D320G,PML:NM_033246:exon3:c.A959G:p.D320G,PML:NM_033247:exon3:c.A959G:p.D320G,PML:NM_033249:exon3:c.A959G:p.D320G,PML:NM_033250:exon3:c.A959G:p.D320G	PML	exonic	missense	nonsynonymous SNV	225	0.005	0.721	D	0.991	0.622	D	0.857	0.616	P	0.125	0.188	N	1	0.208	N	1.7	0.44	L	-4.42	0.794	D	0.273	0.392	0.223	0.588	T	0.047	0.627	D	0.991	0.519	c	5.06	0.677
15	74336850	A/G	0.001336	2246	3	G	none		NM_033238.2	PML:NM_033238:exon9:c.G2150A:p.R717H	PML	exonic	missense	nonsynonymous SNV	289	0.008	0.586	D	0.987	0.6	D	0.373	0.419	B	0.395	0.132	N	1	0.09	N	1.32	0.331	L	-1.21	0.307	N	0.177	0.218	0.066	0.273	T	0.008	0.208	T	0.998	0.878	c	3.04	0.34
15	74473126	C/T	0.0004448	2248	1	C	none	rs371354066	NM_00114261	STRA6:NM_001142617:exon18:c.G1837A:p.E613K,STRA6:NM_001142618:exon18:c.G1837A:p.E613K,STRA6:NM_001142619:exon18:c.G1810A:p.E604K,STRA6:NM_001199040:exon18:c.G1948A:p.E650K,STRA6:NM_001199041:exon18:c.G1882A:p.E628K,STRA6:NM_001199042:exon18:c.G1954A:p.E652K,STRA6:NM_022369:exon18:c.G1837A:p.E613K	STRA6	exonic	missense	nonsynonymous SNV	4	0.005	0.632	D	1	0.899	D	0.997	0.85	D	0.015	0.283	N	1	0.588	D	2.52	0.738	M	-1.37	0.34	N	0.68	0.757	0.656	0.88	D	0.08	0.735	D	0.999	0.972	c	4.56	0.555
15	74708146	A/G	0.04243	2192	93	G	none	rs749130646	NM_00114602	SEMA7A:NM_001146029:exon7:c.C940T:p.P314S,SEMA7A:NM_001146030:exon8:c.C487T:p.P163S,SEMA7A:NM_003612:exon8:c.C982T:p.P328S	SEMA7A	exonic	missense	nonsynonymous SNV	5	0.129	0.39	T	0.628	0.382	P	0.214	0.368	B	0.001	0.411	N	0.975	0.423	D	0.875	0.216	L	0.49	0.034	N	0.137	0.308	0.025	0.106	T	0.012	0.313	T	0.969	0.309	c	2.91	0.328
15	74963895	C/T	0.001331	2254	3	C	none		NM_00114244	EDC3:NM_025083:exon3:c.G385A:p.A129T,EDC3:NM_001142444:exon4:c.G385A:p.A129T,EDC3:NM_001142443:exon6:c.G385A:p.A129T	EDC3	exonic	missense	nonsynonymous SNV	100	0.549	0.289	T	0.001	0.067	B	0.001	0.04	B	0.019	0.273	N	1	0.09	N	0.205	0.094	N	-0.13	0.232	N	0.025	0.213	0.059	0.246	T	0.002	0.046	T	0.916	0.203	c	2.57	0.298
15	75013030	A/C	0.001331	2254	3	C	none	rs754884581	NM_000499.3	CYP1A1:NM_000499:exon7:c.G1339T:p.V447L	CYP1A1	exonic	missense	nonsynonymous SNV	86	0.002	0.721	D	0.72	0.404	P	0.718	0.529	P	0	0.559	D	1	0.588	D	1.45	0.368	L	-2.02	0.465	N	0.621	0.642	0.329	0.697	T	0.069	0.708	D	0.992	0.542	c	3.74	0.419
15	75500848	C/T	0.001795	2228	4	C	none		NM_015492.4	C15orf39:NM_015492:exon2:c.C2459T:p.S820F	C15orf39	exonic	missense	nonsynonymous SNV	318	0.002	0.721	D	0.998	0.764	D	0.955	0.699	D	0.329	0.141	N	1	0.09	N	1.83	0.482	L	-4.53	0.783	D	0.283	0.388	0.352	0.716	T	0.048	0.635	D	0.997	0.785	c	4.3	0.504
15	75968633	C/T	0.003584	2232	8	C	none	rs545951572	NM_001897.4	CSPG4:NM_001897:exon10:c.G6227A:p.R2076H	CSPG4	exonic	missense	nonsynonymous SNV	1093	0.171	0.227	T	0.004	0.112	B	0.001	0.04	B	0.002	0.367	N	0.786	0.343	D	0.83	0.21	L	-1.77	0.418	N	0.107	0.114	0.033	0.14	T	0.004	0.084	T	0.972	0.324	c	-2.83	0.054
15	77450865	C/T	0.003122	2242	7	C	none	rs749506547	NM_024776.3	PEAK1:NM_024776:exon6:c.G3311A:p.S1104N	PEAK1	exonic	missense	nonsynonymous SNV	21	0.019	0.501	D	0.799	0.429	P	0.395	0.425	B	0.001	0.416	D	0.56	0.312	N	1.485	0.373	L	-1.07	0.279	N	0.083	0.138	0.225	0.59	T	0.025	0.486	D	0.994	0.644	c	5.5	0.813
15	79310134	A/G	0.005329	2252	12	G	none		NM_00114564	RASGRF1:NM_001145648:exon12:c.C1721T:p.A574V,RASGRF1:NM_002891:exon12:c.C1721T:p.A574V	RASGRF1	exonic	missense	nonsynonymous SNV	23	0	0.912	D	1	0.899	D	0.987	0.782	D	0	0.843	D	1	0.81	D	2.51	0.734	M	-3.55	0.687	D	0.633	0.75	0.307	0.678	T	0.026	0.495	D	0.999	0.99	c	4.41	0.524
15	80191446	GA	0.000444	2252	1	G	none	rs769973413	NM_00110087	ST20:NM_001100879:exon3:c.67_67delinsTC,ST20:NM_001100880:exon3:c.67_67delinsTC,ST20:NM_001199757:exon3:c.67_67delinsTC	ST20	exonic	frameshift	frameshift substi	21
15	83519947	G/T	0.0004437	2254	1	G	none		NM_004839.3	HOMER2:NM_004839:exon8:c.C799A:p.P267T,HOMER2:NM_199330:exon8:c.C832A:p.P278T	HOMER2	exonic	missense	nonsynonymous SNV	37	0.424	0.097	T	0.552	0.629	P	0.438	0.603	B	0	0.843	D	1	0.81	D	2.33	0.67	M	-1.67	0.424	N	0.657	0.67	0.487	0.805	T	0.12	0.801	D	0.997	0.783	c	5.71	0.89
15	85403056	A/G	0.001331	2254	3	G	none		NM_020778.4	ALPK3:NM_020778:exon8:c.G4621G:p.V1541V	ALPK3	exonic	missense	synonymous SNV	50
15	89450493	A/C	0.007098	2254	16	C	none		NM_00111461	MFGE8:NM_001114614:exon3:c.G320T:p.R107L,MFGE8:NM_005928:exon3:c.G320T:p.R107L	MFGE8	exonic	missense	nonsynonymous SNV	68	0	0.912	D	1	0.899	D	0.997	0.971	D	0	0.843	D	1	0.81	D	3.845	0.958	H	-6.69	0.933	D	0.987	0.991	0.979	0.993	D	0.417	0.937	D	0.998	0.897	c	5.45	0.796
15	90798988	A/G	0.0008873	2254	2	A	none		NM_00102996		TTLL13	ncRNA_	missense-n		2
15	91491054	C/G	0.001778	2250	4	G	none		NM_00103967	UNC45A:NM_018671:exon11:c.G1529C:p.G510A,UNC45A:NM_001039675:exon14:c.G1484C:p.G495A	UNC45A	exonic	missense	nonsynonymous SNV	29	0	0.912	D	0.999	0.764	D	0.997	0.85	D	0	0.843	D	1	0.81	D	2.295	0.656	M	-5.32	0.845	D	0.793	0.813	0.321	0.691	T	0.032	0.542	D	0.999	0.931	c	4.97	0.653
15	99670576	A/G	0.003106	2254	7	G	none	rs375383176	NM_015286.5	UNKNOWN	SYNM	exonic	missense	unknown	1005	0.211	0.195	T	0.291	0.306	B	0.015	0.162	B				0.999	0.218	N				-0.27	0.114	N	0.474	0.613	0.031	0.133	T	0.003	0.054	T	0.685	0.084	c	-5.19	0.026
15	99671991	G/T	0.009317	2254	21	T	none		NM_015286.5	UNKNOWN	SYNM	exonic	stop-gaine	unknown	28													1	0.81	D															0.933	0.224	c	-8.4	0.008
15	101550764	A/T	0.0004444	2250	1	T	none	rs748365815	NM_024652.3	LRRK1:NM_024652:exon8:c.T1099A:p.L367M	LRRK1	exonic	missense	nonsynonymous SNV	19	0.01	0.564	D	1	0.899	D	0.994	0.807	D	0.001	0.394	N	1	0.21	N	3.445	0.923	M	-0.9	0.242	N	0.188	0.246	0.513	0.818	D	0.032	0.542	D	0.971	0.317	c	-10.4	0.003
15	101593248	C/T	0.01863	2254	42	C	none	rs748630672	NM_024652.3	LRRK1:NM_024652:exon25:c.C3811T:p.R1271C	LRRK1	exonic	missense	nonsynonymous SNV	46	0.015	0.524	D	1	0.899	D	0.938	0.656	D	0	0.843	D	0.999	0.45	D	1	0.253	L	-1.59	0.383	N	0.755	0.75	0.767	0.921	D	0.123	0.804	D	0.999	0.967	c	1.41	0.214
16	449037	A/G	0.002218	2254	5	G	none	rs372573497	NM_005009.2	NME4:NM_001286433:exon2:c.G139A:p.D47N,NME4:NM_001286435:exon2:c.G139A:p.D47N,NME4:NM_005009:exon2:c.G139A:p.D47N	NME4	exonic	missense	nonsynonymous SNV	48	0.008	0.586	D	1	0.899	D	1	0.971	D	0	0.843	D	1	0.81	D	3.005	0.862	M	-4.71	0.799	D	0.301	0.396	0.428	0.771	T	0.186	0.859	D	0.999	0.946	c	3.76	0.422
16	700094	A/G	0.008429	2254	19	G	none	rs757760965	NM_145294.4	WDR90:NM_145294:exon3:c.G206A:p.G69E	WDR90	exonic	missense	nonsynonymous SNV	74	0	0.912	D	1	0.899	D	1	0.971	D	0	0.629	U	1	0.81	D	3.28	0.904	M	-6.81	0.929	D	0.796	0.786	0.249	0.619	T	0.105	0.781	D	0.995	0.678	c	4.57	0.557
16	700568	C/T	0.004437	2254	10	C	none	rs768951910	NM_145294.4	WDR90:NM_145294:exon5:c.C418T:p.R140C	WDR90	exonic	missense	nonsynonymous SNV	30	0.034	0.44	D	0.999	0.764	D	0.986	0.754	D	0	0.497	U	1	0.81	D	2.01	0.549	M	-5.04	0.826	D	0.288	0.347	0.195	0.549	T	0.078	0.729	D	0.999	0.963	c	2.16	0.265
16	929677	A/G	0.002662	2254	6	G	none		NM_022773.2	LMF1:NM_022773:exon6:c.C790T:p.R264C	LMF1	exonic	missense	nonsynonymous SNV	61	0.003	0.912	D	0.999	0.764	D	0.939	0.657	D	0	0.477	D	1	0.588	D	3.66	0.944	H	-5.24	0.86	D	0.68	0.709	0.218	0.581	T	0.103	0.778	D	0.999	0.991	c	5.06	0.677
16	1271957	C/T	0.003562	2246	8	C	none	rs775393068	NM_012467.3	TPSG1:NM_012467:exon6:c.G797A:p.R266H	TPSG1	exonic	missense	nonsynonymous SNV	140	0.187	0.214	T	0.022	0.174	B	0.007	0.121	B				1	0.09	N	0.605	0.157	N	1.74	0.006	N	0.201	0.246	0.463	0.792	T	0.028	0.512	D	0.71	0.092	c	-2.03	0.069
16	2024842	C/T	0.002218	2254	5	T	none		NM_006453.2	TBL3:NM_006453:exon6:c.T458C:p.V153A	TBL3	exonic	missense	nonsynonymous SNV	7	0.002	0.721	D	1	0.899	D	0.999	0.916	D	0.031	0.252	N	1	0.81	D	1.66	0.426	L	-3.86	0.724	D	0.753	0.748	0.242	0.61	T	0.075	0.722	D	0.997	0.808	c	4.97	0.653
16	2296880	A/G	0.009317	2254	21	G	none	rs745763135	NM_00117802	ECI1:NM_001178029:exon3:c.C274T:p.R92C,ECI1:NM_001919:exon3:c.C274T:p.R92C	ECI1	exonic	missense	nonsynonymous SNV	21	0	0.912	D	1	0.899	D	0.953	0.676	D	0	0.629	D	1	0.81	D	3.63	0.941	H	-6.64	0.935	D	0.848	0.853	0.53	0.826	D	0.184	0.857	D	0.999	0.959	c	3.1	0.346
16	2835116	G/T	0.006217	2252	14	G	none		NM_152891.2	PRSS33:NM_152891:exon5:c.C571A:p.R191S	PRSS33	exonic	missense	nonsynonymous SNV	57	0.274	0.158	T	0.017	0.163	B	0.078	0.271	B	0.094	0.202	N	1	0.09	N	-0.81	0.015	N	0.51	0.029	N	0.334	0.454	0.238	0.606	T	0.12	0.801	D	0.846	0.149	c	0.912	0.184
16	3107085	C/T	0.002667	2250	6	C	none		NM_022468.4	MMP25:NM_022468:exon5:c.C713T:p.A238V	MMP25	exonic	missense	nonsynonymous SNV	52	0.026	0.469	D	0.595	0.373	P	0.424	0.434	B	0.006	0.322	N	0.996	0.428	D	1.44	0.361	L	-3.53	0.685	D	0.329	0.39	0.085	0.33	T	0.036	0.566	D	0.999	0.977	c	3.53	0.394
16	3187633	A/G	0.0004437	2254	1	G	none	rs372370508	NM_00113465	ZNF213:NM_001134655:exon2:c.G352A:p.A118T,ZNF213:NM_004220:exon2:c.G352A:p.A118T	ZNF213	exonic	missense	nonsynonymous SNV	48	1	0.01	T	0.503	0.353	P	0.081	0.275	B	0.049	0.232	N	1	0.206	N	0.38	0.122	N	-0.38	0.134	N	0.113	0.127	0.01	0.038	T	0.022	0.446	T	0.625	0.068	c	2.95	0.331
16	3254697	A/G	0.00976	2254	22	G	none	rs766840820	NM_012360.1	OR1F1:NM_012360:exon1:c.G451A:p.V151I	OR1F1	exonic	missense	nonsynonymous SNV	19914	0.837	0.028	T	0.001	0.067	B	0.003	0.08	B	0.675	0.061	N	1	0.09	N	0.455	0.128	N	0.32	0.04	N	0.037	0.017	0.029	0.125	T	0.003	0.051	T	0.219	0.009	c	-8.53	0.008
16	4935420	C/T	0.008873	2254	20	C	none	rs368703445	NM_002705.4	PPL:NM_002705:exon22:c.G3236A:p.R1079H	PPL	exonic	missense	nonsynonymous SNV	629	0.026	0.469	D	0.003	0.102	B	0.002	0.063	B	0.055	0.227	N	1	0.09	N	2.4	0.697	M	-1.45	0.356	N	0.118	0.235	0.09	0.345	T	0.014	0.336	T	0.922	0.21	c	0.104	0.138
16	4944556	C/T	0.0008873	2254	2	T	none		NM_002705.4	PPL:NM_002705:exon12:c.A1306G:p.M436V	PPL	exonic	missense	nonsynonymous SNV	64	0.058	0.377	T	0.004	0.112	B	0.004	0.093	B	0.029	0.254	N	1	0.09	N	0.345	0.112	N	-1.38	0.342	N	0.035	0.03	0.143	0.466	T	0.013	0.324	T	0.569	0.055	c	3.02	0.338
16	8729116	C/T	0.00976	2254	22	C	none	rs748613111	NM_024109.2	METTL22:NM_024109:exon5:c.C647T:p.T216M	METTL22	exonic	missense	nonsynonymous SNV	54	0.033	0.446	D	0.993	0.637	D	0.672	0.513	P	0	0.486	N	1	0.537	D	3.28	0.904	M	-4.06	0.761	D	0.345	0.48	0.047	0.202	T	0.022	0.445	T	0.998	0.843	c	2	0.254
16	10837832	A/G	0.0008873	2254	2	G	none		NM_002484.2	NUBP1:NM_001278506:exon2:c.G34A:p.D12N,NUBP1:NM_002484:exon2:c.G34A:p.D12N	NUBP1	exonic	missense	nonsynonymous SNV	15	0.098	0.308	T	0.006	0.126	B	0.003	0.08	B	0.013	0.289	N	0.983	0.249	N	0.385	0.122	N	-1.65	0.395	N	0.027	0.012	0.024	0.101	T	0.005	0.13	T	0.993	0.598	c	2.08	0.26
16	16142136	C/G	0.005768	2254	13	C	none	rs377285314	NM_004996.3	ABCC1:NM_004996:exon10:c.C1356G:p.I452M	ABCC1	exonic	missense	nonsynonymous SNV	25	0.069	0.355	T	0.081	0.441	B	0.033	0.593	B	0.006	0.323	N	0.947	0.375	D	2.07	0.57	M	-1.24	0.314	N	0.15	0.24	0.702	0.897	D	0.082	0.74	D	0.961	0.281	c	2.32	0.278
16	22166925	A/G	0.0008873	2254	2	G	none		NM_173615.3	VWA3A:NM_173615:exon32:c.G3443A:p.R1148K	VWA3A	exonic	missense	nonsynonymous SNV	38	0.412	0.101	T	0.002	0.135	B	0.004	0.149	B	0.002	0.387	N	0.944	0.267	N	0.605	0.157	N	-0.57	0.172	N	0.129	0.163	0.039	0.167	T	0.004	0.094	T	0.58	0.058	c	1.08	0.194
16	24942425	C/T	0.002662	2254	6	C	none		NM_00100663	ARHGAP17:NM_018054:exon18:c.G1961A:p.S654N,ARHGAP17:NM_001006634:exon19:c.G2195A:p.S732N	ARHGAP17	exonic	missense	nonsynonymous SNV	301	0.318	0.151	T	0	0.245	B	0.001	0.255	B	0.381	0.044	N	1	0.222	N	0.895	0.225	L	-0.64	0.24	N	0.013	0.031	0.041	0.177	T	0.006	0.171	T	0.965	0.294	c	3.42	0.381
16	27751990	A	0.0008873	2254	2	A	none		NM_015202.2		KIAA05		frameshift		251
16	27761172	C/G	0.007542	2254	17	G	none		NM_015202.2	KIAA0556:NM_015202:exon16:c.G2891C:p.G964A	KIAA0556	exonic	missense	nonsynonymous SNV	268	0.44	0.092	T	0.06	0.217	B	0.033	0.21	B	0.015	0.283	N	1	0.09	N	1.61	0.413	L	-0.32	0.123	N	0.036	0.016	0.015	0.06	T	0.007	0.194	T	0.487	0.04	c	1.87	0.244
16	28947491	A/C	0.0008873	2254	2	A	none		NM_00117809	CD19:NM_001178098:exon6:c.A964C:p.K322Q,CD19:NM_001770:exon6:c.A964C:p.K322Q	CD19	exonic	missense	nonsynonymous SNV	18	0	0.912	D	0.999	0.764	D	0.994	0.807	D	0.011	0.297	N	0.683	0.332	D	1.845	0.488	L	-3.67	0.701	D	0.557	0.592	0.207	0.566	T	0.034	0.559	D	0.994	0.628	c	4.52	0.546
16	29708530	A/C	0.007549	2252	17	C	none		NM_014298.3	QPRT:NM_014298:exon4:c.C692A:p.P231H	QPRT	exonic	missense	nonsynonymous SNV	11	0.119	0.419	T	0.993	0.637	D	0.791	0.559	P	0.554	0.114	N	0.993	0.242	N	1.295	0.326	L	-2.65	0.673	D	0.182	0.222	0.07	0.287	T	0.025	0.484	D	0.985	0.42	c	0.94	0.186
16	29810775	A/G	0.001775	2254	4	G	none	rs748823568	NM_00125626	KIF22:NM_001256270:exon6:c.G746A:p.R249H,KIF22:NM_007317:exon6:c.G950A:p.R317H,KIF22:NM_001256269:exon7:c.G746A:p.R249H	KIF22	exonic	missense	nonsynonymous SNV	41	0.002	0.912	D	1	0.899	D	0.998	0.875	D				1	0.81	D	0.11	0.085	N	-4.6	0.804	D	0.729	0.745	0.254	0.624	T	0.102	0.777	D	0.999	0.968	c	5.72	0.893
16	29912956	C/T	0.000444	2252	1	C	none	rs538438310	NM_181718.3	ASPHD1:NM_181718:exon1:c.C664T:p.R222W	ASPHD1	exonic	missense	nonsynonymous SNV	286	0.004	0.654	D	1	0.899	D	0.919	0.637	D	0.002	0.38	N	0.968	0.81	D	1.1	0.281	L	-4.42	0.774	D	0.606	0.631	0.119	0.418	T	0.037	0.574	D	0.999	0.983	c	3.79	0.426
16	31090661	A/C	0.002662	2254	6	A	none		NM_014699.3	ZNF646:NM_014699:exon2:c.A3016C:p.S1006R	ZNF646	exonic	missense	nonsynonymous SNV	2362	0.7	0.044	T	0.202	0.281	B	0.076	0.269	B				1	0.09	N	0.55	0.145	N	-1.19	0.303	N	0.157	0.188	0.009	0.034	T	0.006	0.172	T	0.486	0.04	c	-3.39	0.045
16	31539849	G/T	0.01601	2248	36	T	none	rs752504817	NM_016633.2	AHSP:NM_016633:exon3:c.T146G:p.I49S	AHSP	exonic	missense	nonsynonymous SNV	71	0.002	0.721	D	0.924	0.493	P	0.754	0.543	P	0.297	0.147	N	0.635	0.306	N	1.445	0.365	L	-5.09	0.829	D	0.809	0.798	0.319	0.688	T	0.026	0.491	D	0.993	0.589	c	4.78	0.605
16	46771719	A/G	0.0004488	2228	1	G	none	rs745833581	NM_182493.2	MYLK3:NM_182493:exon3:c.C905T:p.T302M	MYLK3	exonic	missense	nonsynonymous SNV	97	1	0.01	T	0	0.026	B	0	0.013	B	0.173	0.173	N	1	0.09	N	-1.895	0.002	N	0.73	0.021	N	0.081	0.074	0.064	0.267	T	0.011	0.276	T	0.553	0.052	c	-2.1	0.068
16	48201523	T	0.04126	2254	93	T	none		NM_032583.3		ABCC11		frameshift		48
16	50667255	A/G	0.005773	2252	13	G	none	rs367911340	NM_033119.4	NKD1:NM_033119:exon10:c.G976A:p.A326T	NKD1	exonic	missense	nonsynonymous SNV	153	0.153	0.243	T	0.006	0.126	B	0.007	0.121	B	0.045	0.235	N	0.908	0.275	N	1.645	0.421	L	-2.09	0.476	N	0.076	0.067	0.159	0.493	T	0.01	0.268	T	0.991	0.509	c	1.31	0.207
16	55705972	A/G	0.03774	2252	85	G	none	rs751359188	NM_001043.3	SLC6A2:NM_001172502:exon1:c.G214A:p.G72S,SLC6A2:NM_001043:exon3:c.G529A:p.G177S,SLC6A2:NM_001172504:exon3:c.G529A:p.G177S,SLC6A2:NM_001172501:exon4:c.G529A:p.G177S	SLC6A2	exonic	missense	nonsynonymous SNV	116	0.103	0.413	T	0.494	0.352	P	0.297	0.392	B	0	0.537	D	0.791	0.355	D	1.74	0.453	L	-0.33	0.125	N	0.295	0.355	0.342	0.708	T	0.045	0.617	D	0.974	0.33	c	5.8	0.921
16	56867190	C/T	0.001775	2254	4	C	none	rs374772646	NM_00124279	NUP93:NM_001242795:exon11:c.C1040T:p.A347V,NUP93:NM_001242796:exon11:c.C1040T:p.A347V,NUP93:NM_014669:exon13:c.C1409T:p.A470V	NUP93	exonic	missense	nonsynonymous SNV	64	0.126	0.306	T	0.803	0.432	P	0.256	0.375	B	0	0.843	D	1	0.81	D	1.845	0.488	L	-2.68	0.579	D	0.788	0.834	0.119	0.417	T	0.027	0.503	D	0.999	0.968	c	5.53	0.825
16	57597851	A/G	0.007986	2254	18	G	none	rs746218229	NM_153837.1	GPR114:NM_153837:exon5:c.G389A:p.R130Q	GPR114	exonic	missense	nonsynonymous SNV	41	0.058	0.377	T	0.926	0.495	P	0.241	0.369	B	0.034	0.248	N	1	0.09	N	1.7	0.44	L	-1.51	0.368	N	0.146	0.274	0.06	0.249	T	0.009	0.247	T	0.998	0.878	c	1.94	0.249
16	57793678	C/T	0.001787	2238	4	C	none		NM_00113009	KIFC3:NM_001130099:exon17:c.G2021A:p.S674N,KIFC3:NM_001130100:exon18:c.G2438A:p.S813N,KIFC3:NM_005550:exon18:c.G2438A:p.S813N	KIFC3	exonic	missense	nonsynonymous SNV	39	0.046	0.586	D	0.079	0.313	B	0.015	0.272	B	0.013	0.289	N	0.531	0.315	N	1.32	0.331	L	-0.84	0.229	N	0.121	0.234	0.225	0.59	T	0.043	0.608	D	0.986	0.425	c	5.52	0.821
16	66511577	C/T	0.01686	2254	38	C	none		NM_00113610	BEAN1:NM_001136106:exon3:c.C77T:p.T26M,BEAN1:NM_001197224:exon3:c.C77T:p.T26M,BEAN1:NM_001197225:exon3:c.C77T:p.T26M,BEAN1:NM_001178020:exon4:c.C404T:p.T135M	BEAN1	exonic	missense	nonsynonymous SNV	37	0.079	0.437	T	0.874	0.461	P	0.199	0.351	B	0.041	0.24	N	1	0.09	N	2.015	0.552	M	-3.43	0.711	D	0.098	0.394	0.045	0.192	T	0.012	0.307	T	0.992	0.552	c	-2.64	0.057
16	66614019	A/G	0.0151	2252	34	A	none	rs368740252	NM_00119931	CMTM2:NM_144673:exon2:c.A376G:p.S126G	CMTM2	exonic	intron	nonsynonymous SNV	69	0.529	0.07	T	0.397	0.33	B	0.063	0.256	B	0.131	0.028	N	1	0.09	N	1.245	0.315	L	-2	0.461	N	0.171	0.207	0.043	0.187	T	0.005	0.113	T	0.942	0.239	c	-8.78	0.007
16	67223579	TG	0.0004437	2254	1	T	none	rs757887430	NM_178516.3	EXOC3L1:NM_178516:exon2:c.1_1delinsCA	EXOC3L1	exonic	frameshift	frameshift substi	7
16	70941302	G/T	0.006211	2254	14	G	none		NM_032821.2	HYDIN:NM_001270974:exon50:c.C8489A:p.P2830Q	HYDIN	exonic	missense	nonsynonymous SNV	28	0	0.912	D	1	0.899	D	0.998	0.875	D	0.005	0.327	U	1	0.497	D	2.89	0.84	M	-7.6	0.953	D	0.748	0.744	0.024	0.102	T	0.019	0.415	T	0.994	0.64	c	4.51	0.544
16	71171067	A/T	0.0008873	2254	2	T	none	rs553497343	NM_00119854	HYDIN:NM_001198542:exon8:c.A1111T:p.R371X,HYDIN:NM_001198543:exon8:c.A1081T:p.R361X,HYDIN:NM_001270974:exon8:c.A1030T:p.R344X,HYDIN:NM_017558:exon8:c.A1030T:p.R344X	HYDIN	exonic	stop-gaine	stopgain	14										0.85	0.07	U	1	0.81	A															0.993	0.596	c	-0.299	0.121
16	71483538	C/G	0.01642	2254	37	C	none		NM_145911.1	ZNF23:NM_145911:exon6:c.G390C:p.Q130H	ZNF23	exonic	missense	nonsynonymous SNV	248	0.425	0.097	T	0.003	0.102	B	0.003	0.08	B	0.861	0.089	N	1	0.09	N	0.77	0.194	N	1.31	0.009	N	0.093	0.092	0.009	0.034	T	0.002	0.048	T	0.78	0.117	c	-3.34	0.046
16	71961568	A/G	0.02351	2254	53	A	none	rs369436046	NM_014761.2	IST1:NM_001270979:exon6:c.A509G:p.D170G,IST1:NM_001270978:exon7:c.A509G:p.D170G,IST1:NM_001270977:exon9:c.A860G:p.D287G,IST1:NM_001270975:exon10:c.A953G:p.D318G,IST1:NM_014761:exon10:c.A949G:p.I317V,IST1:NM_001270976:exon11:c.A992G:p.D331G	IST1	exonic	missense	nonsynonymous SNV	52	0.188	0.213	T	0	0.026	B	0	0.013	B	0.029	0.255	N	1	0.09	N				-0.18	0.181	N	0.152	0.283	0.084	0.328	T	0.003	0.075	T	0.956	0.266	c	4.86	0.625
16	71988128	A/T	0.004437	2254	10	A	none		NM_181536.1	UNKNOWN	PKD1L3	exonic	missense	unknown	73				0.987	0.6	D	0.737	0.537	P													0.157	0.188							0.798	0.125	n	-3.94	0.038
16	72993996	C/T	0.003993	2254	9	C	none	rs376729347	NM_00116476	ZFHX3:NM_006885:exon2:c.G49A:p.G17S	ZFHX3	exonic	intron	nonsynonymous SNV	98	1	0.01	T	0.168	0.27	B	0.01	0.139	B	0.013	0.29	N	0.999	0.81	D	0.855	0.214	L	0.88	0.017	N	0.163	0.196	0.085	0.331	T	0.012	0.3	T	0.961	0.28	c	2.91	0.328
16	76495979	C/T	0.0008889	2250	2	C	none	rs375548298	NM_033401.3	CNTNAP4:NM_138994:exon8:c.C1241T:p.S414L	CNTNAP4	exonic	missense	nonsynonymous SNV	24	0.05	0.408	D	0.033	0.195	B	0.077	0.27	B	0.524	0.117	N	0.935	0.269	N				-3.73	0.724	D	0.16	0.39	0.249	0.619	T	0.028	0.505	D	0.957	0.269	c	1.57	0.224
16	77353874	C/T	0.007986	2254	18	C	none	rs544641967	NM_199355.2	ADAMTS18:NM_199355:exon16:c.G2404A:p.G802R	ADAMTS18	exonic	missense	nonsynonymous SNV	117	0	0.912	D	1	0.899	D	0.998	0.916	D	0	0.537	D	1	0.588	D	3.53	0.932	H	-7.28	0.944	D	0.911	0.901	0.571	0.845	D	0.162	0.842	D	0.999	0.998	c	5.54	0.828
16	84218534	C/T	0.003549	2254	8	C	none		NM_00124315	TAF1C:NM_001243156:exon2:c.G61A:p.D21N,TAF1C:NM_005679:exon2:c.G61A:p.D21N	TAF1C	exonic	missense	nonsynonymous SNV	27	0.158	0.31	T	0.022	0.212	B	0.005	0.139	B	0.457	0.124	N	1	0.09	N	1.7	0.44	L	-1.63	0.623	N	0.025	0.124	0.071	0.288	T	0.006	0.152	T	0.995	0.702	c	1.32	0.208
16	87744999	A/G	0.001808	2212	4	G	none	rs557813142	NM_00118485	KLHDC4:NM_001184854:exon7:c.C715T:p.R239W,KLHDC4:NM_001184856:exon8:c.C793T:p.R265W,KLHDC4:NM_017566:exon9:c.C886T:p.R296W	KLHDC4	exonic	missense	nonsynonymous SNV	51	0.001	0.912	D	1	0.899	D	1	0.971	D	0	0.843	D	1	0.81	D	3.835	0.958	H	-7.64	0.954	D	0.935	0.955	0.725	0.906	D	0.203	0.869	D	0.999	0.958	c	2.56	0.297
16	88502822	C/G	0.005773	2252	13	G	none		NM_00112746	ZNF469:NM_001127464:exon2:c.G8860C:p.D2954H	ZNF469	exonic	missense	nonsynonymous SNV	5681	0.21	0.196	T	0.016	0.161	B	0.006	0.112	B				1	0.09	N	0.695	0.181	N	-0.75	0.21	N	0.077	0.134	0.01	0.039	T	0.64	0.969	D	0.261	0.012	c	0.222	0.145
16	88643719	A/C	0.003106	2254	7	A	none		NM_144604.3	ZC3H18:NM_001294340:exon2:c.A188C:p.E63A,ZC3H18:NM_144604:exon2:c.A188C:p.E63A	ZC3H18	exonic	missense	nonsynonymous SNV	202	0.01	0.586	D	0.225	0.287	B	0.11	0.299	B	0.001	0.395	N	1	0.09	N	2.095	0.583	M	-1.51	0.486	N	0.265	0.322	0.071	0.288	T	0.013	0.326	T	0.975	0.34	c	3.96	0.449
16	88798820	A/G	0.002254	2218	5	G	none	rs756067217	NM_00114286	PIEZO1:NM_001142864:exon21:c.C2914T:p.R972C	PIEZO1	exonic	missense	nonsynonymous SNV	78	0	0.912	D	1	0.899	D	0.998	0.875	D	0.002	0.385	N	0.999	0.456	D	2.685	0.788	M	-6.94	0.934	D	0.471	0.768	0.291	0.663	T	0.73	0.978	D	0.999	0.993	c	4.8	0.61
16	88951561	A/G	0.0004437	2254	1	G	none	rs756838631	NM_005187.5	CBFA2T3:NM_175931:exon6:c.C752T:p.T251I,CBFA2T3:NM_005187:exon7:c.C1010T:p.T337I	CBFA2T3	exonic	missense	nonsynonymous SNV	108	0.101	0.538	T	0.294	0.404	B	0.084	0.452	B	0.001	0.398	N	0.991	0.423	D	2.365	0.684	M	-2.09	0.488	N	0.291	0.362	0.079	0.313	T	0.041	0.598	D	0.961	0.281	c	2.33	0.279
17	953803	C/T	0.001331	2254	3	C	none		NM_001092.4	ABR:NM_001282149:exon10:c.G979A:p.D327N,ABR:NM_001092:exon14:c.G1522A:p.D508N,ABR:NM_001159746:exon15:c.G1495A:p.D499N,ABR:NM_021962:exon15:c.G1633A:p.D545N	ABR	exonic	missense	nonsynonymous SNV	27	0.311	0.139	T	0.029	0.369	B	0.042	0.386	B	0	0.843	D	0.997	0.435	D	1.245	0.315	L	-1.81	0.444	N	0.107	0.14	0.077	0.309	T	0.012	0.304	T	0.999	0.971	c	4.73	0.593
17	1584855	C/G	0.003106	2254	7	C	none	rs749712016	NM_006445.3	PRPF8:NM_006445:exon6:c.G783C:p.K261N	PRPF8	exonic	missense	nonsynonymous SNV	84	0.19	0.211	T	0	0.026	B	0.001	0.04	B	0	0.843	D	1	0.81	D	1.525	0.387	L	-1.46	0.358	N	0.315	0.43	0.38	0.737	T	0.02	0.43	T	0.997	0.798	c	3.86	0.435
17	1629436	C/T	0.002218	2254	5	C	none		NM_00116367	WDR81:NM_001163809:exon1:c.C1183T:p.R395C	WDR81	exonic	intron	nonsynonymous SNV	1354	0.009	0.574	D										1	0.81	D	1.675	0.433	L	-3.09	0.634	D	0.606	0.63	0.53	0.826	D	0.237	0.886	D	0.997	0.829	c	4.66	0.577
17	3629535	A	0.0102	2254	23	A	none		NM_002208.4		ITGAE;		intron		1672
17	4643961	G/T	0.01377	2252	31	T	none	rs750169054	NM_00113604	ZMYND15:NM_001136046:exon2:c.T118G:p.C40G,ZMYND15:NM_001267822:exon2:c.T118G:p.C40G,ZMYND15:NM_032265:exon2:c.T118G:p.C40G	ZMYND15	exonic	missense	nonsynonymous SNV	148	0.128	0.269	T	0	0.026	B	0	0.013	B	0.029	0.256	N	1	0.09	N	-0.345	0.033	N	-0.17	0.096	N	0.218	0.269	0.043	0.186	T	0.009	0.231	T	0.643	0.073	c	1.76	0.237
17	4648150	C	0.04348	2254	98	C	none		NM_00113604		ZMYND1		intron		11
17	4875723	A/G	0.002218	2254	5	G	none		NM_00117116	CAMTA2:NM_001171166:exon15:c.C2618T:p.A873V,CAMTA2:NM_001171168:exon15:c.C2609T:p.A870V,CAMTA2:NM_001171167:exon16:c.C2681T:p.A894V,CAMTA2:NM_015099:exon16:c.C2612T:p.A871V	CAMTA2	exonic	missense	nonsynonymous SNV	109	0.067	0.359	T	0.117	0.67	B	0.023	0.732	B	0.143	0.182	N	0.879	0.28	N	0.805	0.203	L	-0.56	0.191	N	0.312	0.373	0.15	0.477	T	0.027	0.499	D	0.971	0.319	c	3.89	0.439
17	4883053	A/G	0.02309	2252	52	G	none	rs747897316	NM_00117116	CAMTA2:NM_001171166:exon8:c.C1570T:p.P524S,CAMTA2:NM_001171168:exon8:c.C1561T:p.P521S,CAMTA2:NM_001171167:exon9:c.C1633T:p.P545S,CAMTA2:NM_015099:exon9:c.C1564T:p.P522S	CAMTA2	exonic	missense	nonsynonymous SNV	75	0.104	0.299	T	0.491	0.715	P	0.161	0.807	B	0.007	0.319	N	0.88	0.28	N	0.805	0.203	L	-1.96	0.454	N	0.355	0.54	0.137	0.453	T	0.011	0.28	T	0.998	0.895	c	4.79	0.608
17	8350201	A/G	0.002662	2254	6	G	none		NM_00102557	NDEL1:NM_001025579:exon4:c.G370A:p.D124N,NDEL1:NM_030808:exon4:c.G370A:p.D124N	NDEL1	exonic	missense	nonsynonymous SNV	20	0	0.912	D	1	0.899	D	0.97	0.706	D	0	0.843	D	1	0.81	D	3.545	0.934	H	-4.26	0.761	D	0.346	0.407	0.57	0.845	D	0.029	0.514	D	0.999	0.99	c	5.12	0.693
17	16526224	C/T	0.04037	2254	91	T	none	rs756001816	NM_020787.3	ZNF624:NM_020787:exon6:c.A1976G:p.Q659R	ZNF624	exonic	missense	nonsynonymous SNV	1600	0.129	0.268	T	0.894	0.472	P	0.467	0.449	P				1	0.192	N	0.5	0.134	N	-2.07	0.473	N	0.337	0.398	0.016	0.064	T	0.002	0.031	T	0.997	0.796	c	3.16	0.353
17	17716887	C/T	0.002703	2220	6	C	none	rs376052173	NM_00100529	SREBF1:NM_004176:exon17:c.G3098A:p.R1033Q,SREBF1:NM_001005291:exon18:c.G3188A:p.R1063Q	SREBF1	exonic	missense	nonsynonymous SNV	5	0.07	0.408	T	0.996	0.764	D	0.767	0.652	P	0.002	0.372	N	0.968	0.386	D	2.455	0.715	M	-1.73	0.41	N	0.36	0.558	0.202	0.56	T	0.031	0.533	D	0.999	0.999	c	3.46	0.386
17	18022457	C/T	0.00444	2252	10	C	none		NM_016239.3	MYO15A:NM_016239:exon2:c.C343T:p.R115C	MYO15A	exonic	missense	nonsynonymous SNV	562	0	0.912	D	0.994	0.647	D	0.451	0.443	P				1	0.09	N	0.345	0.112	N	-3.04	0.628	D	0.444	0.498	0.586	0.851	D	0.267	0.898	D	0.998	0.875	c	2.61	0.301
17	26856121	A/G	0.04969	2254	112	G	none	rs745321270	NM_003593.2	FOXN1:NM_003593:exon4:c.G709A:p.G237S	FOXN1	exonic	missense	nonsynonymous SNV	10	0.36	0.119	T	0.033	0.19	B	0.008	0.127	B	0.002	0.375	N	0.998	0.448	D	0.345	0.112	N	-0.02	0.073	N	0.525	0.566	0.568	0.844	D	0.026	0.495	D	0.988	0.46	c	5.94	0.962
17	27030791	C/T	0.0004437	2254	1	C	none	rs760322267	NM_152465.1	PROCA1:NM_152465:exon4:c.G796A:p.E266K	PROCA1	exonic	missense	nonsynonymous SNV	440	0	0.912	D	1	0.899	D	0.986	0.807	D	0.006	0.326	N	0.866	0.81	D	1.545	0.392	L	-1.29	0.397	N	0.668	0.678	0.039	0.167	T	0.023	0.459	T	0.999	0.99	c	5.27	0.737
17	29219684	C/T	0.005768	2254	13	T	none		NM_024857.3	ATAD5:NM_024857:exon20:c.T4318C:p.Y1440H	ATAD5	exonic	missense	nonsynonymous SNV	60	0.539	0.068	T	0	0.026	B	0	0.013	B	0.296	0.039	N	1	0.09	N	-1.04	0.011	N	0.77	0.02	N	0.046	0.026	0.01	0.036	T	0.002	0.047	T	0.796	0.124	c	-1.43	0.084
17	33769183	A/G	0.01295	2240	29	G	none	rs552965029	NM_144682.5	SLFN13:NM_144682:exon5:c.C1321T:p.L441F	SLFN13	exonic	missense	nonsynonymous SNV	123	1	0.01	T	0.003	0.102	B	0.008	0.127	B	0.552	0.114	N	1	0.09	N	-0.82	0.015	N	2.48	0.002	N	0.11	0.373	0.011	0.04	T	0.001	0.017	T	0.122	0.002	c	-2.55	0.059
17	33769189	A/C	0.01597	2254	36	C	none	rs757507429	NM_144682.5	SLFN13:NM_144682:exon5:c.G1315T:p.V439L	SLFN13	exonic	missense	nonsynonymous SNV	117	1	0.01	T	0.001	0.067	B	0.001	0.04	B	0.466	0.123	N	1	0.09	N	-1.63	0.004	N	1.24	0.01	N	0.032	0.432	0.005	0.018	T	0.002	0.032	T	0.178	0.005	c	-1.07	0.094
17	35518712	A/G	0.01154	2254	26	G	none		NM_198834.1	ACACA:NM_198837:exon40:c.C5047T:p.P1683S,ACACA:NM_198838:exon41:c.C4987T:p.P1663S,ACACA:NM_198834:exon42:c.C5332T:p.P1778S,ACACA:NM_198836:exon42:c.C5221T:p.P1741S,ACACA:NM_198839:exon46:c.C5221T:p.P1741S	ACACA	exonic	missense	nonsynonymous SNV	18				0.438	0.544	B	0.272	0.545	B	0	0.629	N	1	0.81	D	2.235	0.634	M				0.266	0.324	0.918	0.973	D	0.079	0.732	D	0.995	0.687	c	4.02	0.458
17	36483117	A/G	0.006661	2252	15	G	none	rs542057732	NM_00100433	GPR179:NM_001004334:exon11:c.C6335T:p.A2112V	GPR179	exonic	missense	nonsynonymous SNV	4298				0.004	0.112	B	0.003	0.08	B	0.111	0.194	N	1	0.207	N	1.595	0.408	L				0.107	0.114	0.17	0.511	T	0.003	0.069	T	0.817	0.133	c	1.62	0.227
17	36622523	A/G	0.0008897	2248	2	G	none	rs368977450	NM_00119941	ARHGAP23:NM_001199417:exon7:c.G599A:p.R200Q	ARHGAP23	exonic	missense	nonsynonymous SNV	116				0.839	0.445	P	0.131	0.313	B				0.998	0.243	N	1.935	0.52	L				0.494	0.54	0.021	0.089	T	0.02	0.42	T	0.985	0.418	c	3.95	0.448
17	37565160	A/G	0.01287	2254	29	G	none	rs748052189	NM_004774.3	MED1:NM_004774:exon17:c.C3314T:p.S1105F	MED1	exonic	missense	nonsynonymous SNV	1815	0.03	0.453	D	0.998	0.715	D	0.994	0.807	D				1	0.81	D	0.695	0.181	N	-2.04	0.468	N	0.362	0.423	0.134	0.447	T	0.059	0.675	D	0.995	0.656	c	5.12	0.693
17	38926037	A/G	0.006222	2250	14	A	none	rs745351122	NM_181539.4	KRT26:NM_181539:exon5:c.T938C:p.L313P	KRT26	exonic	missense	nonsynonymous SNV	32	0	0.912	D	1	0.899	D	0.998	0.875	D	0.009	0.306	N	1	0.81	D	4.17	0.977	H	-6.38	0.911	D	0.826	0.814	0.818	0.939	D	0.05	0.64	D	0.999	0.98	c	4.15	0.478
17	39023170	C/T	0.009325	2252	21	C	none		NM_000223.3	KRT12:NM_000223:exon1:c.G269A:p.G90D	KRT12	exonic	missense	nonsynonymous SNV	299	0.012	0.546	D	0.997	0.689	D	0.759	0.545	P	0.004	0.346	N	0.875	0.281	N	2.385	0.689	M	-3.27	0.655	D	0.44	0.495	0.65	0.878	D	0.007	0.187	T	0.995	0.691	c	4.73	0.593
17	39183011	A	0.03993	2254	90	A	none		NM_031957.1		KRTAP1		frameshift		39714
17	39659015	A/G	0.002662	2254	6	G	none	rs753928241	NM_002274.3	KRT13:NM_002274:exon5:c.C947T:p.T316I,KRT13:NM_153490:exon5:c.C947T:p.T316I	KRT13	exonic	missense	nonsynonymous SNV	50	0.044	0.41	D	0.04	0.209	B	0.142	0.321	B	0	0.469	D	0.889	0.359	D	2.125	0.592	M	-3.31	0.68	D	0.545	0.582	0.673	0.887	D	0.082	0.738	D	0.997	0.771	c	4.45	0.532
17	39959661	A/G	0.0008873	2254	2	G	none	rs781875731	NM_006455.2	LEPREL4:NM_006455:exon7:c.C1169T:p.P390L	LEPREL4	exonic	missense	nonsynonymous SNV	23	0.15	0.246	T	0.006	0.126	B	0.001	0.04	B	0.074	0.023	N	1	0.09	N	0.69	0.17	N	-2.89	0.606	D	0.121	0.336	0.043	0.186	T	0.012	0.304	T	0.601	0.062	c	-1.86	0.073
17	40255783	A/G	0.003147	2224	7	G	none	rs550758764	NM_024119.2	DHX58:NM_024119:exon12:c.C1597T:p.R533W	DHX58	exonic	missense	nonsynonymous SNV	34	0.107	0.295	T	0.1	0.241	B	0.014	0.158	B	0	0.537	D	1	0.199	N	1.74	0.453	L	-4.1	0.749	D	0.554	0.589	0.017	0.069	T	0.011	0.282	T	0.969	0.309	c	2.47	0.29
17	41001303	C/T	0.01908	2254	43	C	none	rs372884022	NM_001158.3	AOC2:NM_001158:exon2:c.C1789T:p.R597C,AOC2:NM_009590:exon2:c.C1789T:p.R597C	AOC2	exonic	missense	nonsynonymous SNV	5	0	0.912	D	1	0.899	D	0.999	0.916	D	0	0.843	D	1	0.81	D	3.19	0.892	M	-6.41	0.912	D	0.78	0.787	0.066	0.273	T	0.033	0.551	D	0.999	0.982	c	4.19	0.485
17	41847014	C/T	0.002664	2252	6	T	none	rs545127443	NM_004090.3	DUSP3:NM_004090:exon3:c.A521G:p.N174S	DUSP3	exonic	missense	nonsynonymous SNV	169	0.066	0.361	T	0.591	0.372	P	0.163	0.332	B	0	0.843	D	1	0.81	D	1.64	0.42	L	-3.34	0.663	D	0.126	0.143	0.493	0.808	T	0.08	0.734	D	0.997	0.808	c	5.63	0.861
17	42226079	C/T	0.004444	2250	10	C	none	rs759179262	NM_00117125	C17orf53:NM_001171251:exon3:c.C908T:p.S303F,C17orf53:NM_024032:exon3:c.C908T:p.S303F	C17orf53	exonic	missense	nonsynonymous SNV	317	0.007	0.632	D	0.986	0.689	D	0.814	0.63	P	0.038	0.244	N	1	0.09	N	1.735	0.45	L	-3.22	0.649	D	0.253	0.401	0.258	0.629	T	0.023	0.461	T	0.997	0.805	c	4.07	0.466
17	46863564	C/G	0.001331	2254	3	G	none		NM_00113091	TTLL6:NM_173623:exon5:c.C802G:p.Q268E,TTLL6:NM_001130918:exon12:c.C1723G:p.Q575E	TTLL6	exonic	missense	nonsynonymous SNV	39	0.214	0.193	T	0.255	0.296	B	0.038	0.303	B	0.001	0.006	N	1	0.09	N	2.075	0.572	M	-0.7	0.199	N	0.188	0.23	0.113	0.404	T	0.004	0.092	T	0.869	0.163	c	1.97	0.252
17	46882286	G	0.02396	2254	54	G	none		NM_00113091		TTLL6		frameshift		51
17	48156216	G/T	0.0004437	2254	1	G	none	rs542802167	NM_002204.2	ITGA3:NM_002204:exon19:c.G2326T:p.G776W,ITGA3:NM_005501:exon19:c.G2326T:p.G776W	ITGA3	exonic	missense	nonsynonymous SNV	29	0	0.912	D	0.999	0.764	D	0.969	0.818	D	0	0.497	D	0.988	0.408	D	2.585	0.758	M	-4.82	0.808	D	0.649	0.663	0.243	0.612	T	0.057	0.671	D	0.994	0.641	c	3.53	0.394
17	48452895	A/T	0.00222	2252	5	A	none		NM_00116613	EME1:NM_001166131:exon2:c.A326T:p.Q109L,EME1:NM_152463:exon2:c.A326T:p.Q109L	EME1	exonic	missense	nonsynonymous SNV	350	0.186	0.214	T	0.041	0.2	B	0.011	0.145	B	0.034	0.248	N	1	0.09	N	1.975	0.537	M	-1.9	0.443	N	0.49	0.537	0.018	0.075	T	0.003	0.055	T	0.959	0.275	c	3.29	0.366
17	48593991	C/T	0.06178	2250	139	C	none	rs373361094	NM_032133.4	MYCBPAP:NM_032133:exon2:c.C266T:p.P89L	MYCBPAP	exonic	missense	nonsynonymous SNV	61	0.003	0.721	D	0.992	0.629	D	0.9	0.621	P	0.005	0.331	N	1	0.548	D	1.795	0.474	L	-5.18	0.916	D	0.186	0.24	0.26	0.632	T	0.026	0.493	D	0.999	0.932	c	5.4	0.779
17	54991213	A/G	0.003117	2246	7	G	none		NM_005082.4	TRIM25:NM_005082:exon1:c.C137T:p.S46L	TRIM25	exonic	missense	nonsynonymous SNV	461	0.084	0.329	T	0.765	0.418	P	0.182	0.343	B	0.677	0.061	N	1	0.09	N	1.155	0.297	L	-2.24	0.501	N	0.053	0.035	0.016	0.065	T	0.012	0.304	T	0.977	0.347	c	0.863	0.181
17	60088043	C/T	0.002662	2254	6	T	none	rs775589623	NM_005121.2	MED13:NM_005121:exon9:c.A1835G:p.N612S	MED13	exonic	missense	nonsynonymous SNV	133	0.566	0.063	T	0.013	0.154	B	0.025	0.193	B	0.004	0.338	N	0.998	0.224	N	0	0.065	N	-0.02	0.073	N	0.014	0.003	0.138	0.455	T	0.013	0.329	T	0.788	0.12	c	3.35	0.373
17	61574663	A/G	0.001348	2226	3	G	none	rs767828019	NM_000789.3	ACE:NM_001178057:exon13:c.G2012A:p.R671H,ACE:NM_152830:exon14:c.G2135A:p.R712H,ACE:NM_000789:exon25:c.G3857A:p.R1286H	ACE	exonic	missense	nonsynonymous SNV	166	1	0.025	T	0	0.026	B	0	0.013	B	0.391	0.045	N	1	0.09	N	-1.65	0.004	N	0.03	0.073	N	0.144	0.169	0.031	0.132	T	0.012	0.298	T	0.792	0.122	c	4.05	0.462
17	66899494	C	0.0008873	2254	2	C	none		NM_007168.2		ABCA8		frameshift		54
17	67136837	A/G	0.0004437	2254	1	A	none	rs561385580	NM_080284.2	ABCA6:NM_080284:exon2:c.T8C:p.M3T	ABCA6	exonic	missense	nonsynonymous SNV	53	0.188	0.213	T	0.074	0.226	B	0.026	0.195	B	0.03	0.017	N	1	0.09	N	1.39	0.351	L	-0.94	0.251	N	0.074	0.064	0.337	0.704	T	0.01	0.272	T	0.501	0.043	c	-4.92	0.028
17	67149477	A/C	0.007549	2252	17	C	none	rs779392624	NM_080282.3	ABCA10:NM_080282:exon35:c.G4105T:p.G1369W	ABCA10	exonic	missense	nonsynonymous SNV	32	0	0.912	D	1	0.899	D	1	0.971	D				1	0.81	D	4.59	0.992	H	-7.33	0.946	D	0.723	0.723	0.976	0.992	D	0.244	0.889	D	0.991	0.52	c	2.36	0.281
17	71253883	A/C	0.0008873	2254	2	A	none		NM_00112988	CPSF4L:NM_001129885:exon3:c.T244G:p.C82G	CPSF4L	exonic	missense	nonsynonymous SNV	64	0	0.912	D	1	0.899	D	1	0.971	D	0	0.843	D	1	0.81	D	4.92	0.998	H	-11.96	0.996	D	0.976	0.982	0.999	1	D	0.693	0.975	D	0.985	0.413	c	4.99	0.658
17	71468305	C/T	0.005324	2254	12	C	none		NM_00114495	SDK2:NM_001144952:exon3:c.277_277delinsGAA	SDK2	exonic	missense	frameshift substi	53
17	72470682	A/G	0.01956	2250	44	A	none	rs373628688	NM_00125684	CD300A:NM_001256841:exon2:c.A52G:p.M18V,CD300A:NM_007261:exon3:c.A391G:p.M131V	CD300A	exonic	missense	nonsynonymous SNV	12	0.428	0.096	T	0	0.026	B	0	0.04	B				1	0.511	D	-0.19	0.042	N	0.41	0.034	N	0.006	0.022	0.022	0.096	T	0.003	0.077	T	0.406	0.029	c	-6.19	0.019
17	73100079	A/G	0.004437	2254	10	G	none	rs760611377	NM_004695.2	SLC16A5:NM_001271765:exon6:c.G1168A:p.A390T,SLC16A5:NM_004695:exon6:c.G1168A:p.A390T	SLC16A5	exonic	missense	nonsynonymous SNV	15	0.619	0.071	T	0.002	0.112	B	0.002	0.093	B	0.472	0.049	N	1	0.09	N	-0.375	0.03	N	-0.53	0.164	N	0.048	0.329	0.052	0.22	T	0.004	0.087	T	0.614	0.065	c	-4.29	0.034
17	73235981	A/G	0.006217	2252	14	G	none		NM_00117270	GGA3:NM_001291642:exon10:c.C1106T:p.A369V,GGA3:NM_001172704:exon12:c.C1106T:p.A369V,GGA3:NM_014001:exon12:c.C1373T:p.A458V,GGA3:NM_001172703:exon13:c.C1256T:p.A419V,GGA3:NM_138619:exon13:c.C1472T:p.A491V,GGA3:NM_001291641:exon14:c.C1256T:p.A419V	GGA3	exonic	missense	nonsynonymous SNV	112				0.78	0.423	P	0.265	0.379	B	0.017	0.277	N	0.698	0.334	D	1.52	0.385	L				0.286	0.446	0.134	0.448	T	0.015	0.355	T	0.963	0.288	c	4.75	0.598
17	73843661	C/T	0.0008873	2254	2	C	none	rs754399931	NM_012478.3	WBP2:NM_012478:exon6:c.G562A:p.G188R	WBP2	exonic	missense	nonsynonymous SNV	30	0.211	0.23	T	0.998	0.715	D	0.939	0.657	D	0	0.629	D	0.91	0.524	D	1.12	0.289	L	-2.17	0.674	N	0.569	0.61	0.103	0.381	T	0.018	0.399	T	0.994	0.644	c	3.92	0.444
17	73845781	A/T	0.006667	2250	15	A	none	rs770069374	NM_012478.3	WBP2:NM_012478:exon3:c.T208A:p.F70I	WBP2	exonic	missense	nonsynonymous SNV	40	0.003	0.682	D	0.957	0.899	D	0.801	0.875	P	0	0.843	D	1	0.81	D	2.945	0.851	M	-5.52	0.86	D	0.942	0.938	0.796	0.931	D	0.171	0.849	D	0.991	0.512	c	4.77	0.603
17	74005401	C	0.002662	2254	6	C	none		NM_001988.2		EVPL		frameshift		1223
17	74470179	A/G	0.001389	2160	3	G	none		NM_00100549	RHBDF2:NM_001005498:exon12:c.C1510T:p.P504S,RHBDF2:NM_024599:exon13:c.C1597T:p.P533S	RHBDF2	exonic	missense	nonsynonymous SNV	46	0.095	0.312	T	0.017	0.163	B	0.022	0.184	B	0.185	0.17	N	0.857	0.284	N	1.935	0.52	L	0.28	0.042	N	0.104	0.109	0.091	0.349	T	0.011	0.293	T	0.98	0.372	c	0.727	0.173
17	76455208	C/T	0.002667	2250	6	T	none		NM_173628.3	DNAH17:NM_173628:exon61:c.A9736G:p.I3246V	DNAH17	exonic	missense	nonsynonymous SNV	83				0.068	0.222	B	0.124	0.31	B	0	0.457	D	0.549	0.313	N	1.19	0.302	L				0.238	0.291	0.265	0.637	T	0.006	0.155	T	0.995	0.651	c	5.35	0.762
17	76523021	C/T	0.02751	2254	62	C	none		NM_173628.3	DNAH17:NM_173628:exon23:c.G3565G:p.V1189V	DNAH17	exonic	missense	synonymous SNV	58
17	76556927	A/C	0.003106	2254	7	C	none		NM_173628.3	DNAH17:NM_173628:exon13:c.G1926T:p.Q642H	DNAH17	exonic	missense	nonsynonymous SNV	91	0.084	0.329	T	0.535	0.359	P	0.525	0.466	P	0.544	0.053	U	0.992	0.239	N	1.845	0.488	L	-1.79	0.422	N	0.247	0.302	0.235	0.602	T	0.066	0.698	D	0.996	0.709	c	3.49	0.389
17	77709253	C/T	0.003549	2254	8	C	none	rs782637043	NM_178543.3	ENPP7:NM_178543:exon3:c.C811T:p.R271W	ENPP7	exonic	missense	nonsynonymous SNV	216	0.061	0.371	T	0.939	0.507	P	0.849	0.588	P	0.381	0.044	N	1	0.09	N	1.65	0.424	L	-2.25	0.503	N	0.209	0.256	0.271	0.643	T	0.133	0.816	D	0.996	0.732	c	-4.99	0.028
17	77769254	C/G	0.02072	2220	46	G	none	rs375799501	NM_020649.2	CBX8:NM_020649:exon5:c.C350G:p.T117S	CBX8	exonic	missense	nonsynonymous SNV	104	0.022	0.486	D	0.908	0.481	P	0.368	0.417	B	0.005	0.335	N	0.944	0.374	D	2.495	0.729	M	-1.51	0.399	N	0.198	0.472	0.057	0.238	T				0.991	0.532	c	4.91	0.638
17	78313386	A/G	0.002662	2254	6	A	none		NM_00125607	RNF213:NM_001256071:exon26:c.A5219G:p.D1740G	RNF213	exonic	missense	nonsynonymous SNV	386	0.004	0.654	D										0.962	0.261	N	1.995	0.543	M	-5.3	0.844	D	0.476	0.525	0.313	0.684	T	0.105	0.781	D	0.799	0.125	c	5.78	0.914
17	78337068	C/G	0.003106	2254	7	G	none		NM_00125607	RNF213:NM_001256071:exon40:c.G11522C:p.S3841T	RNF213	exonic	missense	nonsynonymous SNV	47	0.688	0.043	T	0.008	0.156	B	0.011	0.145	B	0.192	0.168	N	1	0.09	N	1.8	0.476	L	-1.19	0.303	N	0.131	0.16	0.03	0.131	T	0.005	0.12	T	0.548	0.051	c	2.26	0.273
17	79095280	C/G	0.009009	2220	20	G	none	rs571109880	NM_00108039	AATK:NM_004920:exon10:c.C2147G:p.A716G,AATK:NM_001080395:exon11:c.C2456G:p.A819G	AATK	exonic	missense	nonsynonymous SNV	1280	0.005	0.632	D	0.953	0.523	P	0.739	0.538	P	0.032	0.251	U	1	0.09	N	1.245	0.315	L	-0.35	0.129	N	0.108	0.157	0.088	0.339	T				0.901	0.188	c	0.158	0.142
18	627293	A	0.001331	2254	3	A	none		NM_014410.4		CLUL1		frameshift		198
18	5395111	C/G	0.0008873	2254	2	C	none		NM_012307.2	EPB41L3:NM_001281534:exon18:c.G2442C:p.E814D,EPB41L3:NM_001281533:exon20:c.G2601C:p.E867D,EPB41L3:NM_001281535:exon20:c.G2115C:p.E705D,EPB41L3:NM_012307:exon21:c.G3108C:p.E1036D	EPB41L3	exonic	missense	nonsynonymous SNV	36	0	0.912	D	0.992	0.899	D	0.984	0.916	D	0	0.843	D	0.998	0.588	D	3.39	0.917	M	-2.19	0.58	N	0.626	0.946	0.753	0.916	D	0.321	0.915	D	0.999	0.961	c	2.63	0.303
18	5397218	C/G	0.0004437	2254	1	C	none	rs746983484	NM_012307.2	EPB41L3:NM_001281534:exon15:c.G2014C:p.G672R,EPB41L3:NM_001281533:exon17:c.G2173C:p.G725R,EPB41L3:NM_001281535:exon17:c.G1687C:p.G563R,EPB41L3:NM_012307:exon18:c.G2680C:p.G894R	EPB41L3	exonic	missense	nonsynonymous SNV	162	0.001	0.784	D	1	0.899	D	0.999	0.971	D	0.036	0.245	N	1	0.81	D	2.39	0.691	M	-2.08	0.522	N	0.751	0.808	0.549	0.835	D	0.08	0.735	D	0.999	0.949	c	5.73	0.897
18	6971968	C/G	0.001336	2246	3	C	none	rs774337520	NM_005559.3	LAMA1:NM_005559:exon48:c.G6787C:p.V2263L	LAMA1	exonic	missense	nonsynonymous SNV	13	0.051	0.393	T	0.207	0.282	B	0.101	0.292	B	0.011	0.299	N	0.996	0.429	D	1.48	0.373	L	-1.87	0.437	N	0.21	0.258	0.306	0.677	T	0.031	0.535	D	0.994	0.623	c	3.71	0.416
18	7011998	A/G	0.03524	2242	79	G	none	rs779664777	NM_005559.3	LAMA1:NM_005559:exon24:c.C3503T:p.T1168I	LAMA1	exonic	missense	nonsynonymous SNV	5	0.279	0.155	T	0.001	0.067	B	0.003	0.08	B	0.407	0.13	N	1	0.09	N	1.435	0.361	L	-0.66	0.191	N	0.044	0.024	0.021	0.089	T	0.003	0.069	T	0.89	0.178	c	-1.88	0.073
18	19996313	A/G	0.004437	2254	10	A	none	rs765279218	NM_172241.2	CTAGE1:NM_172241:exon1:c.T1462C:p.Y488H	CTAGE1	exonic	missense	nonsynonymous SNV	215695	0.034	0.44	D	0.582	0.37	P	0.331	0.403	B				1	0.09	N	2.645	0.776	M	-3.09	0.634	D	0.151	0.179	0.121	0.421	T	0.002	0.035	T	0.906	0.193	c	0.779	0.176
18	22806432	C/T	0.01109	2254	25	C	none	rs763741480	NM_015461.2	ZNF521:NM_015461:exon4:c.G1450A:p.E484K	ZNF521	exonic	missense	nonsynonymous SNV	1230	0.091	0.318	T	0.54	0.36	P	0.125	0.31	B	0	0.843	D	0.966	0.385	D	1.65	0.424	L	-0.36	0.131	N	0.687	0.693	0.03	0.13	T	0.008	0.217	T	0.983	0.4	c	5.19	0.713
18	25593778	A/C	0.0008873	2254	2	C	none	rs778990479	NM_001792.3	CDH2:NM_001792:exon3:c.G268T:p.V90L	CDH2	exonic	missense	nonsynonymous SNV	96	0.174	0.225	T	0	0.026	B	0.009	0.133	B	0	0.537	D	0.944	0.267	N	0.62	0.158	N	-0.32	0.6	N	0.263	0.357	0.041	0.177	T	0.005	0.127	T	0.991	0.526	c	4.68	0.582
18	28647999	TTC	0.006655	2254	15	T	none	rs796960313	NM_004949.3	DSC2:NM_024422:exon16:c.2688_2688delinsGAA	DSC2	exonic	utr-3	frameshift substi	179
18	29178564	C/T	0.01067	2250	24	C	none	rs745834030	NM_000371.3	TTR:NM_000371:exon4:c.C370T:p.R124C	TTR	exonic	missense	nonsynonymous SNV	34	0	0.912	D	0.949	0.518	P	0.94	0.658	D	0.021	0.27	N	0.994	0.236	N	0.805	0.203	L	-2.28	0.508	N	0.637	0.655	0.865	0.955	D	0.302	0.909	D	0.999	0.93	c	4.18	0.483
18	29522588	C/G	0.02178	2250	49	G	none	rs374865943	NM_014939.3	TRAPPC8:NM_014939:exon1:c.C140G:p.S47C	TRAPPC8	exonic	missense	nonsynonymous SNV	18	1	0.01	T	0	0.026	B	0.001	0.04	B	0	0.537	D	1	0.81	D	-2.27	0.001	N	3.07	0.001	N	0.179	0.218	0.009	0.034	T	0.004	0.098	T	0.925	0.214	c	4.11	0.472
18	30350062	A/G	0.01775	2254	40	G	none	rs773714175	NM_020805.1	KLHL14:NM_020805:exon2:c.C493T:p.H165Y	KLHL14	exonic	missense	nonsynonymous SNV	455	0.001	0.784	D	0.11	0.246	B	0.066	0.26	B	0	0.629	D	0.993	0.418	D	0.69	0.17	N	-1.2	0.312	N	0.332	0.395	0.174	0.518	T	0.076	0.726	D	0.941	0.236	c	4.48	0.538
18	30804801	A/G	0.00444	2252	10	G	none	rs771437193	NM_00110552	CCDC178:NM_001105528:exon16:c.C1756T:p.P586S,CCDC178:NM_198995:exon17:c.C1756T:p.P586S	CCDC178	exonic	missense	nonsynonymous SNV	63	0.083	0.367	T	0.875	0.461	P	0.585	0.485	P				1	0.09	N	1.79	0.469	L	-1.87	0.437	N	0.303	0.423	0.061	0.255	T	0.017	0.382	T	0.392	0.027	c	2.65	0.305
18	30969558	C/T	0.0004444	2250	1	C	none		NM_00110552	CCDC178:NM_001105528:exon4:c.G154A:p.A52T,CCDC178:NM_198995:exon5:c.G154A:p.A52T	CCDC178	exonic	missense	nonsynonymous SNV	36	0.46	0.094	T	0.021	0.205	B	0.015	0.162	B				1	0.09	N	0.92	0.235	L	-0.16	0.105	N	0.126	0.412	0.06	0.252	T	0.005	0.116	T	0.575	0.057	c	-1.93	0.071
18	31523144	TA	0.003993	2254	9	T	none	rs530792420	NM_00119854		NOL4	splici	splice-3		0
18	33779725	A/G	0.001775	2254	4	G	none		NM_017947.2	MOCOS:NM_017947:exon4:c.G379A:p.V127M	MOCOS	exonic	missense	nonsynonymous SNV	80	0.003	0.682	D	1	0.899	D	0.995	0.818	D	0	0.843	D	1	0.478	D	3.57	0.936	H	-2.24	0.501	N	0.776	0.768	0.866	0.955	D	0.108	0.785	D	0.999	0.983	c	4.5	0.542
18	33785223	C/T	0.01242	2254	28	T	none		NM_017947.2	MOCOS:NM_017947:exon6:c.T1202C:p.I401T	MOCOS	exonic	missense	nonsynonymous SNV	17	0.306	0.142	T	0.016	0.161	B	0.026	0.195	B	0.064	0.22	N	0.672	0.303	N	1.43	0.36	L	-1.72	0.408	N	0.119	0.132	0.032	0.137	T	0.008	0.222	T	0.958	0.273	c	5.89	0.947
18	33795889	G/T	0.002218	2254	5	T	none		NM_017947.2	MOCOS:NM_017947:exon8:c.T1746G:p.H582Q	MOCOS	exonic	missense	nonsynonymous SNV	52	0.28	0.155	T	0.642	0.385	P	0.447	0.442	P	0.256	0.154	N	1	0.09	N	1.7	0.44	L	-1.78	0.42	N	0.091	0.089	0.031	0.134	T	0.011	0.284	T	0.598	0.062	c	-3.08	0.05
18	43484052	A/G	0.002662	2254	6	G	none	rs550924483	NM_020964.2	EPG5:NM_020964:exon25:c.C4360T:p.R1454C	EPG5	exonic	missense	nonsynonymous SNV	31	0.036	0.433	D	1	0.899	D	0.966	0.697	D				1	0.81	D	2.455	0.715	M	-2.54	0.55	D	0.698	0.702	0.074	0.298	T	0.014	0.335	T	0.999	0.994	c	6.04	0.98
18	44087528	C/T	0.002218	2254	5	C	none	rs374269964	NM_00114547	LOXHD1:NM_001145473:exon4:c.G382A:p.V128I,LOXHD1:NM_001173129:exon4:c.G382A:p.V128I,LOXHD1:NM_001145472:exon18:c.G2332A:p.V778I,LOXHD1:NM_144612:exon35:c.G5479A:p.V1827I	LOXHD1	exonic	missense	nonsynonymous SNV	28	0.443	0.122	T	0.842	0.446	P	0.129	0.312	B				0.636	0.306	N	0.005	0.08	N	-0.12	0.093	N	0.066	0.265	0.109	0.394	T	0.009	0.231	T	0.971	0.318	c	5.43	0.789
18	44146267	A/C	0.003106	2254	7	C	none		NM_144612.6	LOXHD1:NM_144612:exon17:c.G2390T:p.R797L	LOXHD1	exonic	missense	nonsynonymous SNV	48	0.243	0.175	T	0.325	0.405	B	0.098	0.413	B	0.002	0.388	N	0.512	0.318	D	1.18	0.301	L	-2.81	0.593	D	0.369	0.466	0.034	0.145	T	0.007	0.178	T	0.981	0.381	c	4.95	0.648
18	47329209	C	0.0102	2254	23	C	none		NM_006111.2		ACAA2		frameshift		14
18	48466668	A/G	0.00222	2252	5	G	none		NM_00116833	ME2:NM_002396:exon15:c.G1499A:p.S500N	ME2	exonic	intron	nonsynonymous SNV	11	0.536	0.069	T	0	0.026	B	0	0.013	B	0.047	0.233	N	1	0.81	D	0.73	0.189	N	0.5	0.03	N	0.019	0.004	0.034	0.148	T	0.004	0.107	T	0.844	0.148	c	-0.368	0.119
18	55321271	C/T	0.007986	2254	18	C	none	rs747325752	NM_00124280	ATP8B1:NM_005603:exon24:c.G2968A:p.V990M	ATP8B1	exonic	intron	nonsynonymous SNV	37	0.06	0.373	T	0.994	0.647	D	0.724	0.532	P	0	0.629	D	1	0.588	D	2.445	0.712	M	-0.76	0.212	N	0.338	0.399	0.776	0.924	D	0.13	0.813	D	0.999	0.964	c	4.72	0.591
18	59206307	A/G	0.001775	2254	4	G	none		NM_031891.2	CDH20:NM_031891:exon8:c.G1459A:p.V487M	CDH20	exonic	missense	nonsynonymous SNV	51	0.001	0.784	D	0.991	0.622	D	0.903	0.623	P	0	0.843	D	1	0.81	D	2.91	0.844	M	-2.48	0.54	N	0.534	0.744	0.52	0.821	D	0.061	0.683	D	0.999	0.967	c	5.77	0.91
18	61306959	A	0.001775	2254	4	A	none		NM_002974.2		SERPINB11		frameshift		51
18	61379922	CAT	0.0417	2254	94	C	none	rs760239610	NM_080475.2	UNKNOWN	SERPINB11	exonic	frameshift	unknown	5
18	67992803	C/T	0.01066	2252	24	C	none	rs768551381	NM_004232.3	SOCS6:NM_004232:exon2:c.C899T:p.P300L	SOCS6	exonic	missense	nonsynonymous SNV	1025	0.004	0.654	D	0.85	0.449	P	0.062	0.255	B	0.7	0.101	N	1	0.537	D	1.95	0.526	M	-2.6	0.559	D	0.462	0.516	0.046	0.196	T	0.009	0.249	T	0.99	0.497	c	4.56	0.555
19	875286	C/T	0.001331	2254	3	C	none	rs778591565	NM_005481.2	MED16:NM_005481:exon10:c.G1729A:p.G577S	MED16	exonic	missense	nonsynonymous SNV	43	0.031	0.465	D	1	0.899	D	0.998	0.916	D	0	0.843	D	1	0.81	D	1.79	0.469	L	-1.48	0.362	N	0.884	0.879	0.227	0.592	T	0.088	0.751	D	0.999	0.938	c	4.5	0.542
19	1127644	G/T	0.00488	2254	11	T	none	rs780685301	NM_00110012	SBNO2:NM_001100122:exon2:c.A229C:p.T77P,SBNO2:NM_014963:exon5:c.A400C:p.T134P	SBNO2	exonic	missense	nonsynonymous SNV	42	0.003	0.682	D	0.999	0.899	D	0.997	0.916	D	0.004	0.347	U	0.937	0.372	D	2.645	0.776	M	-1.74	0.412	N	0.644	0.66	0.322	0.691	T	0.026	0.488	D	0.994	0.612	c	3.57	0.399
19	1818520	C/G	0.001823	2194	4	C	none		NM_020695.3	REXO1:NM_020695:exon10:c.G2977C:p.E993Q	REXO1	exonic	missense	nonsynonymous SNV	40	0.045	0.408	D	0.87	0.458	P	0.411	0.43	B	0	0.843	D	1	0.588	D	2.605	0.765	M	-2.02	0.465	N	0.418	0.475	0.049	0.209	T	0.02	0.425	T	0.997	0.81	c	4.69	0.584
19	3019287	A/G	0.004437	2254	10	A	none		NM_00114476	TLE2:NM_001300846:exon7:c.T547C:p.S183P,TLE2:NM_003260:exon7:c.T544C:p.S182P,TLE2:NM_001144761:exon8:c.T586C:p.S196P	TLE2	exonic	missense	nonsynonymous SNV	7	0.179	0.229	T	0.001	0.067	B	0.004	0.093	B	0.841	0.09	N	1	0.203	N	0.55	0.145	N	-0.81	0.251	N	0.113	0.123	0.054	0.228	T	0.006	0.167	T	0.713	0.093	c	-3.82	0.04
19	3620748	C/T	0.0008873	2254	2	C	none	rs371220220	NM_00108054	CACTIN:NM_001080543:exon3:c.G695A:p.R232Q,CACTIN:NM_021231:exon3:c.G695A:p.R232Q	CACTIN	exonic	missense	nonsynonymous SNV	44	0.275	0.157	T	0.964	0.715	D	0.447	0.472	P	0.001	0.434	U	1	0.513	D	1.77	0.46	L	-1.31	0.328	N	0.444	0.499	0.206	0.565	T	0.012	0.299	T	0.999	0.949	c	3.81	0.429
19	4216640	A/G	0.0004437	2254	1	G	none	rs373345481	NM_133475.1	ANKRD24:NM_133475:exon18:c.G1483A:p.E495K	ANKRD24	exonic	missense	nonsynonymous SNV	94	0.001	0.784	D	1	0.899	D	0.995	0.832	D	0.004	0.343	N	0.995	0.449	D	2.08	0.576	M	-2.68	0.6	D	0.655	0.668	0.382	0.739	T	0.158	0.839	D	0.999	0.992	c	4.6	0.564
19	4311943	A/G	0.003106	2254	7	G	none		NM_024333.2	FSD1:NM_024333:exon7:c.G595A:p.V199M	FSD1	exonic	missense	nonsynonymous SNV	105	0.093	0.315	T	0.986	0.596	D	0.938	0.656	D	0	0.629	D	0.856	0.353	D	2.575	0.755	M	-0.92	0.247	N	0.369	0.43	0.327	0.696	T	0.058	0.674	D	0.999	0.958	c	5.33	0.756
19	4508835	G/T	0.0008873	2254	2	T	none	rs749993229	NM_00108040	PLIN4:NM_001080400:exon4:c.A3605C:p.H1202P	PLIN4	exonic	missense	nonsynonymous SNV	56	0.009	0.574	D	0.988	0.604	D	0.727	0.533	P	0.075	0.212	N	0.987	0.246	N	2.595	0.761	M	-5.65	0.87	D	0.692	0.697	0.035	0.15	T	0.03	0.526	D	0.986	0.428	c	5.11	0.691
19	5216763	A/C	0.002662	2254	6	C	none	rs764987592	NM_002850.3	PTPRS:NM_002850:exon26:c.G4064T:p.S1355I	PTPRS	exonic	missense	nonsynonymous SNV	16	0.002	0.721	D	0.995	0.657	D	0.795	0.561	P	0.715	0.1	U	1	0.81	D	0.55	0.145	N	-0.95	0.253	N	0.294	0.354	0.165	0.503	T	0.088	0.752	D	0.96	0.278	c	1.21	0.201
19	7677966	A/G	0.0008873	2254	2	A	none		NM_00108042	CAMSAP3:NM_020902:exon11:c.A2587G:p.S863G,CAMSAP3:NM_001080429:exon13:c.A2668G:p.S890G	CAMSAP3	exonic	missense	nonsynonymous SNV	84	0.379	0.112	T	0.002	0.112	B	0.006	0.154	B	0.045	0.236	N	0.618	0.308	N	1.23	0.308	L	-0.98	0.26	N	0.25	0.305	0.029	0.122	T	0.056	0.667	D	0.83	0.14	c	5.21	0.719
19	8657742	C/T	0.001778	2250	4	C	none		NM_030957.2	ADAMTS10:NM_030957:exon13:c.G1492A:p.E498K	ADAMTS10	exonic	missense	nonsynonymous SNV	13	0.085	0.327	T	0.729	0.561	P	0.056	0.483	B	0	0.843	D	1	0.81	D	0.895	0.225	L	-2.15	0.486	N	0.949	0.945	0.208	0.568	T	0.074	0.72	D	0.999	0.971	c	5.16	0.704
19	9069525	C/G	0.001775	2254	4	G	none		NM_024690.2	MUC16:NM_024690:exon3:c.C17921G:p.T5974R	MUC16	exonic	missense	nonsynonymous SNV	8341	0.003	0.682	D	0.49	0.351	P	0.105	0.295	B				1	0.09	N	0	0.065	N	-1.44	0.354	N	0.173	0.21	0.042	0.18	T	0.001	0.012	T	0.332	0.02	c	0.212	0.145
19	9070953	C/G	0.007986	2254	18	G	none		NM_024690.2	MUC16:NM_024690:exon3:c.C16493G:p.T5498S	MUC16	exonic	missense	nonsynonymous SNV	6913	0.052	0.39	T	0.034	0.191	B	0.006	0.112	B				1	0.09	N	1.32	0.331	L	-0.21	0.103	N	0.059	0.043	0.006	0.021	T	0.001	0.004	T	0.165	0.004	c	-1.86	0.073
19	9965151	C/T	0.001779	2248	4	C	none		NM_058164.2	OLFM2:NM_058164:exon6:c.G1076A:p.R359Q	OLFM2	exonic	missense	nonsynonymous SNV	389	1	0.01	T	0.029	0.185	B	0.007	0.121	B	0	0.629	D	0.519	0.316	N	-1.28	0.007	N	0.16	0.052	N	0.138	0.16	0.233	0.6	T	0.027	0.501	D	0.906	0.192	c	4.36	0.515
19	10395863	C/T	0.003993	2254	9	C	none	rs372389375	NM_000201.2	ICAM1:NM_000201:exon7:c.C1499T:p.T500M	ICAM1	exonic	missense	nonsynonymous SNV	73	0.456	0.09	T	0.234	0.29	B	0.011	0.145	B	0.367	0.043	N	1	0.09	N	0.345	0.112	N	-0.49	0.156	N	0.126	0.263	0.008	0.027	T	0.005	0.136	T	0.749	0.105	c	-10.4	0.003
19	11508197	G/T	0.02218	2254	50	G	none		NM_00103522	RGL3:NM_001035223:exon17:c.C1823A:p.A608E,RGL3:NM_001161616:exon17:c.C1841A:p.A614E	RGL3	exonic	missense	nonsynonymous SNV	77	0.1	0.305	T	0.001	0.48	B	0.004	0.397	B	0.047	0.234	N	1	0.09	N	0	0.065	N	0.02	0.072	N	0.062	0.094	0.049	0.209	T	0.006	0.162	T	0.806	0.128	c	1.04	0.191
19	11727694	C/T	0.00488	2254	11	C	none	rs375233180	NM_145295.3	ZNF627:NM_001290084:exon4:c.C46T:p.R16C,ZNF627:NM_001290085:exon4:c.C46T:p.R16C,ZNF627:NM_145295:exon4:c.C376T:p.R126C,ZNF627:NM_001290083:exon5:c.C280T:p.R94C	ZNF627	exonic	missense	nonsynonymous SNV	185	0.013	0.538	D	0	0.026	B	0.001	0.04	B				1	0.226	N	1.05	0.269	L	-2.85	0.6	D	0.116	0.127	0.028	0.12	T	0.001	0.021	T	0.975	0.339	c	-1.27	0.088
19	12462005	A/C	0.003106	2254	7	A	none	rs537651121	NM_030824.2	ZNF442:NM_030824:exon6:c.T394G:p.C132G	ZNF442	exonic	missense	nonsynonymous SNV	128	0.338	0.18	T	0.682	0.395	P	0.114	0.302	B				1	0.09	N	0.985	0.251	L	-2.25	0.647	N	0.166	0.232	0.007	0.023	T	0.001	0.019	T	0.919	0.206	c	-0.417	0.117
19	12939578	G/T	0.005768	2254	13	G	none		NM_00108099	RTBDN:NM_001080997:exon4:c.C258A:p.C86X,RTBDN:NM_001270441:exon4:c.C288A:p.C96X,RTBDN:NM_001270442:exon4:c.C276A:p.C92X,RTBDN:NM_001270443:exon4:c.C258A:p.C86X,RTBDN:NM_001270444:exon4:c.C258A:p.C86X,RTBDN:NM_001270445:exon4:c.C240A:p.C80X,RTBDN:NM_001270440:exon5:c.C354A:p.C118X,RTBDN:NM_031429:exon5:c.C354A:p.C118X	RTBDN	exonic	stop-gaine	stopgain	4										0	0.491	D	1	0.81	A															0.961	0.28	c	-5.92	0.021
19	13220267	A/G	0.009769	2252	22	A	none		NM_00113603	TRMT1:NM_001142554:exon10:c.T1238C:p.V413A,TRMT1:NM_017722:exon11:c.T1325C:p.V442A,TRMT1:NM_001136035:exon12:c.T1325C:p.V442A	TRMT1	exonic	missense	nonsynonymous SNV	14	0.054	0.386	T	0.851	0.45	P	0.395	0.425	B	0	0.559	D	1	0.588	D	1.735	0.45	L	-2.38	0.545	N	0.414	0.472	0.144	0.467	T	0.015	0.359	T	0.993	0.577	c	4.76	0.6
19	14045147	C/T	0.0004444	2250	1	C	none	rs776831240	NM_00114625	PODNL1:NM_001146254:exon6:c.G586A:p.A196T,PODNL1:NM_024825:exon6:c.G592A:p.A198T	PODNL1	exonic	missense	nonsynonymous SNV	77	0.587	0.059	T	0.012	0.22	B	0.007	0.19	B	0.853	0.089	N	1	0.286	N	-0.82	0.015	N	1.2	0.018	N	0.016	0.003	0.02	0.085	T	0.014	0.348	T	0.866	0.161	c	-9.43	0.005
19	14199945	A/G	0.01074	2234	24	G	none	rs778163805	NM_138352.1	SAMD1:NM_138352:exon2:c.C866T:p.P289L	SAMD1	exonic	missense	nonsynonymous SNV	66	0.001	0.784	D	0.421	0.336	B	0.074	0.267	B	0.178	0.172	N	1	0.09	N	0.695	0.181	N	-0.4	0.138	N	0.294	0.369	0.048	0.205	T	0.012	0.303	T	0.956	0.268	c	2.93	0.329
19	14951903	C	0.0004437	2254	1	C	none		NM_00100519		OR7A10		frameshift		62836
19	15290267	A	0.0008873	2254	2	A	none		NM_000435.2		NOTCH3		frameshift		39
19	15563616	A/G	0.008873	2254	20	A	none	rs763160868	NM_022904.1	RASAL3:NM_022904:exon16:c.T2681C:p.L894P	RASAL3	exonic	missense	nonsynonymous SNV	11	0.001	0.784	D	0.894	0.472	P	0.467	0.449	P	0.212	0.163	N	0.987	0.405	D	2.125	0.592	M	-1.57	0.379	N	0.733	0.731	0.431	0.773	T	0.428	0.939	D	0.998	0.91	c	3.56	0.397
19	17370758	A/G	0.01246	2248	28	G	none		NM_031941.3	USHBP1:NM_001297703:exon4:c.C524T:p.S175L,USHBP1:NM_031941:exon5:c.C716T:p.S239L	USHBP1	exonic	missense	nonsynonymous SNV	53	0.317	0.137	T	0.001	0.067	B	0.001	0.08	B	0.07	0.022	N	1	0.09	N	0.975	0.246	L	-1.75	0.433	N	0.043	0.088	0.029	0.126	T	0.006	0.145	T	0.888	0.177	c	-2.1	0.068
19	17895664	C/T	0.008873	2254	20	C	none	rs753249852	NM_00116135	FCHO1:NM_001161359:exon24:c.C2207T:p.T736M,FCHO1:NM_001161358:exon25:c.C2357T:p.T786M,FCHO1:NM_001161357:exon26:c.C2357T:p.T786M,FCHO1:NM_015122:exon26:c.C2357T:p.T786M	FCHO1	exonic	missense	nonsynonymous SNV	70	0.036	0.433	D	0.999	0.764	D	0.92	0.638	D	0.138	0.184	N	0.999	0.453	D	1.935	0.52	L	-2.7	0.576	D	0.386	0.446	0.18	0.527	T	0.066	0.698	D	0.999	0.982	c	3.7	0.414
19	19232374	A/G	0.009325	2252	21	G	none	rs368120503	NM_00125676	TMEM161A:NM_001256766:exon6:c.C451T:p.R151W,TMEM161A:NM_017814:exon8:c.C760T:p.R254W	TMEM161A	exonic	missense	nonsynonymous SNV	41	0.204	0.2	T	0.968	0.559	D	0.534	0.511	P	0.041	0.239	N	0.936	0.371	D	0.46	0.13	N	0.28	0.042	N	0.196	0.431	0.05	0.211	T	0.03	0.523	D	0.998	0.881	c	4.84	0.62
19	20308059	A	0.001775	2254	4	A	none		NM_052852.3		ZNF486		frameshift		288
19	20728030	C	0.0004437	2254	1	C	none		NM_00115929		ZNF737		frameshift		751
19	23844982	C/T	0.008467	2244	19	T	none		NM_138330.2	ZNF675:NM_138330:exon3:c.A160G:p.T54A	ZNF675	exonic	missense	nonsynonymous SNV	30	0.04	0.421	D	0.021	0.172	B	0.049	0.237	B				1	0.09	N	0.84	0.212	L	-3.05	0.629	D	0.039	0.019	0.003	0.01	T	0.001	0.012	T	0.38	0.025	c	-1.83	0.074
19	35251141	C	0.005329	2252	12	C	none		NM_00100724		ZNF599		frameshift		322
19	35842749	A/G	0.009025	2216	20	G	none		NM_005303.2	FFAR1:NM_005303:exon1:c.G295A:p.A99T	FFAR1	exonic	missense	nonsynonymous SNV	5281	0.007	0.599	D	1	0.899	D	0.994	0.807	D	0	0.843	D	0.968	0.386	D	2.495	0.729	M	-3.46	0.677	D	0.604	0.628	0.233	0.599	T	0.05	0.641	D	0.999	0.989	c	4.23	0.492
19	38384935	C/T	0.007986	2254	18	C	none		NM_031951.3	WDR87:NM_001291088:exon4:c.G1408A:p.G470R,WDR87:NM_031951:exon4:c.G1291A:p.G431R	WDR87	exonic	missense	nonsynonymous SNV	1162	0.009	0.574	D	0.99	0.615	D	0.589	0.486	P	0.002	0.366	N	0.529	0.319	D	1.95	0.526	M	-4.83	0.809	D	0.487	0.535	0.044	0.189	T	0.025	0.48	T	0.931	0.222	c	3.71	0.416
19	38834254	C/T	0.001776	2252	4	C	none	rs775087783	NM_021185.4	CATSPERG:NM_021185:exon4:c.C359T:p.T120M	CATSPERG	exonic	missense	nonsynonymous SNV	35	0.403	0.115	T	0.576	0.368	P	0.113	0.301	B	0.18	0.171	N	0.999	0.224	N	1.445	0.365	L	-0.89	0.24	N	0.227	0.278	0.045	0.195	T	0.008	0.203	T	0.932	0.223	c	1.21	0.201
19	39229112	A/G	0.004889	2250	11	A	none	rs760452047	NM_144691.3	CAPN12:NM_144691:exon7:c.T836C:p.L279P	CAPN12	exonic	missense	nonsynonymous SNV	32	0	0.912	D	1	0.899	D	0.995	0.818	D	0	0.559	D	1	0.81	D	3.165	0.888	M	-5.32	0.845	D	0.849	0.836	0.21	0.57	T	0.301	0.909	D	0.999	0.978	c	5.02	0.666
19	39233147	G/T	0.002662	2254	6	G	none	rs777633626	NM_144691.3	CAPN12:NM_144691:exon3:c.C329A:p.A110D	CAPN12	exonic	missense	nonsynonymous SNV	22	0	0.912	D	1	0.899	D	0.999	0.916	D	0	0.843	D	1	0.81	D	3.865	0.96	H	-5.81	0.882	D	0.736	0.733	0.353	0.717	T	0.053	0.652	D	0.997	0.831	c	4.56	0.555
19	39362346	A	0.001331	2254	3	A	none		NM_00119583		RINL		frameshift		5
19	39868366	C/G	0.007549	2252	17	C	none		NM_018028.2	SAMD4B:NM_018028:exon10:c.C1346G:p.P449R	SAMD4B	exonic	missense	nonsynonymous SNV	99	0.596	0.057	T	0.994	0.647	D	0.937	0.655	D	0.001	0.389	N	0.901	0.277	N	2.135	0.597	M	-1.15	0.295	N	0.303	0.363	0.157	0.49	T	0.007	0.178	T	0.954	0.263	c	4.72	0.591
19	40698356	A/G	0.003549	2254	8	G	none	rs749643961	NM_002446.3	MAP3K10:NM_002446:exon1:c.G418A:p.E140K	MAP3K10	exonic	missense	nonsynonymous SNV	265	0.057	0.379	T	0.218	0.285	B	0.271	0.382	B	0	0.629	D	1	0.516	D	0.16	0.09	N	-3.46	0.677	D	0.657	0.67	0.32	0.689	T	0.05	0.641	D	0.999	0.959	c	3.58	0.4
19	40895433	C/T	0.003552	2252	8	C	none	rs753035027	NM_144685.3	HIPK4:NM_144685:exon1:c.G377A:p.R126Q	HIPK4	exonic	missense	nonsynonymous SNV	89	0.217	0.191	T	0.958	0.53	D	0.37	0.418	B	0	0.477	D	0.694	0.333	D	-0.11	0.046	N	-1.32	0.33	N	0.385	0.445	0.083	0.326	T	0.022	0.454	T	0.999	0.94	c	4.04	0.461
19	41224068	C/T	0.01601	2248	36	C	none		NM_025194.2	ITPKC:NM_025194:exon1:c.C1028T:p.P343L	ITPKC	exonic	missense	nonsynonymous SNV	128	0.001	0.784	D	0.964	0.539	D	0.642	0.503	P	0.107	0.196	N	1	0.09	N	2.565	0.752	M	-1.54	0.373	N	0.172	0.208	0.155	0.486	T	0.005	0.136	T	0.849	0.15	c	5.49	0.809
19	41938261	A/G	0.002218	2254	5	G	none		NM_00116786	ATP5SL:NM_001167871:exon5:c.C568T:p.L190F,ATP5SL:NM_001167867:exon6:c.C667T:p.L223F,ATP5SL:NM_018035:exon6:c.C649T:p.L217F	ATP5SL	exonic	missense	nonsynonymous SNV	53	0.004	0.654	D	1	0.899	D	0.999	0.971	D	0	0.559	D	0.972	0.81	D				-3.29	0.657	D	0.073	0.599	0.236	0.603	T	0.024	0.468	T	0.999	0.96	c	4.39	0.52
19	42719332	C/T	0.01687	2252	38	C	none		NM_133328.2	DEDD2:NM_001270614:exon3:c.G401A:p.R134Q,DEDD2:NM_001270615:exon3:c.G401A:p.R134Q,DEDD2:NM_133328:exon3:c.G401A:p.R134Q	DEDD2	exonic	missense	nonsynonymous SNV	48	0.612	0.054	T	0.204	0.281	B	0.042	0.227	B	0.43	0.128	N	1	0.09	N	0	0.065	N	-0.04	0.076	N	0.199	0.244	0.037	0.161	T	0.003	0.057	T	0.96	0.278	c	2.19	0.268
19	42866279	C/T	0.002662	2254	6	C	none	rs765419448	NM_001410.2	MEGF8:NM_001410:exon32:c.C5557T:p.R1853C,MEGF8:NM_001271938:exon33:c.C5758T:p.R1920C	MEGF8	exonic	missense	nonsynonymous SNV	38	0.028	0.461	D	0.99	0.615	D	0.402	0.461	B	0.006	0.327	N	1	0.81	D	1.61	0.413	L	-1.95	0.452	N	0.206	0.254	0.056	0.235	T	0.02	0.427	T	0.999	0.979	c	4.93	0.643
19	43762428	C/T	0.001775	2254	4	C	none	rs748082459	NM_002784.3	PSG9:NM_001301709:exon3:c.G611A:p.G204E,PSG9:NM_001301707:exon4:c.G890A:p.G297E,PSG9:NM_001301708:exon4:c.G890A:p.G297E,PSG9:NM_002784:exon5:c.G1169A:p.G390E	PSG9	exonic	missense	nonsynonymous SNV	75	0.022	0.912	D	1	0.899	D	1	0.971	D				1	0.09	N	3.53	0.932	H	-6.19	0.916	D	0.365	0.426	0.216	0.578	T	0.001	0.004	T	0.984	0.403	c	1.73	0.235
19	43762435	C/G	0.003106	2254	7	G	none		NM_002784.3	PSG9:NM_001301709:exon3:c.C604G:p.H202D,PSG9:NM_001301707:exon4:c.C883G:p.H295D,PSG9:NM_001301708:exon4:c.C883G:p.H295D,PSG9:NM_002784:exon5:c.C1162G:p.H388D	PSG9	exonic	missense	nonsynonymous SNV	82	1	0.046	T	0.004	0.764	B	0.01	0.807	B				1	0.09	N	0.59	0.155	N	-4.27	0.762	D	0.151	0.193	0.014	0.056	T	0	0.001	T	0.266	0.013	c	-3.46	0.044
19	44515541	G/T	0.01819	2254	41	T	none	rs551307665	NM_006300.3	ZNF230:NM_006300:exon5:c.T1350G:p.C450W	ZNF230	exonic	missense	nonsynonymous SNV	1121	0	0.912	D	1	0.899	D	1	0.971	D				1	0.09	N	4.44	0.988	H	-10.17	0.989	D	0.406	0.464	0.385	0.741	T	0.005	0.132	T	0.992	0.536	c	0.14	0.14
19	44571193	C	0.01065	2254	24	C	none		NM_013361.4		ZNF223		frameshift		978
19	44661263	C/T	0.003993	2254	9	T	none	rs764844698	NM_00114482	ZNF234:NM_001144824:exon6:c.T1094C:p.I365T,ZNF234:NM_006630:exon6:c.T1094C:p.I365T	ZNF234	exonic	missense	nonsynonymous SNV	859	0.078	0.339	T	0.896	0.473	P	0.433	0.437	B				1	0.192	N	0.21	0.095	N	-2.79	0.59	D	0.122	0.137	0.002	0.007	T	0.006	0.145	T	0.997	0.78	c	1.92	0.248
19	44740861	A/G	0.002662	2254	6	G	none		NM_182490.1	ZNF227:NM_001289170:exon4:c.G2041A:p.E681K,ZNF227:NM_001289171:exon4:c.G2041A:p.E681K,ZNF227:NM_001289172:exon4:c.G1987A:p.E663K,ZNF227:NM_001289168:exon5:c.G2125A:p.E709K,ZNF227:NM_001289169:exon5:c.G2125A:p.E709K,ZNF227:NM_001289173:exon5:c.G2194A:p.E732K,ZNF227:NM_001289166:exon6:c.G2278A:p.E760K,ZNF227:NM_001289167:exon6:c.G2125A:p.E709K,ZNF227:NM_182490:exon6:c.G2278A:p.E760K	ZNF227	exonic	missense	nonsynonymous SNV	2007	0.277	0.177	T	0.002	0.206	B	0.001	0.22	B				1	0.81	D	-1.67	0.004	N	-0.29	0.127	N	0.1	0.21	0.006	0.019	T	0.003	0.058	T	0.948	0.249	c	2.66	0.305
19	44792767	A/T	0.002218	2254	5	T	none		NM_004234.4	ZNF235:NM_004234:exon5:c.A821T:p.D274V	ZNF235	exonic	missense	nonsynonymous SNV	583	0.2	0.203	T	0.95	0.519	P	0.585	0.485	P	0.318	0.143	N	1	0.189	N	0.685	0.165	N	-4.22	0.758	D	0.363	0.424	0.005	0.018	T	0.004	0.108	T	0.848	0.15	c	0.596	0.166
19	46352033	C/G	0.002222	2250	5	G	none		NM_004819.2	SYMPK:NM_004819:exon6:c.C401G:p.T134S	SYMPK	exonic	missense	nonsynonymous SNV	26	0.762	0.035	T	0.627	0.382	P	0.176	0.34	B	0	0.843	D	1	0.81	D	2.14	0.601	M	-0.85	0.232	N	0.764	0.757	0.06	0.25	T	0.009	0.231	T	0.961	0.282	c	4.92	0.64
19	47546135	A/G	0.009325	2252	21	G	none		NM_002517.2	NPAS1:NM_002517:exon10:c.G1285A:p.A429T	NPAS1	exonic	missense	nonsynonymous SNV	28	0.302	0.144	T	0.001	0.067	B	0.001	0.04	B	0.206	0.033	N	1	0.09	N	0.805	0.203	L	-0.11	0.087	N	0.035	0.015	0.022	0.095	T	0.005	0.115	T	0.817	0.134	c	-8.42	0.008
19	49206814	C/T	0.003106	2254	7	C	none	rs754989277	NM_000511.5	FUT2:NM_000511:exon2:c.C601T:p.R201C,FUT2:NM_001097638:exon2:c.C601T:p.R201C	FUT2	exonic	missense	nonsynonymous SNV	603	0.03	0.473	D	1	0.899	D	1	0.971	D				1	0.588	D	3.005	0.862	M	-6.19	0.913	D	0.9	0.926	0.976	0.993	D	0.177	0.853	D	0.999	0.979	c	4.02	0.458
19	49379207	C/G	0.003993	2254	9	G	none		NM_014330.3	PPP1R15A:NM_014330:exon3:c.G2002C:p.D668H	PPP1R15A	exonic	missense	nonsynonymous SNV	337	0.047	0.403	D	0.969	0.548	D	0.741	0.539	P	0.719	0.099	N	1	0.09	N	1.385	0.346	L	-2.13	0.483	N	0.107	0.115	0.024	0.103	T	0.004	0.103	T	0.774	0.114	c	-1.27	0.088
19	49968000	A/G	0.01464	2254	33	G	none	rs750274439	NM_00114539	ALDH16A1:NM_001145396:exon11:c.G1396A:p.G466R,ALDH16A1:NM_153329:exon12:c.G1549A:p.G517R	ALDH16A1	exonic	missense	nonsynonymous SNV	20	0.254	0.219	T	0.859	0.466	P	0.332	0.404	B	0.368	0.136	N	0.883	0.358	D	2.19	0.618	M	-1.06	0.305	N	0.581	0.792	0.042	0.182	T	0.004	0.101	T	0.828	0.139	c	4.52	0.546
19	50098349	A/G	0.003993	2254	9	G	none	rs758445210	NM_020719.1	PRR12:NM_020719:exon4:c.G757A:p.A253T	PRR12	exonic	missense	nonsynonymous SNV	396	0.035	0.437	D	0.931	0.499	P	0.209	0.356	B				0.927	0.271	N				-0.49	0.156	N	0.283	0.342	0.056	0.236	T	0.105	0.78	D	0.886	0.175	c	2	0.254
19	50193140	G/T	0.03996	2252	90	G	none	rs775073277	NM_00110134	ADM5:NM_001101340:exon1:c.G46T:p.A16S	ADM5	exonic	missense	nonsynonymous SNV	29	0.236	0.179	T	0.82	0.437	P	0.167	0.335	B				1	0.09	N	0	0.065	N	-2	0.461	N	0.066	0.052	0.02	0.086	T	0.002	0.049	T	0.973	0.329	c	-3.33	0.046
19	50412811	C/T	0.0142	2254	32	C	none		NM_00119335	NUP62:NM_001193357:exon2:c.G254A:p.G85E,NUP62:NM_012346:exon2:c.G254A:p.G85E,NUP62:NM_153718:exon2:c.G254A:p.G85E,NUP62:NM_016553:exon3:c.G254A:p.G85E,NUP62:NM_153719:exon3:c.G254A:p.G85E	NUP62	exonic	missense	nonsynonymous SNV	331	0.01	0.564	D	0.928	0.496	P	0.564	0.479	P	0.403	0.131	U	1	0.182	N	2.52	0.738	M	-2.48	0.54	N	0.405	0.465	0.123	0.427	T	0.023	0.464	T	0.976	0.343	c	1.22	0.202
19	50666261	A/G	0.007542	2254	17	A	none		NM_152358.2	IZUMO2:NM_152358:exon1:c.T191C:p.F64S	IZUMO2	exonic	missense	nonsynonymous SNV	42	0	0.912	D	1	0.899	D	0.998	0.875	D	0.001	0.41	D	0.687	0.302	N	2.295	0.656	M	-2.81	0.593	D	0.753	0.748	0.079	0.313	T	0.017	0.381	T	0.998	0.894	c	3.49	0.389
19	52131124	C	0.002662	2254	6	C	none		NM_003830.3		SIGLEC		frameshift		39
19	52381678	C/T	0.01242	2254	28	C	none		NM_00113559	ZNF577:NM_001135590:exon5:c.G151A:p.V51I,ZNF577:NM_032679:exon5:c.G151A:p.V51I	ZNF577	exonic	missense	nonsynonymous SNV	37	0.001	0.784	D	0.998	0.715	D	0.993	0.797	D				1	0.186	N	2.685	0.788	M	-0.91	0.264	N	0.257	0.435	0.062	0.257	T	0.001	0.01	T	0.997	0.807	c	3.49	0.389
19	52468205	C/T	0.003549	2254	8	T	none		NM_021632.3	ZNF350:NM_021632:exon5:c.A1501G:p.R501G	ZNF350	exonic	missense	nonsynonymous SNV	1263	0.138	0.258	T	0.895	0.473	P	0.354	0.412	B				1	0.09	N	2.215	0.627	M	-3.57	0.69	D	0.413	0.471	0.013	0.053	T	0.002	0.05	T	0.974	0.331	c	2.32	0.278
19	53304401	GT	0.0004437	2254	1	G	none	rs752187241	NM_006969.3	ZNF28:NM_006969:exon4:c.697_697delinsAC	ZNF28	exonic	frameshift	frameshift substi	554
19	53854457	T	0.01642	2254	37	T	none		NM_138374.1		ZNF845		frameshift		388
19	53911316	A/G	0.008429	2254	19	G	none	rs774392387	NM_00104018	ZNF765:NM_001040185:exon4:c.G508A:p.D170N	ZNF765	exonic	missense	nonsynonymous SNV	366	1	0.01	T	0.057	0.214	B	0.012	0.149	B				1	0.09	N	0.065	0.083	N	-1.55	0.391	N	0.015	0.003	0.01	0.037	T	0.002	0.034	T	0.094	0.001	c	-0.784	0.104
19	54819027	A/G	0.01242	2254	28	G	none	rs748068909	NM_021250.2	LILRA5:NM_181985:exon5:c.C683T:p.A228V,LILRA5:NM_021250:exon6:c.C719T:p.A240V	LILRA5	exonic	missense	nonsynonymous SNV	7				0.117	0.249	B	0.138	0.318	B				1	0.09	N	1.56	0.396	L				0.094	0.094	0.002	0.006	T	0.001	0.012	T	0.974	0.332	c	2.31	0.277
19	54947012	A/G	0.001775	2254	4	G	none		NM_00100536	TTYH1:NM_001201461:exon12:c.G1273A:p.D425N,TTYH1:NM_020659:exon12:c.G1273A:p.D425N	TTYH1	exonic	intron	nonsynonymous SNV	5	0.011	0.564	D	0.995	0.657	D	0.837	0.582	P				0.786	0.81	D	2.605	0.765	M	-2.62	0.577	D	0.078	0.069	0.081	0.321	T	0.011	0.292	T	0.999	0.959	c	3.98	0.452
19	54973322	A/G	0.0008873	2254	2	A	none	rs766173254	NM_198988.1	LENG9:NM_001301782:exon1:c.T1388C:p.I463T,LENG9:NM_198988:exon1:c.T1454C:p.I485T	LENG9	exonic	missense	nonsynonymous SNV	1377				0	0.026	B	0.003	0.08	B	0.035	0.018	N	1	0.09	N	0.895	0.225	L				0.078	0.069	0.088	0.339	T	0.01	0.26	T	0.604	0.063	c	3.7	0.414
19	55331348	A/G	0.01287	2254	29	A	none		NM_013289.2	KIR3DL1:NM_013289:exon4:c.A536G:p.N179S	KIR3DL1	exonic	missense	nonsynonymous SNV	120	0.003	0.912	D	0.247	0.542	B	0.119	0.688	B	0.026	0.016	N	1	0.09	N	1.65	0.424	L	-3.19	0.658	D	0.021	0.011	0.029	0.123	T	0.001	0.004	T	0.952	0.259	c	0.365	0.153
19	55401132	A/G	0.00222	2252	5	A	none	rs769204676	NM_002000.2	FCAR:NM_133273:exon3:c.A443G:p.N148S,FCAR:NM_133277:exon3:c.A440G:p.N147S,FCAR:NM_133271:exon4:c.A479G:p.N160S,FCAR:NM_133272:exon4:c.A731G:p.N244S,FCAR:NM_133278:exon4:c.A665G:p.N222S,FCAR:NM_002000:exon5:c.A767G:p.N256S,FCAR:NM_133269:exon5:c.A701G:p.N234S	FCAR	exonic	missense	nonsynonymous SNV	118	0.108	0.312	T	0.068	0.296	B	0.014	0.274	B				1	0.09	N	0.345	0.112	N	-0.78	0.273	N	0.014	0.029	0.004	0.011	T	0.002	0.029	T	0.831	0.141	c	1.85	0.243
19	55686294	A/C	0.003993	2254	9	A	none		NM_003180.2	SYT5:NM_001297774:exon5:c.T770G:p.L257R,SYT5:NM_003180:exon7:c.T782G:p.L261R	SYT5	exonic	missense	nonsynonymous SNV	45	0	0.912	D	0.998	0.899	D	0.973	0.739	D	0	0.629	D	1	0.588	D	2.225	0.632	M	-5.69	0.873	D	0.781	0.786	0.473	0.798	T	0.217	0.876	D	0.998	0.844	c	3.98	0.452
19	56423297	A/G	0.00976	2254	22	G	none	rs779358084	NM_176810.2	NLRP13:NM_176810:exon5:c.C1886T:p.A629V	NLRP13	exonic	missense	nonsynonymous SNV	226	1	0.01	T	0.003	0.102	B	0.002	0.063	B				1	0.09	N	-0.365	0.031	N	-0.6	0.178	N	0.041	0.021	0.298	0.67	T	0.014	0.339	T	0.165	0.004	c	-1.6	0.079
19	57089869	A/G	0.0004452	2246	1	A	none	rs774648109	NM_00100166	ZNF470:NM_001001668:exon6:c.A2072G:p.H691R	ZNF470	exonic	missense	nonsynonymous SNV	1789	0.133	0.264	T	0.001	0.067	B	0.001	0.04	B				1	0.09	N	1.555	0.395	L	-3.35	0.664	D	0.261	0.318	0.017	0.07	T	0.001	0.016	T	0.97	0.316	c	1.38	0.212
19	58048685	C/T	0.02884	2254	65	T	none	rs539249239	NM_00119929	ZNF549:NM_153263:exon3:c.T274C:p.S92P,ZNF549:NM_001199295:exon4:c.T313C:p.S105P	ZNF549	exonic	missense	nonsynonymous SNV	114	1	0.01	T	0	0.102	B	0.001	0.139	B				1	0.09	N	-0.985	0.012	N	3.43	0.001	N	0.062	0.081	0.042	0.18	T	0.001	0.018	T	0.587	0.059	c	-4.56	0.032
19	58596470	A/G	0.002693	2228	6	G	none		NM_00114554	ZSCAN18:NM_001145544:exon6:c.C707T:p.P236L,ZSCAN18:NM_001145542:exon7:c.C1283T:p.P428L,ZSCAN18:NM_001145543:exon7:c.C1115T:p.P372L,ZSCAN18:NM_023926:exon7:c.C1115T:p.P372L	ZSCAN18	exonic	missense	nonsynonymous SNV	274	0.13	0.344	T	0.999	0.764	D	0.893	0.63	P	0.114	0.193	N	0.994	0.435	D	0.895	0.225	L	-2.9	0.608	D	0.161	0.213	0.014	0.058	T	0.009	0.236	T	0.997	0.772	c	3.34	0.372
20	1616007	G/T	0.003549	2254	8	G	none	rs757606654	NM_00103950	SIRPG:NM_018556:exon4:c.C987A:p.C329X	SIRPG	exonic	intron	stopgain	95										0	0.629	D	1	0.81	A															0.984	0.407	c	0.427	0.156
20	2411191	A/G	0.002218	2254	5	G	none		NM_00125473	TGM6:NM_001254734:exon11:c.G1778A:p.G593E,TGM6:NM_198994:exon11:c.G1778A:p.G593E	TGM6	exonic	missense	nonsynonymous SNV	56	0.813	0.075	T	1	0.899	D	0.987	0.759	D	0.092	0.203	N	0.999	0.452	D	1.545	0.392	L	-1.66	0.406	N	0.846	0.833	0.315	0.685	T	0.015	0.363	T	0.977	0.347	c	5.88	0.945
20	2597890	C/T	0.01156	2250	26	C	none		NM_080751.2	TMC2:NM_080751:exon16:c.C2113T:p.L705F	TMC2	exonic	missense	nonsynonymous SNV	68	0.002	0.721	D	1	0.899	D	0.988	0.764	D	0	0.843	D	1	0.524	D	3.395	0.918	M	-3.61	0.694	D	0.65	0.664	0.544	0.832	D	0.107	0.784	D	0.999	0.963	c	4.4	0.522
20	13763179	C/G	0.01211	2230	27	C	none	rs758424948	NM_016649.3	ESF1:NM_001276380:exon2:c.G608C:p.C203S,ESF1:NM_016649:exon2:c.G608C:p.C203S	ESF1	exonic	missense	nonsynonymous SNV	30	0.402	0.104	T	0	0.026	B	0.001	0.04	B	0.805	0.068	N	1	0.09	N	0.755	0.192	N	-0.72	0.204	N	0.068	0.055	0.016	0.066	T	0.005	0.138	T	0.4	0.028	c	-6.66	0.016
20	23065343	C/T	0.03908	2252	88	C	none	rs570911199	NM_012072.3	CD93:NM_012072:exon1:c.G1487A:p.R496H	CD93	exonic	missense	nonsynonymous SNV	448	0.11	0.291	T	0.157	0.266	B	0.003	0.08	B	0.423	0.047	N	1	0.09	N	0	0.065	N	0.37	0.036	N	0.045	0.025	0.235	0.602	T	0.045	0.62	D	0.979	0.365	c	2.35	0.28
20	31627190	A/C	0.001331	2254	3	C	none	rs754718394	NM_174897.2	BPIFB6:NM_174897:exon10:c.C938A:p.T313N	BPIFB6	exonic	missense	nonsynonymous SNV	38	0.006	0.614	D	0.602	0.375	P	0.478	0.452	P	0.036	0.245	N	1	0.182	N	2.19	0.618	M	-2.48	0.54	N	0.437	0.492	0.031	0.133	T	0.003	0.066	T	0.987	0.445	c	2.45	0.288
20	31647737	A/G	0.008	2250	18	G	none	rs766094109	NM_182658.1	BPIFB3:NM_182658:exon4:c.G427A:p.V143M	BPIFB3	exonic	missense	nonsynonymous SNV	41	0.004	0.654	D	0.752	0.414	P	0.197	0.35	B	0.024	0.263	N	0.764	0.295	N	1.39	0.351	L	-1.21	0.307	N	0.521	0.563	0.02	0.085	T	0.004	0.092	T	0.994	0.625	c	3.85	0.434
20	31673848	C/G	0.0008881	2252	2	C	none		NM_182519.2	BPIFB4:NM_182519:exon5:c.C804G:p.I268M	BPIFB4	exonic	missense	nonsynonymous SNV	22	0.004	0.654	D	0.998	0.715	D	0.957	0.682	D	0.001	0.406	N	0.643	0.306	N	1.955	0.53	M	-1.85	0.433	N	0.639	0.656	0.037	0.159	T	0.003	0.071	T	0.996	0.728	c	0.533	0.162
20	33329006	C/G	0.0008873	2254	2	G	none		NM_00124253	NCOA6:NM_014071:exon11:c.C5054G:p.T1685S	NCOA6	exonic	intron	nonsynonymous SNV	840	1	0.01	T	0.001	0.067	B	0.001	0.04	B	0	0.469	D	0.998	0.444	D	-1.78	0.003	N	0.42	0.034	N	0.05	0.031	0.026	0.114	T	0.002	0.032	T	0.411	0.029	c	5.55	0.832
20	34086489	A/G	0.005773	2252	13	G	none		NM_007186.3	CEP250:NM_007186:exon27:c.G3721A:p.V1241I	CEP250	exonic	missense	nonsynonymous SNV	57	0.004	0.654	D	0.999	0.764	D	0.996	0.832	D	0	0.491	D	0.793	0.292	N	2.8	0.819	M	-0.87	0.236	N	0.258	0.314	0.149	0.476	T	0.005	0.14	T	0.998	0.924	c	4.51	0.544
20	34778268	A/G	0.004437	2254	10	G	none		NM_00125832	EPB41L1:NM_001258331:exon10:c.G910A:p.V304I,EPB41L1:NM_012156:exon10:c.G1096A:p.V366I,EPB41L1:NM_177996:exon10:c.G910A:p.V304I,EPB41L1:NM_001258329:exon11:c.G1096A:p.V366I,EPB41L1:NM_001258330:exon11:c.G1003A:p.V335I	EPB41L1	exonic	missense	nonsynonymous SNV	29	0.004	0.682	D	0.451	0.647	B	0.762	0.667	P				1	0.513	D	0.73	0.189	N	-0.94	0.255	N	0.395	0.507	0.589	0.853	D	0.07	0.709	D	0.999	0.964	c	5.62	0.857
20	35422520	A/G	0.03292	2248	74	G	none	rs753663289	NM_080627.2	SOGA1:NM_080627:exon14:c.C3965T:p.S1322L	SOGA1	exonic	missense	nonsynonymous SNV	256	0.404	0.103	T							0.231	0.159	N	1	0.81	D	-0.6	0.022	N	1.14	0.012	N	0.383	0.444	0.046	0.197	T	0.009	0.229	T	0.967	0.302	c	5	0.661
20	37177399	C/G	0.0102	2254	23	G	none		NM_020336.2	RALGAPB:NM_001282917:exon20:c.G2970C:p.Q990H,RALGAPB:NM_001282918:exon20:c.G2958C:p.Q986H,RALGAPB:NM_020336:exon20:c.G2970C:p.Q990H	RALGAPB	exonic	missense	nonsynonymous SNV	40	0.001	0.784	D	0.994	0.647	D	0.991	0.782	D	0	0.843	D	1	0.81	D	2.11	0.588	M	-3.76	0.712	D	0.931	0.927	0.306	0.677	T	0.012	0.305	T	0.997	0.835	c	2.71	0.31
20	37581150	C/T	0.009317	2254	21	C	none		NM_030919.2	FAM83D:NM_030919:exon4:c.C1835T:p.P612L	FAM83D	exonic	missense	nonsynonymous SNV	969	0.002	0.721	D	0.986	0.596	D	0.655	0.508	P	0.13	0.186	U	0.972	0.256	N	2.39	0.691	M	-2.84	0.598	D	0.77	0.763	0.086	0.334	T	0.014	0.343	T	0.998	0.906	c	6.17	0.997
20	39991170	C/T	0.00983	2238	22	C	none	rs752376868	NM_052846.1	EMILIN3:NM_052846:exon4:c.G1039A:p.A347T	EMILIN3	exonic	missense	nonsynonymous SNV	525	0.203	0.201	T	0.665	0.391	P	0.079	0.272	B	0.014	0.286	N	0.583	0.311	N	1.64	0.42	L	-1.13	0.291	N	0.098	0.1	0.025	0.106	T	0.014	0.337	T	0.997	0.815	c	4.24	0.493
20	40034108	A/T	0.001338	2242	3	A	none		NM_032221.3	CHD6:NM_032221:exon37:c.T7273A:p.F2425I	CHD6	exonic	missense	nonsynonymous SNV	22	0.001	0.784	D	1	0.899	D	0.998	0.875	D	0	0.629	D	1	0.537	D	2.015	0.552	M	-4.16	0.753	D	0.687	0.701	0.265	0.637	T	0.025	0.485	D	0.992	0.546	c	5.53	0.825
20	42208640	G	0.0008873	2254	2	G	none		NM_00119926		SGK2		frameshift		30
20	43836219	C/T	0.005768	2254	13	C	none		NM_003007.3	SEMG1:NM_003007:exon2:c.C281T:p.T94I	SEMG1	exonic	missense	nonsynonymous SNV	205	0.152	0.244	T	0.208	0.637	B	0.037	0.688	B				1	0.09	N	2.15	0.603	M	-1.56	0.377	N	0.072	0.061	0.043	0.186	T	0.002	0.025	T	0.456	0.036	c	-1.38	0.085
20	44533712	A/G	0.003147	2224	7	G	none	rs759597997	NM_00124292	PLTP:NM_001242920:exon7:c.C466T:p.R156W,PLTP:NM_001242921:exon7:c.C487T:p.R163W,PLTP:NM_182676:exon8:c.C595T:p.R199W,PLTP:NM_006227:exon9:c.C751T:p.R251W	PLTP	exonic	missense	nonsynonymous SNV	46	0.185	0.421	T	0.999	0.764	D	0.867	0.599	P	0.887	0.073	N	1	0.196	N	1.61	0.413	L	-0.4	0.236	N	0.169	0.277	0.029	0.125	T	0.015	0.363	T	0.999	0.967	c	3.25	0.362
20	45174066	A/G	0.00362	2210	8	G	none	rs572263812	NM_080721.1	OCSTAMP:NM_080721:exon2:c.C947T:p.A316V	OCSTAMP	exonic	missense	nonsynonymous SNV	101	1	0.01	T	0.017	0.163	B	0.004	0.093	B	0.131	0.186	N	1	0.09	N	0.345	0.112	N	1.36	0.009	N	0.119	0.141	0.026	0.11	T	0.005	0.137	T	0.531	0.048	c	0.429	0.157
20	45174085	A/G	0.001343	2234	3	G	none		NM_080721.1	OCSTAMP:NM_080721:exon2:c.C928T:p.L310F	OCSTAMP	exonic	missense	nonsynonymous SNV	120	0.171	0.227	T	0.962	0.536	D	0.726	0.533	P	0	0.497	D	1	0.206	N	2.485	0.726	M	-2.18	0.491	N	0.28	0.374	0.081	0.32	T	0.016	0.368	T	0.997	0.776	c	3.07	0.343
20	46385972	C/T	0.0004437	2254	1	T	none		NM_00116184	SULF2:NM_001161841:exon2:c.A136G:p.I46V,SULF2:NM_018837:exon2:c.A136G:p.I46V,SULF2:NM_198596:exon2:c.A136G:p.I46V	SULF2	exonic	missense	nonsynonymous SNV	40	0.078	0.339	T	0.204	0.281	B	0.084	0.277	B	0	0.843	D	1	0.524	D	1.37	0.343	L	-0.78	0.242	N	0.348	0.498	0.809	0.935	D	0.067	0.703	D	0.998	0.851	c	4.76	0.6
20	47307529	C/T	0.01155	2252	26	T	none		NM_020820.3	PREX1:NM_020820:exon9:c.A1142G:p.Q381R	PREX1	exonic	missense	nonsynonymous SNV	45	0.047	0.403	D	0.998	0.715	D	0.983	0.742	D	0	0.523	U	1	0.81	D	1.6	0.409	L	-2.5	0.543	D	0.462	0.592	0.481	0.802	T	0.071	0.713	D	0.998	0.88	c	5.32	0.753
20	47582480	A/G	0.002662	2254	6	A	none	rs767312168	NM_006420.2	ARFGEF2:NM_006420:exon8:c.A979G:p.I327V	ARFGEF2	exonic	missense	nonsynonymous SNV	72	1	0.01	T	0	0.026	B	0	0.013	B	0.046	0.02	N	1	0.09	N	0	0.065	N	0.14	0.054	N	0.056	0.039	0.02	0.085	T	0.003	0.056	T	0.38	0.025	c	0.326	0.151
20	48467300	GT	0.03952	2252	89	G	none	rs765368828	NM_00126049	SLC9A8:NM_001260491:exon7:c.536_536delinsGT	SLC9A8	exonic	frameshift	frameshift substi	2
20	49212031	A/G	0.02706	2254	61	G	none	rs748828882	NM_080829.2	FAM65C:NM_001290268:exon16:c.C1925T:p.S642F,FAM65C:NM_080829:exon16:c.C1913T:p.S638F	FAM65C	exonic	missense	nonsynonymous SNV	11	0.907	0.024	T	0.041	0.442	B	0.037	0.421	B	0.818	0.092	U	1	0.09	N	1.005	0.253	L	-0.71	0.202	N	0.159	0.191	0.325	0.694	T	0.052	0.651	D	0.657	0.076	c	1.87	0.244
20	61511730	A/G	0.002669	2248	6	A	none		NM_00119336	DIDO1:NM_001193369:exon16:c.T5578C:p.Y1860H,DIDO1:NM_033081:exon16:c.T5578C:p.Y1860H	DIDO1	exonic	missense	nonsynonymous SNV	2037	0	0.912	D	0.033	0.19	B	0.027	0.198	B	0.001	0.39	N	1	0.09	N	2.695	0.791	M	-1.99	0.459	N	0.267	0.324	0.03	0.128	T	0.005	0.128	T	0.993	0.587	c	1.21	0.201
20	61513248	A/C	0.04392	2254	99	C	none	rs547360425	NM_00119336	DIDO1:NM_001193369:exon16:c.G4060T:p.V1354L,DIDO1:NM_033081:exon16:c.G4060T:p.V1354L	DIDO1	exonic	missense	nonsynonymous SNV	519	1	0.01	T	0	0.026	B	0	0.013	B	0.426	0.128	N	1	0.09	N	-0.46	0.027	N	0.51	0.029	N	0.018	0.003	0.007	0.022	T				0.175	0.005	c	-1.6	0.079
20	62193017	C/T	0.004151	2168	9	C	none	rs767730930	NM_00103733	HELZ2:NM_033405:exon7:c.G5066A:p.R1689H,HELZ2:NM_001037335:exon13:c.G6773A:p.R2258H	HELZ2	exonic	missense	nonsynonymous SNV	64	0.05	0.395	D	0.037	0.222	B	0.009	0.205	B	0.004	0.346	N	1	0.09	N	0.295	0.102	N	-0.55	0.183	N	0.124	0.14	0.581	0.849	D	0.015	0.352	T	0.91	0.197	c	3.55	0.396
21	16339952	A/C	0.008429	2254	19	A	none		NM_003489.3	NRIP1:NM_003489:exon4:c.T562G:p.L188V	NRIP1	exonic	missense	nonsynonymous SNV	896	0	0.912	D	1	0.899	D	0.997	0.85	D	0	0.629	D	0.999	0.47	D	1.955	0.53	M	-2.73	0.58	D	0.814	0.802	0.119	0.418	T	0.021	0.44	T	0.996	0.755	c	1.89	0.246
21	31874386	C/T	0.004004	2248	9	T	none		NM_181611.1	KRTAP19-5:NM_181611:exon1:c.A23G:p.Y8C	KRTAP19-5	exonic	missense	nonsynonymous SNV	562686	0	0.912	D	0.053	0.211	B	0.04	0.225	B	0.173	0.173	U	1	0.09	N				-6.13	0.901	D	0.324	0.483	0.017	0.068	T	0.002	0.05	T	0.919	0.206	c	-0.542	0.112
21	34017298	A/G	0.0004496	2224	1	G	none	rs569046864	NM_00116030	SYNJ1:NM_001160302:exon26:c.C3410T:p.P1137L,SYNJ1:NM_003895:exon26:c.C3527T:p.P1176L,SYNJ1:NM_203446:exon26:c.C3527T:p.P1176L	SYNJ1	exonic	missense	nonsynonymous SNV	19	0.053	0.446	T	0.007	0.195	B	0.004	0.223	B	0	0.452	N	1	0.81	D	0.745	0.19	N	-2.11	0.615	N	0.254	0.31	0.67	0.886	D	0.078	0.73	D	0.811	0.131	c	5.23	0.725
21	34053868	C/T	0.002662	2254	6	C	none	rs749980859	NM_00116030	SYNJ1:NM_001160302:exon11:c.G1291A:p.V431M,SYNJ1:NM_001160306:exon11:c.G1291A:p.V431M,SYNJ1:NM_003895:exon11:c.G1408A:p.V470M,SYNJ1:NM_203446:exon11:c.G1408A:p.V470M	SYNJ1	exonic	missense	nonsynonymous SNV	63	0.122	0.285	T	0.038	0.272	B	0.014	0.181	B	0.028	0.256	N	0.941	0.383	D	1.39	0.351	L	0.09	0.078	N	0.173	0.453	0.032	0.139	T	0.004	0.083	T	0.994	0.619	c	4	0.455
21	34882121	C	0.001783	2244	4	C	none		NM_000819.4		GART		frameshift		33
21	34922492	C/G	0.00976	2254	22	G	none	rs767401593	NM_032195.1	SON:NM_001291411:exon3:c.G955C:p.E319Q,SON:NM_032195:exon3:c.G955C:p.E319Q,SON:NM_138927:exon3:c.G955C:p.E319Q	SON	exonic	missense	nonsynonymous SNV	711	0.009	0.574	D	0.984	0.622	D	0.632	0.583	P	0.007	0.314	N	1	0.81	D	1.04	0.263	L	-0.96	0.255	N	0.118	0.141	0.049	0.208	T	0.005	0.132	T	0.997	0.775	c	4.64	0.572
21	36171613	A/C	0.003549	2254	8	A	none	rs545554349	NM_00100189	RUNX1:NM_001001890:exon5:c.T871G:p.S291A,RUNX1:NM_001754:exon8:c.T952G:p.S318A	RUNX1	exonic	missense	nonsynonymous SNV	16	0.051	0.393	T	0.252	0.445	B	0.046	0.51	B	0	0.629	D	0.812	0.346	D	1.59	0.404	L	-0.74	0.249	N	0.451	0.504	0.285	0.657	T	0.024	0.476	T	0.962	0.285	c	5.78	0.914
21	37623496	A/T	0.005768	2254	13	T	none		NM_005128.2	DOPEY2:NM_005128:exon22:c.T5035A:p.L1679M	DOPEY2	exonic	missense	nonsynonymous SNV	37	0.003	0.682	D	1	0.899	D	1	0.971	D	0	0.843	D	0.996	0.43	D	2.33	0.67	M	-1.45	0.356	N	0.627	0.646	0.097	0.364	T	0.026	0.487	D	0.996	0.726	c	0.82	0.179
21	38538496	A/C	0.004437	2254	10	A	none		NM_00100189	TTC3:NM_001001894:exon33:c.A3980C:p.D1327A,TTC3:NM_003316:exon33:c.A3980C:p.D1327A	TTC3	exonic	missense	nonsynonymous SNV	422	0.014	0.531	D	0.775	0.422	P	0.225	0.363	B	0.243	0.157	N	1	0.09	N	1.935	0.52	L	-1.76	0.416	N	0.303	0.373	0.023	0.098	T	0.01	0.268	T	0.965	0.295	c	1.86	0.244
21	39775539	C/G	0.01821	2252	41	G	none		NM_00113615	ERG:NM_001136155:exon3:c.C205G:p.Q69E,ERG:NM_001243429:exon4:c.C205G:p.Q69E,ERG:NM_182918:exon4:c.C481G:p.Q161E,ERG:NM_001136154:exon6:c.C502G:p.Q168E,ERG:NM_001243428:exon6:c.C502G:p.Q168E,ERG:NM_001243432:exon6:c.C502G:p.Q168E,ERG:NM_001291391:exon6:c.C502G:p.Q168E,ERG:NM_004449:exon6:c.C502G:p.Q168E	ERG	exonic	missense	nonsynonymous SNV	93	0.05	0.564	D	0.09	0.315	B	0.193	0.43	B	0	0.843	D	1	0.81	D	1.675	0.433	L	-1.24	0.33	N	0.6	0.63	0.099	0.368	T	0.019	0.42	T	0.987	0.449	c	5.82	0.927
21	43267199	C/T	0.0008873	2254	2	C	none		NM_00104042	PRDM15:NM_001040424:exon6:c.G751A:p.E251K,PRDM15:NM_001282934:exon6:c.G751A:p.E251K,PRDM15:NM_022115:exon13:c.G1738A:p.E580K	PRDM15	exonic	missense-n	nonsynonymous SNV	1	0.029	0.457	D	0.993	0.637	D	0.971	0.708	D				1	0.516	D	1.955	0.53	M	-1.22	0.309	N	0.606	0.666	0.172	0.515	T	0.095	0.764	D	0.999	0.947	c	4.52	0.546
21	43413027	A/G	0.007098	2254	16	G	none	rs375045369	NM_00109840	ZBTB21:NM_020727:exon2:c.C1178T:p.T393I,ZBTB21:NM_001098402:exon3:c.C1178T:p.T393I,ZBTB21:NM_001098403:exon3:c.C1178T:p.T393I	ZBTB21	exonic	missense	nonsynonymous SNV	426	0.055	0.384	T	0.054	0.212	B	0.029	0.203	B	0.221	0.035	N	1	0.09	N	1.245	0.315	L	-0.64	0.214	N	0.066	0.075	0.014	0.056	T	0.013	0.323	T	0.974	0.334	c	1.02	0.19
21	43838615	A/G	0.001775	2254	4	G	none		NM_00100189	UBASH3A:NM_001001895:exon6:c.G829A:p.E277K,UBASH3A:NM_001243467:exon6:c.G829A:p.E277K,UBASH3A:NM_018961:exon7:c.G943A:p.E315K	UBASH3A	exonic	missense	nonsynonymous SNV	104	0.015	0.538	D	0.161	0.267	B	0.024	0.266	B	0	0.473	N	0.891	0.359	D	2	0.545	M	-3.28	0.656	D	0.459	0.571	0.143	0.465	T	0.017	0.387	T	0.999	0.942	c	4.25	0.495
21	44492233	A/G	0.008444	2250	19	G	none	rs759682004	NM_000071.2	CBS:NM_000071:exon3:c.C71T:p.A24V,CBS:NM_001178008:exon3:c.C71T:p.A24V,CBS:NM_001178009:exon3:c.C71T:p.A24V	CBS	exonic	missense	nonsynonymous SNV	79	0.297	0.146	T	0.002	0.09	B	0.001	0.04	B	0.516	0.052	N	1	0.09	N	0.55	0.145	N	-0.53	0.164	N	0.113	0.124	0.872	0.957	D	0.304	0.91	D	0.9	0.188	c	-7.82	0.011
21	47616144	A/G	0.001775	2254	4	G	none		NM_00100143	LSS:NM_001145437:exon17:c.C1468T:p.Q490X,LSS:NM_001001438:exon18:c.C1708T:p.Q570X,LSS:NM_001145436:exon18:c.C1675T:p.Q559X,LSS:NM_002340:exon18:c.C1708T:p.Q570X	LSS	exonic	stop-gaine	stopgain	29										0.8	0.068	N	1	0.81	A															0.961	0.282	c	0.224	0.145
22	17590237	A/G	0.008021	2244	18	G	none		NM_014339.5	IL17RA:NM_001289905:exon12:c.G2026A:p.G676S,IL17RA:NM_014339:exon13:c.G2128A:p.G710S	IL17RA	exonic	missense	nonsynonymous SNV	1041	0.713	0.04	T	0.024	0.178	B	0.009	0.205	B	0.091	0.204	N	1	0.09	N	1.555	0.395	L	-0.92	0.247	N	0.138	0.16	0.017	0.07	T	0.004	0.102	T	0.724	0.097	c	1.46	0.217
22	24456501	A/C	0.0008873	2254	2	C	none		NM_00119928	CABIN1:NM_001201429:exon11:c.C1364A:p.P455Q,CABIN1:NM_001199281:exon12:c.C1514A:p.P505Q,CABIN1:NM_012295:exon12:c.C1514A:p.P505Q	CABIN1	exonic	missense	nonsynonymous SNV	104	0.249	0.172	T	0.627	0.382	P	0.198	0.351	B	0.001	0.425	D	0.99	0.242	N	1.495	0.376	L	-0.39	0.136	N	0.199	0.347	0.197	0.552	T	0.144	0.827	D	0.972	0.324	c	4.32	0.507
22	24563115	C/T	0.002248	2224	5	C	none	rs778254368	NM_00119928	CABIN1:NM_001201429:exon31:c.C5366T:p.P1789L,CABIN1:NM_001199281:exon32:c.C5516T:p.P1839L,CABIN1:NM_012295:exon32:c.C5516T:p.P1839L	CABIN1	exonic	missense	nonsynonymous SNV	167	0.345	0.245	T	0.01	0.156	B	0.004	0.093	B	0.221	0.161	N	1	0.207	N	1.735	0.45	L	-1.08	0.379	N	0.083	0.077	0.19	0.543	T	0.023	0.464	T	0.528	0.047	c	2.91	0.328
22	24580784	C	0.005778	2250	13	C	none		NM_019601.3		SUSD2		frameshift		52
22	30690826	C/T	0.0111	2252	25	T	none	rs761077633	NM_00120424	TBC1D10A:NM_001204240:exon6:c.A685G:p.I229V,TBC1D10A:NM_031937:exon6:c.A664G:p.I222V	TBC1D10A	exonic	missense	nonsynonymous SNV	25	0.181	0.255	T	0.025	0.179	B	0.074	0.27	B	0	0.843	N	1	0.482	D	1.43	0.36	L	-0.77	0.249	N	0.118	0.236	0.035	0.149	T	0.008	0.208	T	0.992	0.557	c	3.29	0.366
22	31534699	A/G	0.003106	2254	7	G	none	rs762064028	NM_015715.3	PLA2G3:NM_015715:exon2:c.C601T:p.R201X	PLA2G3	exonic	stop-gaine	stopgain	47										0.002	0.37	N	1	0.81	A															0.998	0.856	c	3.46	0.386
22	36122455	A/G	0.006655	2254	15	G	none		NM_030642.1	APOL5:NM_030642:exon3:c.G340A:p.E114K	APOL5	exonic	missense	nonsynonymous SNV	198	0.186	0.214	T	0.561	0.365	P	0.424	0.434	B	0.619	0.108	N	1	0.09	N	0.56	0.152	N	-2.33	0.516	N	0.271	0.329	0.008	0.028	T	0.009	0.23	T	0.993	0.571	c	0.939	0.186
22	37524141	C/T	0.002662	2254	6	C	none		NM_000878.3		IL2RB	exonic	missense	nonsynonymous SNV	748	0.004	0.654	D	0.996	0.67	D	0.964	0.693	D	0.582	0.055	N	1	0.09	N	1.845	0.488	L	-1.14	0.293	N	0.089	0.086	0.055	0.233	T	0.035	0.565	D	0.997	0.786	c	1.07	0.193
22	38016834	A/G	0.003549	2254	8	G	none	rs762217256	NM_00100156	GGA1:NM_001001560:exon6:c.G442A:p.D148N,GGA1:NM_001172687:exon6:c.G442A:p.D148N,GGA1:NM_013365:exon6:c.G442A:p.D148N,GGA1:NM_001172688:exon7:c.G223A:p.D75N	GGA1	exonic	missense	nonsynonymous SNV	15	0	0.912	D	1	0.899	D	0.999	0.916	D	0	0.843	D	1	0.81	D	2.615	0.767	M	-4.7	0.801	D	0.142	0.188	0.239	0.607	T	0.07	0.71	D	0.999	0.979	c	5.56	0.836
22	38875688	A/C	0.0213	2254	48	C	none	rs748937233	NM_006855.2	KDELR3:NM_006855:exon3:c.C283A:p.L95M,KDELR3:NM_016657:exon3:c.C283A:p.L95M	KDELR3	exonic	missense	nonsynonymous SNV	69	0.049	0.398	D	0.132	0.256	B	0.152	0.326	B	0.001	0.421	D	0.997	0.438	D	1.28	0.323	L	-0.47	0.152	N	0.292	0.352	0.052	0.223	T	0.006	0.163	T	0.984	0.403	c	-0.254	0.123
22	38993249	A/C	0.002218	2254	5	A	none	rs747775978	NM_00101364	FAM227A:NM_001013647:exon15:c.T1492G:p.F498V,FAM227A:NM_001291030:exon15:c.T1213G:p.F405V	FAM227A	exonic	missense	nonsynonymous SNV	41	0	0.912	D	0.999	0.764	D	0.996	0.832	D	0	0.523	D	1	0.09	N	1.975	0.537	M	-3.58	0.704	D	0.619	0.641	0.26	0.631	T	0.045	0.618	D	0.968	0.307	c	4.69	0.584
22	39135932	A/G	0.00222	2252	5	G	none	rs781480505	NM_00119957	SUN2:NM_001199579:exon13:c.C1436T:p.P479L,SUN2:NM_015374:exon13:c.C1373T:p.P458L,SUN2:NM_001199580:exon14:c.C1373T:p.P458L	SUN2	exonic	missense	nonsynonymous SNV	17	0.018	0.524	D	1	0.899	D	0.829	0.667	P	0.016	0.281	N	1	0.548	D	1.41	0.357	L	-2.07	0.48	N	0.492	0.545	0.056	0.235	T	0.009	0.248	T	0.995	0.701	c	4.87	0.627
22	41257834	TA	0.472	2254	1064	T	none	rs200971397	NM_00120482	DNAJB7:NM_145174:exon1:c.165_165delinsTA	DNAJB7	exonic	utr-3	frameshift substi	213
22	42523942	C/T	0.0008881	2252	2	C	none	rs753611758	NM_000106.5	CYP2D6:NM_001025161:exon5:c.G734A:p.C245Y,CYP2D6:NM_000106:exon6:c.G887A:p.C296Y	CYP2D6	exonic	missense	nonsynonymous SNV	44													1	0.09	N												0.004	0.105	T	0.654	0.075	c	-0.516	0.113
22	43557062	A/G	0.01154	2254	26	G	none	rs566547284	NM_000714.5	TSPO:NM_000714:exon3:c.G187A:p.G63S,TSPO:NM_001256530:exon3:c.G187A:p.G63S,TSPO:NM_001256531:exon3:c.G187A:p.G63S	TSPO	exonic	missense	nonsynonymous SNV	5	0.163	0.234	T	1	0.899	D	0.992	0.79	D	0	0.843	D	1	0.81	D	0.635	0.16	N	-0.71	0.895	N	0.836	0.823	0.118	0.416	T	0.017	0.384	T	0.999	0.94	c	5.2	0.716
22	44280211	A/G	0.007986	2254	18	A	none	rs760821376	NM_00117767	PNPLA5:NM_001177675:exon5:c.T622C:p.C208R,PNPLA5:NM_138814:exon7:c.T964C:p.C322R	PNPLA5	exonic	missense	nonsynonymous SNV	15	0.023	0.721	D	0.493	0.363	P	0.067	0.346	B	0.018	0.276	N	0.977	0.253	N	2.68	0.787	M	-6.98	0.936	D	0.269	0.51	0.112	0.401	T	0.017	0.392	T	0.853	0.153	c	0.546	0.163
22	45754635	A/G	0.0004437	2254	1	A	none	rs759856679	NM_148674.3	SMC1B:NM_001291501:exon19:c.T2903C:p.I968T,SMC1B:NM_148674:exon19:c.T2903C:p.I968T	SMC1B	exonic	missense	nonsynonymous SNV	41	0.097	0.323	T	0.082	0.271	B	0.086	0.28	B	0	0.441	D	1	0.524	D	0.865	0.215	L	-2.24	0.539	N	0.53	0.57	0.283	0.655	T	0.034	0.553	D	0.991	0.516	c	6.07	0.987
22	46656916	G/T	0.03327	2254	75	T	none	rs781379816	NM_006071.1	PKDREJ:NM_006071:exon1:c.A2304C:p.E768D	PKDREJ	exonic	missense	nonsynonymous SNV	7054	0.335	0.129	T	0.128	0.254	B	0.045	0.231	B	0.23	0.159	N	1	0.09	N	1.525	0.387	L	-1.4	0.346	N	0.099	0.101	0.073	0.296	T	0.014	0.339	T	0.952	0.259	c	-4.58	0.032
22	46664451	A/G	0.003552	2252	8	A	none	rs770077600	NM_017931.2	TTC38:NM_017931:exon2:c.A74G:p.N25S	TTC38	exonic	missense	nonsynonymous SNV	38	0.007	0.599	D	0.998	0.899	D	0.98	0.875	D	0	0.843	D	1	0.53	D	2.995	0.861	M	-2.77	0.643	D	0.054	0.067	0.668	0.885	D	0.08	0.734	D	0.998	0.888	c	5.13	0.696
22	50279972	A/G	0.00488	2254	11	G	none	rs771469897	NM_014838.2	ZBED4:NM_014838:exon2:c.G2662A:p.V888I	ZBED4	exonic	missense	nonsynonymous SNV	2991	0.303	0.143	T	0.999	0.764	D	0.906	0.626	P	0	0.843	D	1	0.81	D	1.63	0.419	L	-0.46	0.15	N	0.492	0.541	0.157	0.49	T	0.005	0.13	T	0.987	0.44	c	5.57	0.84
22	50506953	A/G	0.001775	2254	4	G	none	rs780903222	NM_015166.3	MLC1:NM_015166:exon10:c.C803T:p.T268M,MLC1:NM_139202:exon10:c.C803T:p.T268M	MLC1	exonic	missense	nonsynonymous SNV	32	0.001	0.784	D	0.999	0.899	D	0.88	0.635	P	0	0.843	D	1	0.81	D	2.33	0.67	M	-5.68	0.872	D	0.616	0.647	0.718	0.903	D	0.368	0.927	D	0.999	0.949	c	4.63	0.57
22	50660882	C/G	0.001331	2254	3	C	none		NM_020461.3		TUBGCP6	splici	splice-5		0													1	0.81	D															0.995	0.671	c	4.9	0.635
22	50728946	C/T	0.001333	2250	3	C	none	rs370518066	NM_012401.3	PLXNB2:NM_012401:exon3:c.G68A:p.R23H	PLXNB2	exonic	missense	nonsynonymous SNV	81	0.097	0.309	T	0.961	0.535	D	0.272	0.382	B	0.046	0.02	N	1	0.191	N	1.87	0.498	L	-0.59	0.187	N	0.232	0.305	0.013	0.048	T	0.012	0.299	T	0.95	0.253	c	3.99	0.454
22	50943355	C/T	0.01471	2244	33	C	none	rs756228925	NM_033200.2	LMF2:NM_033200:exon10:c.G1313A:p.R438H	LMF2	exonic	missense	nonsynonymous SNV	59	0.105	0.318	T	0.072	0.242	B	0.043	0.229	B	0.092	0.203	N	0.896	0.81	D	1.97	0.535	M	-1.98	0.457	N	0.306	0.366	0.08	0.318	T	0.012	0.299	T	0.997	0.831	c	1.62	0.227
[truncated: 43 more columns]

## Sheet: Table S4
Table S4. SNV association results for anthopometric, hematologic, kidney, liver, and cardiometabolic traits or events
Traits										Height (h2= 32.78%)			BMI (h2 = 31.05%)			Waist (h2 = 31.21%)			Systolic blood pressure (h2 = 31.60%)			Diastolic blood pressure (h2 = 31.88%)			Red blood cell count (h2 = 32.02%)			Hemoglobin (h2 = 31.75%)			Hematocrit (h2 = 31.86%)			MCV ( h2 = 31.87%)			Platelets ( h2 = 31.91%)			White blood cell count (h2 = 30.62%)			Neutrophils (h2 = 31.71%)			Serum creatinine (h2 = 18.70%)			Glomerular filtration rate (h2 = 23.97%)
Number of participants										N=1119			N=1119			N=1114			N=1122			N=1121			N=1110			N=1111			N=1111			N=1126			N=1111			N=1111			N=1108			n=1125			n=1122
CHR	Position (hg19)	A1	A2	Alleles	MAF	NCHROBS	MAC	dbSNP June_2019	Coded Allele	Effect	Variance explained	pvalue	Effect	Variance explained	pvalue	Effect	Variance explained	pvalue	Effect	Variance explained	pvalue	Effect	Variance explained	pvalue	Effect	Variance explained	pvalue	Effect	Variance explained	pvalue	Effect	Variance explained	pvalue	Effect	Variance explained	pvalue	Effect	Variance explained	pvalue	Effect	Variance explained	pvalue	Effect	Variance explained	pvalue	Effect	Variance explained	pvalue	Effect
1	1562465	A	G	A/G	0.01206	2238	27	rs778699079	G	-15.659	0.001	1	-2.822	0.0008	1	-8.723	0.0007	1	-11.307	0.0009	1	-6.284	0.0007	1	0.074	0	0.74	-0.156	0	1	-3.981	0.001	1	-8.759	0.0011	1	-12.866	0.0002	1	0.42	0.0003	0.35	-4.482	0.0006	1	-0.027	0.0001	0.75	0.087
1	2445463	C	A	G/T	0.01198	2254	27		A	-5.771	0.0001	1	-1.278	0.0002	1	-4.444	0.0002	1	-1.197	0	1	-0.42	0	1	0.087	0	0.62	0.47	0.0001	0.51	-1.161	0.0001	1	-2.987	0.0001	1	-6.381	0.0001	1	-0.266	0.0002	1	-2.721	0.0002	1	0.151	0.0019	0.06	-0.093
1	3519157	A	G	C/T	0.01384	2240	31		G	4.06	0.0001	0.36	-1.043	0.0001	1	-2.011	0	1	-1.044	0	1	0.919	0	0.52	0.309	0.0005	0.24	1.13	0.0007	0.16	0.601	0	0.64	2.804	0.0001	0.29	-7.081	0.0001	1	0.132	0	0.64	-2.275	0.0002	1	-0.04	0.0001	0.84	0.018
1	6537610	A	G	A/G	0.01109	2254	25	rs754002297	G	-3.378	0	1	-1.371	0.0002	1	-2.217	0	1	-8.224	0.0004	1	-4.45	0.0003	1	0.267	0.0003	0.32	0.25	0	0.58	-0.614	0	1	-3.621	0.0002	1	5.722	0	0.45	0.274	0.0001	0.67	-3.152	0.0003	1	0.093	0.0006	0.33	0.129
1	7804999	A	C	A/C	0.009317	2254	21	rs548993505	C	-7.174	0.0002	1	-0.194	0	1	-0.984	0	1	-5.879	0.0002	1	-3.419	0.0002	1	0.396	0.0006	0.28	-0.667	0.0002	1	-1.633	0.0001	1	-3.608	0.0001	1	1.811	0	0.6	0.127	0	0.68	-3.777	0.0003	1	-0.216	0.0028	0.045	0.211
1	12091338	G	A	C/T	0.007549	2252	17		A	3.235	0	0.56	1.517	0.0001	0.53	5.243	0.0002	0.64	6.655	0.0002	0.56	2.019	0	0.38	-0.099	0	1	0.184	0	1	0.574	0	0.81	1.381	0	0.49	25.125	0.0005	0.33	0.322	0.0001	0.53	0.447	0	1	-0.239	0.0026	0.041	0.238
1	12779585	A	G	C/T	0.01819	2254	41	rs376097711	G	2.697	0	0.65	-0.632	0.0001	1	-0.061	0	1	3.948	0.0002	0.62	2.568	0.0002	0.48	0.03	0	0.7	0.416	0.0001	0.48	1.538	0.0002	0.59	3.891	0.0003	0.31	18.444	0.0007	0.27	0.002	0	1	1.495	0.0001	0.58	-0.152	0.0027	0.073	0.094
1	18618376	A	C	A/C	0.006655	2254	15	rs761315354	C	-29.214	0.0016	0.22	-5.745	0.0015	0.21	-17.521	0.0014	0.22	-29.814	0.0028	0.053	-16.886	0.0023	0.068	-1.252	0.0035	0.136	-3.263	0.0027	0.079	-8.259	0.002	0.096	-16.631	0.0019	0.141	-69.138	0.003	0.038	-1.407	0.0018	0.17	-9.678	0.0013	0.21	-0.191	0.0013	0.17	0.264
1	20964338	G	A	A/G	0.03064	2252	69	rs780200003	A	-3.729	0.0001	1	-1.789	0.0008	1	-4.998	0.0006	1	-3.529	0.0002	1	-3.577	0.0006	1	0.112	0.0002	0.52	0.091	0	0.63	-2.488	0.001	1	-4.798	0.0009	1	0.635	0	0.47	0.168	0.0001	0.65	-4.093	0.0013	1	-0.138	0.0038	0.0087	0.119
1	22817048	C	G	C/G	0.02795	2254	63		G	-9.359	0.0008	1	-2.715	0.0016	1	-8.68	0.0016	1	-14.268	0.003	1	-7.369	0.0021	1	-0.001	0	1	-0.548	0.0003	1	-2.832	0.0011	1	-4.995	0.0008	1	-9.78	0.0003	1	0.027	0	0.92	-6.107	0.0025	1	-0.064	0.0007	0.28	0.134
1	26603159	A	C	G/T	0.005324	2254	12	rs747138814	C	-36.678	0.0022	0.16	-7.224	0.0021	0.2	-23.563	0.0022	0.103	-20.804	0.0012	0.19	-11.752	0.001	0.19	-1.146	0.0025	0.062	-3.434	0.0026	0.093	-10.013	0.0025	0.066	-19.72	0.0023	0.09	-75.193	0.0031	0.022	-1.962	0.0031	0.08	-17.621	0.0039	0.026	0.061	0.0001	1	0.169
1	32936902	G	C	C/G	0.02218	2254	50		C	-2.058	0	1	-0.336	0	1	-2.023	0.0001	1	2.045	0.0001	0.28	0.742	0	0.54	0.084	0.0001	0.54	0.389	0.0002	0.54	-0.966	0.0001	1	-2.191	0.0001	1	2.621	0	0.45	0.002	0	1	-2.644	0.0004	1	0.252	0.0092	8.1e-05	-0.179
1	36785124	A	G	C/T	0.005768	2254	13		G	16.915	0.0006	0.042	2.482	0.0003	0.109	7.062	0.0003	0.122	12.915	0.0006	0.051	9.234	0.0008	0.025	1.151	0.0035	0.0128	2.255	0.0015	0.022	4.078	0.0006	0.065	7.701	0.0005	0.07	15.162	0.0002	0.19	1.008	0.0011	0.134	5.438	0.0005	0.067	-0.052	0.0001	0.74	0.101
1	43893344	A	C	G/T	0.009317	2254	21	rs369058885	C	-7.633	0.0002	0.37	-1.954	0.0003	0.64	-4.759	0.0002	0.42	-8.118	0.0003	0.3	-1.517	0	0.65	-0.23	0.0002	0.49	-0.658	0.0002	1	-1.419	0.0001	0.52	-2.87	0.0001	0.44	-19.996	0.0004	0.23	-0.644	0.0006	0.46	-4.036	0.0004	0.38	-0.326	0.006	0.0016	0.214
1	45407193	C	G	C/G	0.0142	2254	32	rs529374377	G	1.027	0	0.6	-1.024	0.0001	1	0.423	0	0.66	-10.549	0.0008	1	-3.609	0.0003	1	0.245	0.0003	0.3	0.377	0.0001	0.36	-0.262	0	1	0.205	0	0.35	1.541	0	0.57	0.634	0.0009	0.16	1.276	0.0001	0.5	-0.041	0.0001	0.65	0.185
1	47581206	C	A	A/C	0.01154	2254	26	rs376411085	A	-10.958	0.0005	0.7	-0.959	0.0001	1	-4.209	0.0002	1	-3.657	0.0001	1	-1.166	0	1	-0.148	0.0001	0.97	-0.713	0.0003	1	-1.86	0.0002	1	-3.794	0.0002	0.66	-3.22	0	0.72	0.239	0.0001	0.61	-2.682	0.0002	1	0.044	0.0001	0.67	-0.097
1	67724417	A	G	A/G	0.02263	2254	51		G	7.978	0.0005	0.16	3.486	0.0026	0.04	1.911	0.0001	0.58	4.62	0.0003	0.18	3.667	0.0005	0.12	0.484	0.0024	0.097	0.926	0.001	0.063	1.491	0.0003	0.22	3.823	0.0005	0.17	16.835	0.0008	0.093	0.466	0.0009	0.103	1.387	0.0001	0.3	0.165	0.0045	0.0092	-0.125
1	86904692	A	G	A/G	0.006211	2254	14	rs752819279	G	-15.212	0.0005	1	-2.388	0.0003	1	-6.008	0.0002	0.77	-10.325	0.0004	0.47	-8.102	0.0006	1	-0.396	0.0004	0.58	-1.907	0.001	1	-4.067	0.0005	0.29	-10.021	0.0007	1	-37.12	0.0009	0.74	-0.409	0.0002	0.82	-5.469	0.0005	1	0.098	0.0004	0.33	-0.057
1	100606490	G	A	A/G	0.01383	2242	31	rs753699072	A	-0.329	0	1	1.787	0.0004	0.47	-6.387	0.0005	1	-3.666	0.0001	1	-0.645	0	1	0.288	0.0005	0.38	0.862	0.0005	0.4	-0.96	0.0001	1	-1.142	0	1	6.556	0.0001	0.34	0.335	0.0003	0.46	-2.287	0.0002	1	-0.162	0.0024	0.06	0.175
1	101342412	G	A	C/T	0.01464	2254	33		A	-14.867	0.001	1	-1.267	0.0002	1	-12.182	0.0017	1	-9.922	0.0008	1	-5.79	0.0007	1	-0.028	0	1	-0.48	0.0001	1	-4.175	0.0012	1	-8.463	0.0012	1	-37.052	0.0021	1	-0.082	0	1	-6.523	0.0015	1	0.527	0.0242	8.7e-09	-0.342
1	111690403	A	G	A/G	0.01597	2254	36	rs774852398	G	-9.381	0.0004	1	1.578	0.0003	0.34	-6.674	0.0006	1	-3.218	0.0001	1	-2.539	0.0001	1	0.127	0.0001	0.51	0.328	0.0001	0.53	-2.731	0.0006	1	-4.336	0.0003	1	-18.321	0.0006	1	0.442	0.0005	0.34	-3.743	0.0005	1	0.334	0.0108	4.7e-05	-0.209
1	118596690	A	T	A/T	0.01468	2248	33	rs758408220	T	-17.527	0.0014	0.33	-4.269	0.0021	0.4	-12.124	0.0017	0.28	-19.306	0.003	0.082	-11.076	0.0025	0.141	-0.365	0.0007	0.41	-1.516	0.0015	0.52	-3.403	0.0008	0.47	-9.428	0.0015	0.26	-31.742	0.0016	0.31	-0.511	0.0006	1	-8.948	0.0029	0.092	0.045	0.0002	1	-0.13
1	119927601	I	D	TG	0.05817	2252	131	rs779520607	D	0	0	1	0	0	1	0	0	1	0	0	1	0	0	1	0	0	1	0	0	1	0	0	1	0	0	1	0	0	1	0	0	1	0	0	1	0	0	1	0
1	144909933	G	A	C/T	0.0142	2254	32		A	-15.791	0.0011	1	-3.035	0.001	1	-7.601	0.0006	1	-9.271	0.0007	1	-4.531	0.0004	1	-0.259	0.0004	0.6	-1.034	0.0007	1	-4.025	0.0011	1	-7.477	0.0009	1	-39.611	0.0024	0.31	-0.292	0.0002	0.53	-6.88	0.0017	1	0.021	0	0.65	-0.037
1	150917623	D	I	T	0.005324	2254	12		I	0	0	1	0	0	1	0	0	1	0	0	1	0	0	1	0	0	1	0	0	1	0	0	1	0	0	1	0	0	1	0	0	1	0	0	1	0	0	1	0
1	152083048	A	G	C/T	0.00488	2254	11		G	-13.691	0.0003	1	-2.626	0.0003	1	-8.744	0.0003	1	-2.487	0	1	-1.432	0	1	-0.324	0.0002	1	-1.719	0.0007	1	-4.474	0.0005	1	-9.313	0.0005	1	12.907	0.0001	0.39	-0.522	0.0002	1	-3.175	0.0001	1	-0.078	0.0002	0.45	0.119
1	153904732	A	G	C/T	0.01242	2254	28	rs774912358	G	4.966	0.0001	0.23	0.585	0	0.4	1.097	0	0.56	1.913	0	0.49	2.056	0.0001	0.33	0.415	0.0009	0.24	1.098	0.0007	0.21	-0.808	0	1	-0.881	0	1	15.523	0.0003	0.24	0.614	0.0008	0.133	-2.036	0.0001	1	0.022	0	0.74	0.083
1	155921969	A	G	C/T	0.008574	2216	19	rs368467356	G	5.596	0.0001	0.27	1.351	0.0001	0.3	-0.638	0	1	1.215	0	0.63	1.487	0	0.54	0.645	0.0015	0.123	1.154	0.0005	0.145	-0.174	0	1	-1.196	0	1	30.017	0.0009	0.063	0.673	0.0007	0.126	-1.658	0.0001	1	0.075	0.0003	1	0.146
1	156261328	G	C	C/G	0.02351	2254	53		C	-9.335	0.0007	1	-0.775	0.0001	1	-3.626	0.0003	1	-0.202	0	0.83	-2.051	0.0001	1	-0.153	0.0002	0.93	-0.675	0.0005	1	-2.09	0.0005	1	-3.853	0.0004	1	-25.575	0.0018	0.39	-0.415	0.0007	0.61	-3.091	0.0006	1	0.14	0.003	0.034	-0.215
1	156497826	G	C	C/G	0.006211	2254	14	rs561559322	C	-11.304	0.0003	0.6	-2.545	0.0003	1	-8.439	0.0004	1	-4.647	0.0001	1	-1.903	0	0.93	-0.321	0.0003	1	-0.807	0.0002	1	-3.937	0.0005	1	-7.348	0.0004	1	-4.429	0	0.52	-0.893	0.0008	1	-5.441	0.0005	1	0.408	0.0067	0.007	-0.022
1	158224939	A	G	C/T	0.00488	2254	11	rs769695209	G	-30.797	0.0015	1	-6.1	0.0015	1	-19.085	0.0014	1	-27.855	0.0021	1	-13.876	0.0014	1	-0.455	0.0004	1	-2.744	0.0016	1	-8.344	0.0017	1	-15.4	0.0014	1	-53.137	0.0015	1	-1.099	0.001	1	-12.847	0.0021	1	-0.523	0.0084	0.00025	0.403
1	158943471	A	G	C/T	0.009317	2254	21		G	2.002	0	0.47	-0.31	0	1	1.729	0	0.62	-1.912	0	1	0.252	0	1	0.408	0.0006	0.34	1.176	0.0006	0.35	0.546	0	0.61	0.75	0	0.4	-7.529	0.0001	1	0.483	0.0003	0.23	-2.436	0.0001	1	-0.052	0.0002	0.53	0.319
1	158943534	G	A	A/G	0.009158	2184	20		A	-13.452	0.0005	0.37	-1.698	0.0002	0.88	-3.478	0.0001	0.74	-12.557	0.0007	0.22	-7.249	0.0006	0.21	-0.347	0.0004	0.44	-1.09	0.0004	0.49	-1.943	0.0002	0.46	-5.405	0.0003	0.41	-36.258	0.0012	0.122	-0.934	0.0011	0.33	-6.114	0.0008	0.18	-0.061	0.0002	0.61	0.021
1	160254905	A	C	A/C	0.007098	2254	16		C	-9.471	0.0002	1	-3.111	0.0006	1	-8.856	0.0005	1	-6.037	0.0001	1	-2.904	0.0001	1	-0.204	0.0001	1	-0.939	0.0003	1	-3.608	0.0005	1	-4.478	0.0002	1	-30.314	0.0007	1	-0.368	0.0002	1	-6.639	0.0008	1	0.46	0.0095	0.00011	-0.177
1	165513631	G	A	A/G	0.006211	2254	14	rs752356470	A	-18.984	0.0008	1	-3.572	0.0007	1	-9.689	0.0005	1	-20.71	0.0016	1	-8.222	0.0006	1	-0.11	0	0.73	-0.691	0.0001	1	-4.921	0.0008	1	-9.609	0.0007	1	-22.534	0.0004	1	0.365	0.0001	0.45	-9.601	0.0015	1	0.019	0	1	0.036
1	167088637	A	G	A/G	0.00488	2254	11	rs371773446	G	-5.751	0	1	-1.871	0.0001	1	-5.325	0.0001	1	-6.262	0.0001	1	1.346	0	0.6	-0.13	0	1	-0.547	0.0001	1	-0.857	0	0.73	-1.132	0	1	-6.903	0	1	-0.216	0	0.75	-2.605	0.0001	1	0.076	0.0002	1	0.148
1	169541576	A	G	A/G	0.005768	2254	13	rs774205060	G	4.777	0	0.42	-0.591	0	1	-0.872	0	1	-7.802	0.0002	1	3.798	0.0001	0.27	0.695	0.0012	0.135	0.543	0.0001	0.38	0.58	0	0.54	0.576	0	0.84	19.424	0.0003	0.19	0.64	0.0004	0.15	-1.52	0	1	-0.168	0.0011	0.144	0.459
1	171511262	G	C	C/G	0.006655	2254	15		C	-26.318	0.0014	1	-8.121	0.0033	0.103	-19.418	0.0018	0.22	-25.379	0.0022	0.19	-13.651	0.0016	0.2	-0.689	0.0011	0.27	-2.211	0.0013	0.68	-5.586	0.001	0.61	-9.746	0.0007	0.74	-74.935	0.0037	0.109	-0.871	0.0007	0.67	-10.028	0.0015	0.3	0.073	0.0002	0.61	0.124
1	172437715	A	G	A/G	0.007098	2254	16	rs576612278	G	-4.55	0.0001	1	-5.705	0.002	1	-9.841	0.0006	1	-7.36	0.0002	1	-6.32	0.0004	1	-0.043	0	1	-0.925	0.0003	1	-2.201	0.0002	1	-1.804	0	1	5.889	0	0.57	0.162	0	0.39	-1.3	0	1	-0.017	0	0.66	0.024
1	174188336	A	G	C/T	0.004437	2254	10		G	-7.78	0.0001	1	-3.363	0.0004	1	-9.397	0.0003	1	-0.57	0	1	-2.406	0	1	-0.302	0.0001	1	-0.542	0.0001	1	-1.128	0	1	-3.161	0	1	6.385	0	0.59	-0.491	0.0002	1	-2.077	0	1	0.092	0.0002	0.62	0.017
1	175046766	A	G	C/T	0.01287	2254	29	rs776834667	G	-12.673	0.0006	1	-4.777	0.0022	0.43	-10.175	0.001	0.51	-10.397	0.0007	1	-6.235	0.0007	0.56	-0.308	0.0004	0.86	-0.584	0.0002	1	-2.176	0.0003	1	-3.591	0.0002	1	-26.278	0.0009	1	-0.129	0	0.57	-4.674	0.0007	0.74	0.04	0.0001	1	0.133
1	184688352	G	A	C/T	0.005324	2254	12	rs746842119	A	-15.887	0.0004	1	-4.641	0.0009	1	-12.41	0.0007	1	-11.37	0.0004	1	-5.913	0.0003	1	0.048	0	0.72	-1.543	0.0006	1	-4.384	0.0005	1	-7.789	0.0004	1	-15.48	0.0001	1	0.35	0.0001	0.6	-5.77	0.0004	1	0.093	0.0003	0.33	0.012
1	192321249	A	G	A/G	0.006655	2254	15	rs768693721	G	-20.438	0.0008	1	-5.011	0.0012	1	-14.655	0.001	1	-20.34	0.0014	0.63	-5.941	0.0003	1	-0.775	0.0014	0.49	-2.662	0.0019	0.38	-7.141	0.0016	0.34	-15.546	0.0017	0.34	-19.301	0.0002	1	-0.731	0.0005	1	-9.76	0.0015	1	0.175	0.0012	0.22	0.113
1	201168480	A	G	A/G	0.01109	2254	25	rs375838031	G	8.385	0.0003	0.38	1.777	0.0003	0.31	6.335	0.0004	0.28	7.376	0.0003	0.27	4.775	0.0004	0.143	0.117	0.0001	0.63	0.346	0.0001	0.66	2.022	0.0002	0.32	5.845	0.0005	0.29	-0.748	0	0.79	0.297	0.0002	0.67	2.125	0.0001	0.44	0.248	0.0043	0.068	-0.162
1	203743490	G	A	A/G	0.03594	2254	81	rs542335047	A	-3.735	0.0002	1	-0.232	0	1	-3.394	0.0003	1	-2.336	0.0001	1	-3.711	0.0007	1	-0.107	0.0002	0.65	-0.318	0.0002	0.6	-2.779	0.0014	1	-4.797	0.001	1	2.157	0	0.34	0.032	0	1	-3.242	0.001	1	-0.073	0.0012	0.146	0.033
1	207933048	A	G	A/G	0.005338	2248	12	rs374175612	G	3.025	0	0.64	0.639	0	1	3.662	0.0001	0.4	3.534	0	0.53	4.217	0.0001	0.33	0.345	0.0003	0.3	0.983	0.0002	0.31	2.815	0.0002	0.37	1.797	0	0.65	31.581	0.0006	0.17	0.503	0.0002	0.37	0.863	0	0.76	0.239	0.002	0.022	-0.195
1	210006563	G	A	A/G	0.0102	2254	23		A	-5.498	0.0001	0.45	-0.72	0	1	-4.072	0.0001	1	3.478	0.0001	0.43	-0.306	0	1	0.013	0	0.85	-0.944	0.0004	1	-2.394	0.0003	1	-3.628	0.0002	1	-5.415	0	0.82	-0.235	0.0001	1	-1.489	0.0001	1	0.018	0	1	0.128
1	215751029	A	G	A/G	0.005768	2254	13	rs774855223	G	-7.896	0.0001	0.79	-0.555	0	1	-2.148	0	1	-3.848	0.0001	1	-1.83	0	0.73	-0.077	0	1	-0.266	0	0.97	-0.676	0	0.41	-2.452	0	1	-14.258	0.0001	0.66	-0.513	0.0003	1	-2.193	0.0001	1	-0.11	0.0005	0.63	0.045
1	220267695	A	G	C/T	0.00488	2254	11	rs772530946	G	-13.638	0.0003	0.41	-6.27	0.0015	0.3	-13.044	0.0006	0.32	-7.383	0.0001	0.56	-5.217	0.0002	0.56	-0.81	0.0012	0.46	-1.39	0.0004	0.7	-4.137	0.0004	0.32	-6.423	0.0002	0.47	-58.787	0.0017	0.034	-1.325	0.0013	0.39	-6.327	0.0005	0.44	0.079	0.0002	0.68	-0.114
1	228482493	A	G	A/G	0.00488	2254	11		G	-16.019	0.0004	0.66	-3.492	0.0005	1	-10.124	0.0004	0.76	-0.933	0	0.52	1.384	0	0.29	-0.463	0.0004	1	-1.091	0.0003	1	-3.333	0.0003	0.46	-6.092	0.0002	0.65	-23.304	0.0003	0.39	-0.512	0.0002	1	-2.213	0.0001	0.76	0.183	0.001	0.149	-0.101
1	248685783	A	G	C/T	0.01553	2254	35	rs747604338	G	-20.849	0.0021	0.33	-3.631	0.0016	0.55	-10.241	0.0012	0.32	-10.78	0.001	0.27	-7.965	0.0013	0.149	-0.612	0.0021	0.127	-1.595	0.0016	0.18	-3.99	0.0012	0.19	-8.406	0.0012	0.26	-34.857	0.002	0.07	-0.844	0.0017	0.126	-6.172	0.0014	0.136	0.139	0.0018	0.063	-0.223
1	248903145	A	G	C/T	0.01597	2254	36		G	-14.665	0.0011	1	-1.798	0.0004	0.91	-6.337	0.0005	1	-8.25	0.0006	0.5	-5.605	0.0007	0.33	-0.413	0.001	0.34	-1.168	0.0009	0.44	-2.47	0.0005	0.45	-5.201	0.0005	0.74	-25.134	0.001	0.147	-0.387	0.0004	0.42	-4.952	0.0009	0.28	0.078	0.0006	0.27	-0.19
2	1457548	A	G	C/T	0.006211	2254	14		G	-12.716	0.0003	1	-2.105	0.0002	1	-4.332	0.0001	1	-13.84	0.0007	1	-5.698	0.0003	1	-0.202	0.0001	1	-1.208	0.0004	1	-2.618	0.0002	1	-6.147	0.0003	1	-19.892	0.0003	1	-1.018	0.001	1	-5.831	0.0005	1	0.358	0.0049	0.013	-0.102
2	20205992	C	A	G/T	0.005768	2254	13	rs758973914	A	-2.98	0	1	-3.272	0.0005	1	-7.683	0.0003	1	-4.407	0.0001	0.65	-3.819	0.0001	1	-0.081	0	1	-0.14	0	1	-1.269	0	1	0.8	0	1	12.797	0.0001	0.32	-0.723	0.0005	1	-3.713	0.0002	1	0.135	0.0007	1	0.023
2	25046144	G	C	C/G	0.004437	2254	10		C	-9.579	0.0001	1	-6.425	0.0015	1	-15.084	0.0008	1	-12.955	0.0004	1	-5.23	0.0002	0.62	-0.345	0.0002	1	-1.079	0.0002	1	-2.059	0.0001	0.98	-4.059	0.0001	1	-55.898	0.0016	1	-1.108	0.0009	1	-4.102	0.0002	0.88	-0.116	0.0004	1	0.14
2	26951391	G	C	C/G	0.0068	2206	15	rs753377260	C	-8.016	0.0001	1	-4.712	0.0011	1	-10.123	0.0005	1	-6.879	0.0002	1	-3.704	0.0001	0.5	-0.204	0.0001	1	-1.442	0.0006	1	-3.739	0.0004	1	-6.535	0.0003	1	-30.037	0.0006	1	-0.736	0.0005	1	-6.793	0.0007	1	-0.007	0	1	0.128
2	27260461	A	G	A/G	0.00488	2254	11	rs778299413	G	9.665	0.0002	0.31	-1.914	0.0002	1	-1.819	0	1	-0.905	0	1	3.758	0.0001	0.38	0.354	0.0003	0.34	1.388	0.0005	0.28	2.911	0.0002	0.28	6.019	0.0002	0.31	-2.47	0	1	-0.054	0	1	5.453	0.0004	0.24	-0.151	0.0008	0.35	0.073
2	27730169	I	D	CA	0.00488	2254	11	rs573498430	D	0	0	1	0	0	1	0	0	1	0	0	1	0	0	1	0	0	1	0	0	1	0	0	1	0	0	1	0	0	1	0	0	1	0	0	1	0	0	1	0
2	30980994	A	G	A/G	0.01863	2254	42	rs774943394	G	-14.691	0.0013	1	-3.1	0.0015	1	-7.363	0.0008	1	-9.549	0.001	1	-4.769	0.0006	1	-0.003	0	1	-0.597	0.0003	1	-2.146	0.0004	1	-5.892	0.0008	1	9.484	0.0002	0.37	-0.226	0.0002	0.61	-0.977	0	1	-0.011	0	0.89	0.06
2	36774309	G	A	A/G	0.004437	2254	10	rs755591519	A	-10.45	0.0002	1	0.911	0	0.55	6.006	0.0001	0.37	2.392	0	0.64	-2.085	0	1	-0.067	0	0.8	-0.841	0.0002	1	-2.225	0.0001	1	-4.355	0.0001	1	10.845	0.0001	1	0.123	0	0.74	-1.094	0	1	-0.125	0.0005	0.17	0.225
2	37450435	A	C	A/C	0.05169	2244	116	rs370959543	C	-10.483	0.0017	0.78	-2.134	0.0018	1	-8.074	0.0025	0.56	-7.651	0.0016	0.88	-6.618	0.0031	0.72	-0.198	0.0007	0.39	-0.607	0.0008	0.31	-3.143	0.0024	0.84	-6.378	0.0023	0.36	-21.064	0.0024	0.147	-0.553	0.0024	0.11	-6.592	0.0053	0.38	0.046	0.0006	0.3	-0.032
2	38796477	I	D	CTA	0.00669	2242	15	rs752561018	D	0	0	1	0	0	1	0	0	1	0	0	1	0	0	1	0	0	1	0	0	1	0	0	1	0	0	1	0	0	1	0	0	1	0	0	1	0	0	1	0
2	42472722	G	C	C/G	0.005338	2248	12		C	-9.676	0.0002	1	-1.946	0.0002	1	-10.744	0.0005	1	-4.163	0.0001	1	-3.755	0.0001	1	0.673	0.001	0.28	-1.178	0.0003	1	-2.734	0.0002	1	-4.067	0.0001	1	-15.604	0.0002	1	-0.604	0.0003	1	-4.254	0.0003	1	0.268	0.0026	0.053	0.103
2	44554030	A	G	C/T	0.01154	2254	26		G	-1.764	0	0.53	-2.291	0.0005	1	-4.438	0.0002	1	-1.736	0	1	-0.24	0	0.67	0.114	0.0001	0.57	0.17	0	0.6	-0.171	0	1	0.949	0	1	-0.65	0	1	0.152	0	0.69	-2.312	0.0002	1	0.235	0.0043	0.058	-0.102
2	48921423	G	A	A/G	0.008429	2254	19	rs764459543	A	-13.927	0.0005	1	-2.599	0.0004	1	-6.609	0.0003	1	-9.093	0.0004	1	-6.352	0.0005	1	-0.172	0.0001	1	-0.957	0.0003	1	-3.309	0.0004	1	-5.84	0.0003	1	-11.477	0.0001	1	0.002	0	0.78	-4.588	0.0004	1	-0.045	0.0001	0.67	0.094
2	61420045	G	C	C/G	0.005324	2254	12	rs749333056	C	-18.784	0.0007	1	-7.887	0.0029	1	-18.145	0.0015	1	-15.578	0.0008	1	-10.318	0.0009	1	0.033	0	0.69	-2.114	0.0011	1	-5.345	0.0008	1	-11.082	0.0008	1	-43.763	0.0012	1	-0.48	0.0002	1	-7.618	0.0008	1	-0.058	0.0001	0.54	0.1
2	62054266	A	G	A/G	0.006655	2254	15	rs372371486	G	-30.612	0.002	1	-5.819	0.0018	1	-16.304	0.0014	1	-25.034	0.0023	1	-14.202	0.0019	1	-0.448	0.0005	0.52	-1.021	0.0003	0.5	-7.611	0.0019	1	-13.715	0.0014	1	-39.128	0.0011	1	-0.19	0	0.63	-9.499	0.0015	1	0.036	0.0001	0.83	-0.036
2	62099386	A	G	C/T	0.006222	2250	14	rs771250995	G	-22.987	0.001	0.22	-1.181	0.0001	0.92	-6.753	0.0002	0.58	-12.851	0.0005	0.41	-9.541	0.0007	0.33	-0.882	0.0017	0.088	-3.432	0.003	0.063	-8.898	0.0023	0.074	-18.555	0.0023	0.045	-56.195	0.002	0.101	-1.456	0.0019	0.3	-13.111	0.0025	0.125	-0.12	0.0005	0.19	0.285
2	71212273	G	A	C/T	0.0102	2254	23		A	-12.552	0.0005	1	-0.328	0	1	-12.084	0.0012	1	-5.28	0.0002	1	-3.547	0.0002	1	-0.481	0.0009	1	0.023	0	0.96	-3.726	0.0007	1	-6.185	0.0004	1	-20.994	0.0005	1	-0.736	0.0009	1	-2.576	0.0002	1	-0.005	0	0.97	0.092
2	71825866	C	A	G/T	0.01065	2254	24	rs747606668	A	-6.634	0.0002	1	0.57	0	0.82	-0.247	0	1	-4.634	0.0001	1	-2.823	0.0001	1	0.219	0.0002	0.55	0.633	0.0002	0.65	0.907	0	0.61	-3.649	0.0002	1	-11.32	0.0002	1	0.429	0.0003	0.33	0.532	0	0.73	-0.084	0.0005	0.36	0.034
2	73491474	A	G	A/G	0.02751	2254	62	rs762826333	G	6.985	0.0005	0.16	1.635	0.0007	0.28	6.703	0.0011	0.17	3.261	0.0002	0.31	2.682	0.0003	0.19	0.494	0.0029	0.045	1.413	0.0027	0.062	3.869	0.0023	0.059	4.608	0.0008	0.075	16.519	0.0009	0.092	0.385	0.0007	0.31	4.035	0.0013	0.16	0.071	0.001	0.23	-0.026
2	84652726	A	C	A/C	0.004437	2254	10	rs777671418	C	4.668	0	0.51	-0.736	0	1	-0.241	0	0.56	0.515	0	0.78	4.102	0.0001	0.74	-0.209	0.0001	1	0.261	0	0.74	0.799	0	1	-0.724	0	0.74	8.913	0	0.68	-0.416	0.0001	1	1.336	0	1	0.379	0.0048	0.054	-0.26
2	88874715	A	C	A/C	0.0107	2242	24	rs777171158	C	-7.19	0.0002	1	-1.557	0.0002	1	-3.786	0.0001	1	-4.985	0.0002	1	-4.236	0.0003	1	0.003	0	0.79	-0.273	0	1	-1.254	0.0001	1	-2.853	0.0001	1	-7.725	0.0001	1	-0.017	0	0.92	-2.455	0.0002	1	0.304	0.0068	0.00033	-0.055
2	101910481	A	G	C/T	0.01287	2254	29	rs772808658	G	-0.028	0	0.79	-0.666	0	1	-1.715	0	1	-1.217	0	1	1.464	0	0.2	0.552	0.0016	0.129	-0.249	0	1	0.538	0	0.36	-0.771	0	1	27.631	0.0011	0.056	0.812	0.0014	0.069	0.667	0	0.54	0.168	0.0023	0.052	-0.057
2	105710093	G	A	A/G	0.006655	2254	15	rs762216707	A	-12.43	0.0003	0.37	-2.779	0.0004	0.65	-7.783	0.0003	0.72	0.45	0	1	-3.294	0.0001	0.51	-0.594	0.0009	1	-0.819	0.0002	0.7	-2.545	0.0002	0.54	-5.293	0.0002	0.93	4.495	0	1	-0.502	0.0003	1	-2.622	0.0001	0.56	0.432	0.008	0.016	-0.174
2	105959610	A	G	C/T	0.01819	2254	41	rs371951148	G	-8.338	0.0004	1	0.133	0	0.7	-0.943	0	1	-1.906	0	1	-0.798	0	0.58	0.051	0	0.79	0.348	0.0001	0.7	0.201	0	0.51	-1.765	0.0001	1	3.538	0	1	0.187	0.0001	0.53	-2.112	0.0002	1	0.03	0.0001	0.73	-0.04
2	108998323	G	A	A/G	0.03292	2248	74	rs756309632	A	-2.386	0.0001	1	-2.434	0.0016	1	-4.005	0.0004	1	-2.097	0.0001	1	-4.305	0.0009	1	0.059	0	0.76	0.28	0.0001	0.67	0.677	0.0001	0.51	-4.953	0.001	1	-6.959	0.0002	1	0.371	0.0007	0.27	-3.454	0.001	1	-0.058	0.0007	0.35	0.02
2	127808083	A	G	C/T	0.007105	2252	16	rs772786604	G	-7.118	0.0001	0.65	-1.82	0.0002	1	-4.649	0.0001	0.59	-6.43	0.0001	0.68	-2.389	0.0001	1	-0.224	0.0001	1	-1.184	0.0004	1	-2.769	0.0002	0.3	-6.233	0.0003	0.33	9.663	0.0001	0.42	-0.159	0	1	-2.872	0.0001	1	-0.075	0.0002	0.48	0.238
2	131522167	A	G	A/G	0.006295	2224	14	rs369785856	G	-14.551	0.0004	0.56	-3.674	0.0007	1	-9.373	0.0004	1	-17.288	0.001	0.78	-8.401	0.0006	0.25	-0.115	0	0.65	-1.427	0.0006	1	-3.467	0.0004	1	-8.155	0.0005	0.44	-25.193	0.0004	0.5	-0.464	0.0002	1	-5.26	0.0004	1	-0.234	0.0021	0.071	0.341
2	152321531	G	A	A/G	0.004437	2254	10		A	-2.885	0	1	-3.551	0.0004	0.32	-2.664	0	1	-13.246	0.0004	1	-6.662	0.0003	1	-0.061	0	1	-0.934	0.0002	1	-2.183	0.0001	1	-1.32	0	1	10.746	0.0001	0.6	0.284	0.0001	0.8	-4.35	0.0002	1	-0.109	0.0003	0.37	0.422
2	160087177	A	G	C/T	0.00488	2254	11	rs377422155	G	-26.521	0.001	0.55	-7.489	0.0021	0.34	-17.648	0.0011	0.49	-20.924	0.0011	0.45	-13.605	0.0012	0.41	-0.425	0.0003	0.52	-2.227	0.001	0.96	-4.926	0.0006	0.84	-15.103	0.0012	0.4	-87.459	0.0038	0.033	-1.839	0.0025	0.17	-13.225	0.002	0.21	0.335	0.0032	0.145	0.008
2	162873313	A	G	A/G	0.02009	2240	45	rs769085541	G	-1.961	0	1	0.626	0.0001	0.52	-1.891	0.0001	1	-0.877	0	1	1.288	0	0.51	0.222	0.0004	0.45	0.82	0.0006	0.34	0.627	0	0.57	1.172	0	0.58	12.356	0.0003	0.25	0.616	0.0012	0.114	1.388	0.0001	0.4	0.064	0.0005	0.39	-0.059
2	167285680	D	I	A	0.02823	2090	59		I	0	0	1	0	0	1	0	0	1	0	0	1	0	0	1	0	0	1	0	0	1	0	0	1	0	0	1	0	0	1	0	0	1	0	0	1	0	0	1	0
2	179393661	C	A	G/T	0.007098	2254	16		A	4.473	0	0.25	1.479	0.0001	0.28	4.234	0.0001	0.29	5.583	0.0001	0.3	3.167	0.0001	0.34	0.196	0.0001	0.37	-0.127	0	1	-0.973	0	1	-1.054	0	0.37	0.636	0	0.86	-0.253	0.0001	1	-1.863	0.0001	1	-0.077	0.0003	0.3	0.227
2	179437567	A	T	A/T	0.01242	2254	28	rs754343858	T	-25.985	0.0025	0.119	-5.851	0.0031	0.47	-17.126	0.0027	0.111	-17.564	0.002	0.17	-10.821	0.0019	0.37	-0.575	0.0015	0.14	-2.007	0.002	0.22	-5.784	0.0019	0.21	-13.84	0.0026	0.147	-52.633	0.0034	0.089	-0.632	0.0007	0.35	-10.026	0.0029	0.129	0.028	0.0001	0.71	0.079
2	189963479	A	G	C/T	0.02174	2254	49	rs779153546	G	-6.493	0.0003	1	-3.54	0.0022	1	-9.083	0.0014	1	-9.631	0.0011	1	-3.99	0.0005	1	0.224	0.0004	0.7	0.366	0.0001	0.46	-0.781	0.0001	1	-2.8	0.0002	1	4.801	0.0001	0.4	0.494	0.0009	0.2	-3.618	0.0007	1	0.066	0.0006	0.34	-0.093
2	197975565	G	A	C/T	0.01154	2254	26	rs377640715	A	9.766	0.0004	0.101	0.924	0.0001	0.27	6.029	0.0004	0.15	3.06	0.0001	0.37	3.732	0.0003	0.108	0.652	0.0022	0.05	1.582	0.0015	0.071	3.474	0.0008	0.067	5.266	0.0004	0.19	16.687	0.0004	0.2	1.054	0.0024	0.033	1.514	0.0001	0.28	0.201	0.0033	0.097	-0.073
2	201736161	G	A	C/T	0.0129	2248	29		A	-10.931	0.0005	1	-2.782	0.0008	0.61	-4.799	0.0002	1	-10.537	0.0008	1	-5.773	0.0006	0.4	-0.434	0.0009	0.4	-1.525	0.0012	0.51	-3.433	0.0007	0.41	-5.197	0.0004	0.76	6.129	0	1	-0.589	0.0007	0.84	-5.098	0.0008	0.55	-0.02	0	0.67	0.275
2	204736110	A	C	A/C	0.004437	2254	10		C	-13.864	0.0003	1	-2.918	0.0003	1	-7.961	0.0002	1	-18.181	0.0008	0.43	-7.88	0.0004	0.83	-0.176	0.0001	0.73	-1.126	0.0002	1	-2.426	0.0001	1	-8.137	0.0003	1	11.797	0.0001	0.6	-0.889	0.0005	1	-9.204	0.0009	0.59	-0.104	0.0003	0.51	0.244
2	208486635	A	G	C/T	0.006211	2254	14	rs774446965	G	-9.821	0.0002	1	-2.307	0.0003	1	-3.66	0.0001	1	-7.387	0.0002	1	-5.063	0.0002	1	-0.059	0	0.67	-1.382	0.0005	1	-3.464	0.0004	1	-6.407	0.0003	1	-8.587	0	1	-0.789	0.0006	0.74	-4.707	0.0003	1	0.086	0.0003	0.48	0.206
2	210557569	C	G	C/G	0.01467	2250	33		G	0.428	0	1	-1.329	0.0002	1	-0.855	0	1	3.234	0.0001	0.51	3.352	0.0002	0.56	0.238	0.0003	0.42	0.246	0	0.49	1.629	0.0002	0.69	3.072	0.0002	0.44	-2.016	0	1	0.568	0.0008	0.18	-0.481	0	1	-0.175	0.0028	0.023	0.111
2	218683150	A	G	C/T	0.01033	2226	23	rs369393471	G	-2.194	0	1	-0.201	0	1	-1.453	0	0.6	-1.19	0	1	1.197	0	0.6	0.23	0.0002	0.48	-0.039	0	0.69	-0.848	0	1	-3.5	0.0002	1	-10.086	0.0001	1	-0.015	0	1	-2.251	0.0001	1	-0.102	0.0007	0.31	0.149
2	219874089	G	A	C/T	0.005768	2254	13		A	-29.832	0.0017	1	-8.118	0.003	0.23	-20.622	0.0019	0.37	-13.306	0.0006	0.78	-8.102	0.0005	1	-0.759	0.0013	0.54	-2.432	0.0015	0.53	-6.757	0.0013	1	-14.947	0.0015	0.61	-77.253	0.0037	0.25	-1.009	0.0009	1	-10.901	0.0017	0.51	-0.013	0	0.82	-0.142
2	239049498	A	G	A/G	0.004448	2248	10	rs371977870	G	-12.97	0.0003	0.33	-3.796	0.0006	0.35	-12.556	0.0006	0.24	-5.119	0.0001	0.55	-5.135	0.0002	0.42	-0.639	0.0008	0.35	-1.473	0.0005	0.29	-3.712	0.0003	0.32	-8.179	0.0004	0.27	1.188	0	1	-1.353	0.0015	0.19	-3.436	0.0001	0.46	-0.214	0.0014	0.126	0.136
2	240982362	I	D	GGC	0.01295	2240	29		D	0	0	1	0	0	1	0	0	1	0	0	1	0	0	1	0	0	1	0	0	1	0	0	1	0	0	1	0	0	1	0	0	1	0	0	1	0	0	1	0
[truncated: 532 more rows]
[truncated: 71 more columns]

## Sheet: Table S5
Table S5. Replication results for two variants in two cohorts of Southwestern American Indians.
[truncated: 7 more rows]

[truncated: 1 more sheets: Table S6]
